# Supplementary material for: Genome analyses of amphotericin B-susceptible and -resistant strains of Leishmania (Mundinia) martiniquensis reveal variations potentially related to amphotericin B resistance
Source: Curr Res Parasitol Vector Borne Dis. 2025 Mar 18;7:100255. doi: 10.1016/j.crpvbd.2025.100255 (PMC11984574; doi:10.1016/j.crpvbd.2025.100255)
Supplement: Multimedia component 2 [file mmc2.xlsx]

## Sheet: Title and author list
	Genome analysis of Leishmania (Mundinia) martiniquensis isolated from leishmaniasis patients in northern Thailand reveal variations potentially related to Amphotericin B resistance
	Narissara Jariyapan, Sivamoke Dissook*, Pitiporn Noisagul, Patcharawadee Thongkumkoon, Chonlada Mano, Romteera Kittichaiworakul, Anuluck Junkum, Adisak Tantiworawit, Pascale Pescher, Gerald F. Späth, Hatim Almutairi, Padet Siriyasatien

## Sheet: Table S1
Supplementary Table S1: Overview of chromosome aneuploidy
CHR	LSCM1-WT	LSCM1-6	AmpBRP2i
CM030396.1	1.8	1.94	1.82
CM030397.1	0.84	1.83	1.75
CM030398.1	2.71	1.99	1.95
CM030399.1	1.86	1.94	1.88
CM030400.1	1.8	1.94	1.82
CM030401.1	1.86	1.99	2.21
CM030402.1	1.86	1.99	1.88
CM030403.1	1.8	1.88	1.82
CM030404.1	1.92	1.94	1.88
CM030405.1	1.74	1.77	1.75
CM030406.1	1.86	1.94	1.88
CM030407.1	2.71	1.99	1.95
CM030408.1	1.86	1.94	1.88
CM030409.1	2.29	1.88	1.88
CM030410.1	1.8	1.88	1.82
CM030411.1	1.86	1.94	1.88
CM030412.1	1.86	1.94	1.88
CM030413.1	1.86	1.94	1.88
CM030414.1	1.8	1.88	1.82
CM030415.1	2.83	1.99	2.14
CM030416.1	1.86	1.94	1.88
CM030417.1	2.71	1.88	2.73
CM030418.1	1.86	1.94	2.86
CM030419.1	1.86	1.99	1.88
CM030420.1	1.86	1.88	1.82
CM030421.1	1.86	1.94	1.82
CM030422.1	1.8	1.88	1.75
CM030423.1	2.83	1.94	1.82
CM030424.1	2.35	1.88	2.79
CM030425.1	1.86	1.94	1.82
CM030426.1	3.61	3.76	3.77
CM030427.1	1.86	1.94	2.79
CM030428.1	1.8	1.88	1.75
CM030429.1	1.8	1.88	1.82
CM030430.1	1.8	1.88	1.82
CM030431.1	1.86	1.88	1.82

## Sheet: Table S2
Supplementary Table S2: Overview of gene coverage
gene_id	chromosome	start	end	LSCM1-WT	LSCM1-6	AmpBRP2i	delta	geneFunction
LSCM1_01452	CM030426.1	771698	773971	5.39361	10.9982	5.27623	5.72199
LSCM1_01429	CM030426.1	584269	588444	4.74325	10.0751	4.63779	5.43733	LRR_6
LSCM1_01451	CM030426.1	765149	768259	5.40345	10.8062	5.47805	5.4028
LSCM1_01453	CM030426.1	778231	782406	4.73793	10.0611	4.86019	5.32318	LRR_6
LSCM1_01445	CM030426.1	692670	696125	4.92902	9.86299	4.89805	4.96494
LSCM1_01448	CM030426.1	728778	729710	3.47451	7.78041	3.28896	4.49145
LSCM1_01426	CM030426.1	531642	535094	4.38412	8.54323	4.30526	4.23797
LSCM1_01427	CM030426.1	536375	541855	3.79891	7.77662	3.71747	4.05915	ABC_membrane,ABC_tran
LSCM1_01446	CM030426.1	697408	701841	3.81595	7.71094	3.6839	4.02705	ABC_membrane,ABC_tran
LSCM1_01454	CM030426.1	782489	783055	5.84514	8.69925	4.99195	3.7073
LSCM1_01449	CM030426.1	731624	734758	2.87817	5.97973	2.7539	3.22584	ABC_membrane,ABC_tran
LSCM1_01450	CM030426.1	734791	735804	2.56054	5.66565	3.17091	3.10511
LSCM1_01447	CM030426.1	701874	702887	3.33986	5.42688	2.66766	2.75922
LSCM1_02035	CM030427.1	1489551	1489949	2.16497	1.59522	4.00916	2.41393
LSCM1_00211	CM030431.1	835231	836553	6.02301	3.77752	3.72234	2.30067	ALG3
LSCM1_07803	CM030400.1	457759	458082	5.17747	5.89829	3.69448	2.20381
LSCM1_06088	CM030418.1	374658	375032	2.06923	1.70577	3.885	2.17923
LSCM1_03291	CM030423.1	1000669	1001100	2.32064	3.89433	1.74013	2.1542	Ribosomal_S17e
LSCM1_04513	CM030424.1	968974	971097	1.08399	2.33627	3.18584	2.10185
LSCM1_01958	CM030427.1	1181947	1182162	1.65485	1.88326	3.73968	2.08483	COX6B
LSCM1_01864	CM030427.1	837326	837727	2.39385	1.63444	3.70455	2.07011
LSCM1_06395	CM030415.1	177556	177792	1.87728	3.51289	1.44481	2.06808
LSCM1_04487	CM030424.1	847329	848294	1.03432	2.3824	3.07273	2.03841
LSCM1_03078	CM030423.1	245695	245901	1.91373	3.12345	1.08623	2.03721	ATP_synt_H
LSCM1_07880	CM030407.1	337241	337732	2.06606	3.75052	1.7187	2.03182
LSCM1_02888	CM030417.1	172585	173043	1.78456	3.31609	3.75344	1.96888	Ribosomal_S19
LSCM1_04501	CM030424.1	911778	913214	0.847905	2.06496	2.81636	1.96846	LRR_1,LRR_4,LRR_8,LRR_9
LSCM1_02984	CM030417.1	618167	618856	1.94813	3.20031	3.89981	1.95168	Pro_isomerase
LSCM1_08134	CM030398.1	373803	374117	2.2556	3.87917	1.94701	1.93216
LSCM1_04511	CM030424.1	961075	962778	0.805117	2.19307	2.72584	1.92073	NAD_Gly3P_dh_N
LSCM1_06373	CM030415.1	111535	111789	1.93044	3.85048	2.06487	1.92004
LSCM1_04512	CM030424.1	964363	966966	0.906819	2.42817	2.8226	1.91578	ERAP1_C,Peptidase_M1
LSCM1_04508	CM030424.1	950429	952507	0.926869	2.29291	2.82844	1.90157	Dynamin_M,Dynamin_N,GED
LSCM1_01915	CM030427.1	1036272	1037213	3.67597	4.1817	5.57675	1.90078	Sod_Fe_C,Sod_Fe_N
LSCM1_04493	CM030424.1	871946	873556	0.946381	2.19908	2.8213	1.87492
LSCM1_03096	CM030423.1	291579	292028	2.27178	3.54909	1.67617	1.87292	RNA_pol_Rpb8
LSCM1_04505	CM030424.1	933660	935459	1.04319	2.55718	2.91104	1.86785	DTW
LSCM1_04514	CM030424.1	972117	973085	0.98331	2.04114	2.84084	1.85753	SLD5_C
LSCM1_02043	CM030427.1	1505283	1506260	2.13583	1.42177	3.2789	1.85713
LSCM1_08234	CM030397.1	77292	79847	3.57879	1.74252	3.46026	1.83627
LSCM1_04498	CM030424.1	896018	897931	0.954713	2.60644	2.77987	1.82516	DUF4139
LSCM1_02031	CM030427.1	1482274	1482891	2.23393	1.91375	3.70416	1.7904	TMEM18
LSCM1_04495	CM030424.1	882361	883689	1.06335	2.10586	2.84396	1.78061
LSCM1_04492	CM030424.1	863840	867700	1.02287	2.27733	2.79338	1.7705
LSCM1_01504	CM030426.1	1035841	1036128	4.21673	3.55234	5.31948	1.76714	M20_dimer,Peptidase_M20
LSCM1_01926	CM030427.1	1080443	1080826	2.38369	2.34379	4.10636	1.76258	Rhodanese
LSCM1_02001	CM030427.1	1359551	1361338	2.01623	1.88212	3.63844	1.75633	zf-MYND
LSCM1_04486	CM030424.1	845272	846831	1.02905	2.55754	2.78117	1.75212
LSCM1_01733	CM030427.1	340386	341519	2.3802	1.59811	3.33903	1.74091	Abhydrolase_6
LSCM1_01563	CM030426.1	1304723	1305148	3.93034	3.01122	4.73812	1.7269	Fer2
LSCM1_08235	CM030397.1	84807	87362	3.49902	1.78757	3.51058	1.72302
LSCM1_04302	CM030424.1	47732	48745	2.00226	2.64854	3.72396	1.7217	RNA_pol_A_bac,RNA_pol_L
LSCM1_03021	CM030423.1	39969	40202	1.7508	3.459	1.73766	1.72133
LSCM1_06175	CM030418.1	723110	723619	1.83998	1.91189	3.56123	1.72126
LSCM1_01920	CM030427.1	1065128	1066285	3.89029	4.01546	5.60494	1.71465	DUF4782
LSCM1_04484	CM030424.1	832054	833760	1.18392	2.25411	2.8974	1.71349	Fumerase,Fumerase_C
LSCM1_06018	CM030418.1	88273	88539	1.84035	1.51337	3.22136	1.708
LSCM1_01918	CM030427.1	1053290	1054060	4.18615	3.99332	5.68526	1.69194
LSCM1_06076	CM030418.1	309018	309671	2.16637	1.83292	3.51961	1.68669	DIM1
LSCM1_04516	CM030424.1	988934	990157	1.08066	2.09587	2.76584	1.68519
LSCM1_03120	CM030423.1	365206	366456	1.89464	3.35476	1.67104	1.68373	Serinc
LSCM1_04515	CM030424.1	978458	979387	1.22165	2.58353	2.90292	1.68127	Acyltransferase
LSCM1_03306	CM030423.1	1047704	1048576	1.77601	3.07431	1.40123	1.67308	2OG-FeII_Oxy_2
LSCM1_02874	CM030417.1	114458	114847	1.70807	3.38015	3.11604	1.67208
LSCM1_04550	CM030424.1	1101225	1101593	1.64695	2.41398	3.31818	1.67123
LSCM1_02867	CM030417.1	83935	85281	1.48848	3.14925	2.82286	1.66077
LSCM1_02628	CM030428.1	612503	613108	4.41186	3.64466	2.75162	1.66023
LSCM1_08236	CM030397.1	100530	101609	3.24326	1.58524	3.08149	1.65802
LSCM1_04510	CM030424.1	958761	960125	1.09039	2.48314	2.74682	1.65643
LSCM1_01916	CM030427.1	1041278	1042477	4.18298	4.10604	5.76221	1.65617	Cys_Met_Meta_PP
LSCM1_06102	CM030418.1	436082	437500	1.90459	2.01492	3.5589	1.65431	Methyltransf_28
LSCM1_03281	CM030423.1	965661	965834	1.61324	3.09241	1.44506	1.64735	Ribosomal_S14
LSCM1_01661	CM030427.1	81664	81939	1.78128	1.84765	3.4163	1.63502	Dynein_light
LSCM1_06158	CM030418.1	670884	671501	2.30215	2.23192	3.86682	1.6349	Mog1
LSCM1_03094	CM030423.1	287600	289489	1.81412	3.44751	2.12416	1.63339	DSPc
LSCM1_04507	CM030424.1	942313	946548	1.05039	2.25808	2.6837	1.63331
LSCM1_04489	CM030424.1	851681	853801	1.11189	2.16973	2.74026	1.62837
LSCM1_02989	CM030417.1	637452	638531	1.83299	3.15412	3.45675	1.62376	Metallophos
LSCM1_00240	CM030431.1	955069	956307	4.04472	2.42414	3.76571	1.62058	Glucokinase
LSCM1_01919	CM030427.1	1060328	1062847	4.1468	3.91183	5.5287	1.61687
LSCM1_01953	CM030427.1	1171153	1171722	2.10374	1.95447	3.57052	1.61605	Phosducin,Thioredoxin
LSCM1_04490	CM030424.1	855935	858382	1.15914	2.57649	2.77071	1.61158	Pkinase
LSCM1_08097	CM030398.1	210473	210850	2.01613	3.2014	1.59032	1.61107
LSCM1_03146	CM030423.1	472849	474795	1.97597	3.39338	1.78383	1.60955	FAD_binding_1,Flavodoxin_1,NAD_binding_1
LSCM1_04509	CM030424.1	954406	955806	1.04169	2.38818	2.63812	1.59643	LRR_9
LSCM1_06092	CM030418.1	393331	394401	2.19383	1.74523	3.33994	1.59471
LSCM1_04438	CM030424.1	626127	626624	1.95501	2.27035	3.54961	1.5946	Clat_adaptor_s
LSCM1_01313	CM030426.1	31218	31469	3.65007	3.81307	5.23981	1.58974
LSCM1_01867	CM030427.1	847409	847780	2.1404	1.87845	3.46799	1.58954
LSCM1_02339	CM030429.1	1267290	1268318	1.76816	3.3212	1.73442	1.58679	TPT
LSCM1_06009	CM030418.1	56212	56814	1.8804	2.26325	3.45838	1.57798
LSCM1_01950	CM030427.1	1167079	1167534	2.67907	2.04138	3.61851	1.57713	NDK
LSCM1_04559	CM030424.1	1137989	1138822	1.55277	2.06574	3.12961	1.57684	Beta_helix,NosD,TRM
LSCM1_06448	CM030415.1	435749	437083	2.18045	3.75713	2.3887	1.57668	Nuc_sug_transp
LSCM1_03229	CM030423.1	790506	791033	1.87787	3.4513	2.33338	1.57343
LSCM1_03189	CM030423.1	615225	616979	2.0845	3.34448	1.78669	1.55779	DUF3342
LSCM1_01245	CM030430.1	1848119	1848538	1.88072	2.72848	1.17097	1.5575
LSCM1_01956	CM030427.1	1178065	1180623	2.22754	1.98166	3.53883	1.55718
LSCM1_04491	CM030424.1	860190	862832	1.02771	2.29405	2.58435	1.55664	Gpi1
LSCM1_01988	CM030427.1	1304676	1305515	1.63163	1.9425	3.18468	1.55305	Glucosamine_iso
LSCM1_04488	CM030424.1	848785	850902	1.16811	2.40273	2.71987	1.55176	Methyltr_RsmB-F
LSCM1_03339	CM030423.1	1159792	1160499	1.69527	3.24674	1.98987	1.55147
LSCM1_01681	CM030427.1	173333	173833	2.00145	1.65856	3.21	1.55144	Ribosomal_L22
LSCM1_06171	CM030418.1	707166	707996	1.95667	2.03615	3.50721	1.55053	V-SNARE,V-SNARE_C
LSCM1_02993	CM030417.1	647576	648301	1.88314	3.20663	3.43299	1.54985	CoaE
LSCM1_04360	CM030424.1	260060	260713	1.87873	2.64824	3.42805	1.54932
LSCM1_04410	CM030424.1	445410	445862	1.98683	2.74965	3.53539	1.54856	Thioredoxin_8
LSCM1_03011	CM030423.1	10570	11496	2.09799	3.36096	1.81357	1.54739	MIP
LSCM1_02975	CM030417.1	592008	593096	1.88239	3.42977	3.24695	1.54738	polyprenyl_synt
LSCM1_06372	CM030415.1	107222	108442	1.72871	3.27104	1.98909	1.54234
LSCM1_06177	CM030418.1	727711	728388	2.31344	2.24064	3.78097	1.54033
LSCM1_06365	CM030415.1	76457	77032	1.83014	3.3701	2.38591	1.53996
LSCM1_03340	CM030423.1	1161252	1162403	1.90797	3.31056	1.77065	1.53991	Pkinase,SH3_3
LSCM1_04506	CM030424.1	936356	937972	1.05297	2.46949	2.5926	1.53962	DUF4379
LSCM1_03134	CM030423.1	428534	429511	1.91959	3.27014	1.73208	1.53806	ETF,ETF_alpha
LSCM1_03267	CM030423.1	922165	922899	2.23721	3.58602	2.05156	1.53446
LSCM1_08284	CM030397.1	350717	351658	2.42454	0.895197	2.16786	1.52935	Mito_carr
LSCM1_08083	CM030398.1	144568	144894	1.70678	2.56115	1.03299	1.52817	Ribosomal_60s
LSCM1_08245	CM030397.1	146426	147259	1.9528	0.782666	2.30188	1.51922	Ras
LSCM1_06129	CM030418.1	553992	555524	1.87626	1.91904	3.39506	1.51881	DUF1899,WD40,WD40_4
LSCM1_01691	CM030427.1	193768	194859	1.95028	1.52732	3.04565	1.51833	CDC50
LSCM1_08222	CM030397.1	12134	12787	2.12412	1.10462	2.61929	1.51466	Cyt-b5
LSCM1_04494	CM030424.1	878470	881763	0.949015	2.30512	2.46273	1.51371
LSCM1_06165	CM030418.1	696301	697020	2.23447	1.85956	3.37312	1.51356
LSCM1_04466	CM030424.1	779540	780661	1.88739	2.55604	3.39877	1.51138	Diphthamide_syn
LSCM1_02872	CM030417.1	109844	110692	1.52036	2.66382	3.02968	1.50932	TRAP_alpha
LSCM1_03257	CM030423.1	884706	885371	2.03032	3.22184	1.71513	1.50671
LSCM1_06139	CM030418.1	581195	582250	1.985	1.88777	3.39364	1.50587
LSCM1_06012	CM030418.1	64332	64709	1.56342	1.40601	2.91104	1.50503
LSCM1_01990	CM030427.1	1316636	1318975	2.34639	1.75599	3.25617	1.50018
LSCM1_01735	CM030427.1	348385	348759	2.26049	1.60846	3.10266	1.49421
LSCM1_03006	CM030417.1	702982	704142	2.24592	3.12062	3.73805	1.49213	cobW
LSCM1_03161	CM030423.1	523569	524774	1.84315	3.08574	1.59935	1.48639	Hydrolase_3
LSCM1_08227	CM030397.1	25439	26509	2.54103	1.05603	2.28545	1.485
LSCM1_06040	CM030418.1	167276	167740	1.97715	1.72658	3.21104	1.48446
LSCM1_04296	CM030424.1	24076	24450	2.13632	1.93667	3.42104	1.48437
LSCM1_02905	CM030417.1	226779	227558	1.78939	3.25089	3.27201	1.48262	UQ_con
LSCM1_06173	CM030418.1	713100	713957	2.09751	1.60539	3.08383	1.47844
LSCM1_06424	CM030415.1	317997	318800	1.8224	3.30039	1.945	1.47799	ACPS
LSCM1_04500	CM030424.1	908000	908893	1.15231	2.27366	2.63019	1.47788	VIT1
LSCM1_06121	CM030418.1	520477	521940	2.1761	1.81728	3.29377	1.47649
LSCM1_03142	CM030423.1	460939	461277	1.70264	3.1768	1.70039	1.47641	HSP70
LSCM1_01687	CM030427.1	187369	187674	2.09111	1.64322	3.11753	1.47431
LSCM1_03307	CM030423.1	1049285	1049650	2.19593	3.16248	1.69208	1.4704
LSCM1_02920	CM030417.1	351938	352807	1.84562	3.12441	3.31481	1.46918	FAD_binding_6,NAD_binding_1
LSCM1_03042	CM030423.1	103220	104248	2.06961	2.9465	1.47948	1.46702
LSCM1_01825	CM030427.1	698844	699365	2.07069	1.5183	2.98474	1.46644
LSCM1_03147	CM030423.1	476258	477577	1.942	3.2189	1.75396	1.46494
LSCM1_01475	CM030426.1	872650	873495	4.85108	3.38959	3.87597	1.46149
LSCM1_04502	CM030424.1	916218	916889	0.880318	2.27979	2.34045	1.46014	ERG2_Sigma1R
LSCM1_03212	CM030423.1	720541	723432	1.88045	3.3348	2.06058	1.45434	Kinesin
LSCM1_02860	CM030417.1	49845	50579	1.70119	3.09223	3.15526	1.45407
LSCM1_04426	CM030424.1	517046	518116	2.20507	2.31083	3.65656	1.45149
LSCM1_02986	CM030417.1	621671	623008	2.31897	3.2877	3.76987	1.4509
LSCM1_03292	CM030423.1	1002239	1002670	2.62908	3.03918	1.59006	1.44912	Ribosomal_S17e
LSCM1_03117	CM030423.1	354625	355347	1.98092	3.0283	1.5839	1.4444
LSCM1_03004	CM030417.1	699518	700546	2.14083	3.37233	3.58481	1.44397	CAF1
LSCM1_02038	CM030427.1	1495525	1496199	1.69887	1.83665	3.14162	1.44275
LSCM1_06413	CM030415.1	236860	237501	2.01957	3.46092	2.10052	1.44135	DUF775
LSCM1_03046	CM030423.1	116666	117394	1.89658	3.18281	1.74234	1.44047	MtN3_slv
LSCM1_03170	CM030423.1	562516	563511	1.63727	3.07034	1.69266	1.43307	SNARE,Syntaxin
LSCM1_04309	CM030424.1	72233	73033	1.80826	2.47905	3.24045	1.43219
LSCM1_04503	CM030424.1	923705	925456	1.01658	2.01197	2.44753	1.43095	Pkinase
LSCM1_01280	CM030430.1	1979321	1980082	3.6598	2.22915	3.29455	1.43064	zf-CCCH
LSCM1_04566	CM030424.1	1152890	1153747	1.56884	2.48236	2.99929	1.43044	Mito_carr
LSCM1_02911	CM030417.1	255368	255841	1.72704	3.15117	2.77766	1.42413	Prefoldin
LSCM1_06117	CM030418.1	507791	509143	2.15304	1.96385	3.38416	1.4203	5-FTHF_cyc-lig
LSCM1_04497	CM030424.1	887958	892760	1.03185	2.29423	2.45078	1.41893	AAA_11,AAA_12
LSCM1_06024	CM030418.1	110132	111124	1.84025	2.28924	3.2561	1.41586	Hus1
LSCM1_06046	CM030418.1	190274	190939	2.31618	2.00547	3.41948	1.41401
LSCM1_04404	CM030424.1	414135	415256	3.59825	3.62716	5.0113	1.41305	Ribos_L4_asso_C,Ribosomal_L4
LSCM1_03057	CM030423.1	154112	155047	1.72726	2.9717	1.55948	1.41222
LSCM1_06180	CM030418.1	733398	735065	2.21249	1.99014	3.39688	1.40675
LSCM1_03005	CM030417.1	701513	701836	2.26447	3.67089	3.0389	1.40642
LSCM1_03073	CM030423.1	218336	219898	1.84664	3.21138	1.80571	1.40567
LSCM1_03321	CM030423.1	1094665	1095315	2.09756	3.50302	2.28825	1.40546
LSCM1_04504	CM030424.1	931434	932771	1.04298	2.44549	2.40442	1.40252	GDI
LSCM1_03140	CM030423.1	452545	453225	1.76365	3.16531	2.2013	1.40166
LSCM1_03074	CM030423.1	220837	221124	1.6656	3.06613	2.57045	1.40053
LSCM1_04313	CM030424.1	85554	86513	1.92125	2.35395	3.32143	1.40018	2OG-FeII_Oxy,DIOX_N
LSCM1_01641	CM030427.1	23020	24093	2.00683	1.70246	3.10253	1.40007
LSCM1_02939	CM030417.1	429254	429442	1.47591	2.69407	2.87305	1.39715
LSCM1_03150	CM030423.1	494313	495647	1.89835	3.0787	1.68162	1.39708	DnaJ,Peptidase_M1
LSCM1_06131	CM030418.1	558126	558491	2.69019	1.96536	3.36201	1.39666	TMEM234
LSCM1_03047	CM030423.1	117646	118509	1.80461	2.84937	1.45364	1.39573	ThiF
LSCM1_06487	CM030415.1	660107	660670	1.96452	3.21655	1.82162	1.39493
LSCM1_02020	CM030427.1	1425571	1426176	2.61419	2.18717	3.58208	1.39491
LSCM1_01934	CM030427.1	1112393	1113619	2.0158	1.69122	3.08571	1.3945	PCI,RPN7
LSCM1_01643	CM030427.1	28148	29353	2.05805	1.68725	3.08156	1.39431
LSCM1_06468	CM030415.1	566520	566975	2.50442	3.52606	2.13188	1.39417	DUF1935
LSCM1_06044	CM030418.1	180860	181771	1.93469	1.66668	3.06065	1.39397	CHAP
LSCM1_06107	CM030418.1	458239	459372	1.93904	2.10616	3.33058	1.39154
LSCM1_06429	CM030415.1	332083	332745	2.19056	3.20909	1.81779	1.3913	Elf1
LSCM1_01656	CM030427.1	66130	66489	1.42978	1.6256	2.81883	1.38905
LSCM1_02962	CM030417.1	524109	524600	2.30381	3.34352	3.69188	1.38807
LSCM1_03069	CM030423.1	199408	199641	2.05714	3.4427	2.08097	1.38556
LSCM1_06184	CM030418.1	747124	750021	2.02263	1.96692	3.35097	1.38405
LSCM1_03184	CM030423.1	602005	603306	2.10987	2.93549	1.55617	1.37933	Kelch_3
LSCM1_06007	CM030418.1	51968	53068	1.67167	1.74637	3.05013	1.37846	LRR_6
LSCM1_03211	CM030423.1	719119	719796	1.74645	3.12357	1.8111	1.37712	Aldolase_II
LSCM1_06172	CM030418.1	709519	712014	1.94302	1.92085	3.29669	1.37584	BRCT
LSCM1_03233	CM030423.1	813911	814432	1.69812	3.07389	2.56513	1.37577	GRIM-19
LSCM1_07799	CM030400.1	451639	451848	0.85156	2.22681	1.01286	1.37525
LSCM1_01642	CM030427.1	26436	27479	1.71172	2.02725	3.08552	1.3738	WD40
LSCM1_07832	CM030407.1	84798	85685	1.93507	3.19352	1.82052	1.373	HAGH_C,Lactamase_B
LSCM1_03034	CM030423.1	78413	79417	1.84944	3.13494	1.76357	1.37136
LSCM1_08268	CM030397.1	242244	242756	2.51394	1.14396	2.16747	1.36998
LSCM1_02976	CM030417.1	594317	596107	2.17631	3.46032	3.54617	1.36986
LSCM1_03002	CM030417.1	685686	687722	1.91163	2.93814	3.27903	1.3674
LSCM1_06087	CM030418.1	372297	373343	2.01704	1.73915	3.10435	1.3652
LSCM1_04562	CM030424.1	1146054	1147022	1.75381	2.24196	3.1189	1.36509	Actin
LSCM1_01981	CM030427.1	1258766	1261885	2.1411	1.79196	3.1563	1.36434	COG5
LSCM1_01886	CM030427.1	927794	928810	2.17034	1.66391	3.02649	1.36258	FAD_binding_6,NAD_binding_1
LSCM1_08223	CM030397.1	13448	14032	1.88798	0.807506	2.16922	1.36171
LSCM1_03337	CM030423.1	1157220	1157585	2.04118	3.4027	2.10961	1.36153
LSCM1_06183	CM030418.1	743740	746268	1.99753	2.08396	3.35714	1.35962
LSCM1_03182	CM030423.1	597269	597745	1.89298	3.20362	1.84558	1.35804
LSCM1_06122	CM030418.1	527545	529917	2.16959	1.80116	3.15864	1.35748	Stealth_CR2,Stealth_CR3
LSCM1_04305	CM030424.1	58352	58765	1.97925	2.3388	3.33383	1.35458	IPP-2
LSCM1_02052	CM030427.1	1551539	1553209	2.0294	1.73813	3.09162	1.35349	PIN_4
LSCM1_08064	CM030398.1	67141	67608	1.96307	2.87974	1.5263	1.35344
LSCM1_02847	CM030417.1	6707	8641	2.04902	3.16302	3.40195	1.35293	CLN3
LSCM1_07831	CM030407.1	82590	83825	2.13454	3.08646	1.7337	1.35276	AAA
LSCM1_06058	CM030418.1	220361	221554	2.06515	1.95056	3.30318	1.35262	GFO_IDH_MocA
LSCM1_04329	CM030424.1	137453	138682	1.93571	2.32851	3.28805	1.35234
LSCM1_04411	CM030424.1	447240	447674	2.46706	2.50251	3.81877	1.3517	Thioredoxin_8
LSCM1_04354	CM030424.1	242869	243285	1.9098	2.11271	3.2613	1.3515
LSCM1_08271	CM030397.1	257954	259429	2.28473	0.93381	2.12104	1.35092
LSCM1_06128	CM030418.1	553329	553700	2.43062	1.53297	2.88058	1.34761
LSCM1_01776	CM030427.1	514166	514981	1.37609	1.55457	2.72364	1.34755	Pep_deformylase
LSCM1_04544	CM030424.1	1080321	1081343	1.88448	2.31408	3.23188	1.3474	DUF4586
LSCM1_06013	CM030418.1	65544	66035	1.84756	1.98304	3.19468	1.34712	YjgF_endoribonc
LSCM1_08078	CM030398.1	125352	125594	1.76719	3.11413	2.23786	1.34693	Grp1_Fun34_YaaH
LSCM1_04532	CM030424.1	1045159	1045821	2.13868	2.80474	3.48318	1.3445	Ribosomal_L13e
LSCM1_04436	CM030424.1	614560	615516	2.04247	2.09365	3.38695	1.34448	zf-LYAR
LSCM1_03309	CM030423.1	1053426	1054364	2.32204	3.55535	2.21097	1.34437	WD40
LSCM1_06168	CM030418.1	701691	702122	2.16798	1.83448	3.17838	1.3439
LSCM1_06174	CM030418.1	719827	721299	1.93496	1.99122	3.27844	1.34348	TPH
LSCM1_03263	CM030423.1	905919	907136	2.20071	3.14414	1.80221	1.34193	PCI,eIF3_N
LSCM1_02036	CM030427.1	1491886	1492302	1.99973	2.08168	3.34149	1.34176
LSCM1_03310	CM030423.1	1057516	1058454	2.32725	3.55517	2.21377	1.3414	WD40
LSCM1_02901	CM030417.1	215527	216840	1.80396	3.02313	3.14506	1.3411	AAA
LSCM1_04560	CM030424.1	1140048	1140989	1.81364	2.15343	3.15175	1.33812	Pkinase
LSCM1_06017	CM030418.1	86823	87464	1.88169	1.62608	2.96084	1.33477
LSCM1_01952	CM030427.1	1170488	1170865	2.54522	2.29603	3.63013	1.3341	TBCA
LSCM1_06035	CM030418.1	146664	147026	1.71978	1.91634	3.05357	1.33379
LSCM1_03116	CM030423.1	353156	353644	1.94748	3.2435	1.91	1.3335
LSCM1_04573	CM030424.1	1174098	1174469	2.52495	2.21628	3.54922	1.33294
LSCM1_06386	CM030415.1	152677	153435	2.37622	3.02631	1.69396	1.33235
LSCM1_06126	CM030418.1	544499	546346	2.14223	2.28629	3.4737	1.33147
LSCM1_08262	CM030397.1	208538	210388	2.24329	0.912279	1.83617	1.33101	Aa_trans
LSCM1_07878	CM030407.1	331749	332771	2.19684	3.32367	1.99338	1.33029
LSCM1_01414	CM030426.1	457425	457919	3.67925	5.00905	4.33331	1.3298	Cyt-b5
LSCM1_08267	CM030397.1	235018	238401	2.29656	0.967612	1.95812	1.32895
LSCM1_06112	CM030418.1	486215	486547	2.07176	2.1906	3.40026	1.3285
LSCM1_01821	CM030427.1	687199	687588	1.78337	2.08913	3.11019	1.32682	WW,zf-CCCH
LSCM1_04470	CM030424.1	793205	794626	2.13347	2.45464	3.45825	1.32478	Bac_surface_Ag
LSCM1_08132	CM030398.1	362797	363768	1.98	3.15268	1.82799	1.32469
LSCM1_03070	CM030423.1	202284	203144	1.67544	2.98908	1.66461	1.32447	Mod_r
LSCM1_03099	CM030423.1	297491	297928	1.83573	3.1599	2.25	1.32417	CSD
LSCM1_02891	CM030417.1	182696	183154	1.96259	3.15484	3.28643	1.32384	Ribosomal_S19
LSCM1_01392	CM030426.1	359248	359487	4.47233	3.29486	4.61773	1.32287
LSCM1_03258	CM030423.1	886181	886849	2.07853	3.40114	2.08571	1.3226	PEX11
LSCM1_06176	CM030418.1	725076	726626	1.96958	1.78234	3.10442	1.32208	GAF_2,TIP41
LSCM1_02921	CM030417.1	354275	355144	1.88615	3.20615	2.88084	1.32	FAD_binding_6,NAD_binding_1
LSCM1_04561	CM030424.1	1143806	1144906	1.74295	2.3969	3.0626	1.31965	START
LSCM1_08224	CM030397.1	14645	15835	2.20227	1.17806	2.49747	1.31941
LSCM1_06133	CM030418.1	562703	564172	2.22189	2.0169	3.33571	1.31881	Methyltransf_5
LSCM1_01660	CM030427.1	76174	79248	1.94619	1.75846	3.07636	1.31791
LSCM1_02029	CM030427.1	1478054	1478461	1.81783	1.70974	3.02753	1.31779
LSCM1_04383	CM030424.1	335654	337012	1.91292	2.39654	3.23026	1.31734	SLC35F
LSCM1_02047	CM030427.1	1523159	1524322	1.81186	2.20636	3.12851	1.31664	Peptidase_C54
LSCM1_02977	CM030417.1	598144	598950	1.98656	3.08032	3.30162	1.31506	Mak16,Ribosomal_L28e
LSCM1_06154	CM030418.1	654183	655466	1.97312	2.17424	3.28623	1.31311
LSCM1_06156	CM030418.1	664066	668826	2.04273	1.9262	3.2376	1.3114	DEAD,Helicase_C
LSCM1_02904	CM030417.1	223065	224576	2.03284	3.344	2.56896	1.31116	Acetyltransf_3
LSCM1_04537	CM030424.1	1061515	1062975	1.85992	2.38661	3.16792	1.308	PFK
LSCM1_06492	CM030415.1	669160	669600	2.15734	3.46519	2.67695	1.30786
LSCM1_03266	CM030423.1	919782	920582	2.01768	3.32475	2.08013	1.30707
LSCM1_03163	CM030423.1	531609	533105	1.86159	3.07696	1.77162	1.30533	Amastin
LSCM1_06134	CM030418.1	565165	566127	1.82014	2.07795	3.12266	1.30252	SIR2
LSCM1_08272	CM030397.1	261616	262107	2.23232	1.04159	2.34136	1.29977
LSCM1_03010	CM030423.1	6205	8517	4.0738	5.06727	3.76779	1.29948	Meth_synt_2
LSCM1_03334	CM030423.1	1147704	1148699	1.72543	3.02451	1.92195	1.29908
LSCM1_03090	CM030423.1	279319	281682	1.92469	3.20404	1.90526	1.29878	Helicase_C,SNF2_N,zf-RING_UBOX
LSCM1_07810	CM030407.1	11738	12385	2.4612	3.25222	1.95429	1.29793	PITH
LSCM1_03153	CM030423.1	501001	502077	2.06268	3.18504	1.8874	1.29763	zf-C3HC4_2,zf-RING_UBOX
LSCM1_04923	CM030409.1	531153	531770	2.00344	2.94211	1.64591	1.2962
LSCM1_01638	CM030427.1	10369	10773	2.76271	1.85884	3.15481	1.29597
LSCM1_03071	CM030423.1	206317	208008	1.8453	2.72096	1.42513	1.29583	Peptidase_M8,Tr-sialidase_C
LSCM1_06161	CM030418.1	680510	682051	2.11734	2.22115	3.41312	1.29577	DHHC
LSCM1_01658	CM030427.1	70381	71724	2.04607	1.81036	3.10532	1.29496
LSCM1_03201	CM030423.1	671116	673947	2.15841	2.94734	1.65292	1.29442
LSCM1_03228	CM030423.1	789124	789453	1.63792	2.93177	1.82032	1.29385
LSCM1_06114	CM030418.1	495321	495494	2.73798	2.20413	3.49636	1.29223
LSCM1_03325	CM030423.1	1108621	1109595	1.88787	3.00226	1.71045	1.2918	Ldh_1_C,Ldh_1_N
LSCM1_06178	CM030418.1	729020	729757	1.96743	2.14098	3.25688	1.28946	Ala_racemase_N
LSCM1_06065	CM030418.1	254192	254878	2.17319	2.06008	3.34909	1.28901	PAP2
LSCM1_01948	CM030427.1	1164953	1165408	2.22883	2.89345	3.5176	1.28877	NDK
LSCM1_08241	CM030397.1	126444	128948	2.30435	1.01657	1.89506	1.28778
LSCM1_03033	CM030423.1	76406	77479	1.86374	3.06078	1.77318	1.28759	DHHC
LSCM1_01875	CM030427.1	878530	880842	2.29016	1.6763	2.9624	1.2861	DEAD,DUF4217,Helicase_C
LSCM1_01878	CM030427.1	898370	898936	1.84385	2.62394	3.12883	1.28498	CS
LSCM1_08269	CM030397.1	243992	250282	2.2284	0.943795	2.00344	1.2846
LSCM1_03064	CM030423.1	183305	184210	1.76854	2.88966	1.60662	1.28304	Pkinase
LSCM1_02985	CM030417.1	620606	621226	2.2535	3.53634	3.32026	1.28284	EF-hand_8
LSCM1_06485	CM030415.1	652807	655731	1.99726	3.27844	2.20429	1.28118
LSCM1_03152	CM030423.1	499031	500350	1.95275	3.03227	1.75117	1.2811
LSCM1_01751	CM030427.1	426630	426878	1.81503	1.73254	3.01188	1.27935	LSM
LSCM1_01648	CM030427.1	41631	42566	1.86003	1.76447	3.04325	1.27877	Mito_carr
LSCM1_06345	CM030415.1	7567	8802	2.44637	3.33065	2.0537	1.27695	WD40
LSCM1_08266	CM030397.1	233550	234140	2.05166	0.77575	1.72727	1.27591
LSCM1_06167	CM030418.1	700534	700926	2.0322	1.90533	3.18032	1.27499
LSCM1_08265	CM030397.1	221475	231197	2.26533	0.992031	1.93403	1.2733
LSCM1_06179	CM030418.1	731209	732126	2.08799	1.93607	3.2089	1.27283
LSCM1_05991	CM030418.1	6101	7948	2.3459	2.18308	3.45578	1.2727
LSCM1_03106	CM030423.1	321881	322411	2.37751	3.64911	2.49195	1.2716
LSCM1_01893	CM030427.1	959390	962320	2.25689	1.8186	3.08968	1.27107
LSCM1_03287	CM030423.1	982711	984618	2.16986	3.18028	1.90922	1.27106	R3H
LSCM1_02895	CM030417.1	195390	196886	1.75967	3.02842	2.56474	1.26875
LSCM1_03014	CM030423.1	16177	17472	2.16352	3.43211	2.20831	1.26859	AAA,AAA_22
LSCM1_06125	CM030418.1	538055	542185	1.98183	2.03597	3.24883	1.267
LSCM1_02936	CM030417.1	412756	413832	2.12584	2.94981	3.39156	1.26572	Pkinase
LSCM1_02057	CM030427.1	1567473	1568252	1.98592	2.01967	3.25058	1.26467	Lipase_GDSL,Lipase_GDSL_2
LSCM1_01828	CM030427.1	704911	705372	1.73935	1.78618	3.00338	1.26403
LSCM1_06001	CM030418.1	26821	27960	1.88518	1.64334	2.90721	1.26387	Hexapep,NTP_transferase
LSCM1_02023	CM030427.1	1430139	1431467	1.8239	1.90148	3.08734	1.26343
LSCM1_01927	CM030427.1	1082629	1087146	2.14997	1.97769	3.24071	1.26303	Sec7,Sec7_N
LSCM1_03123	CM030423.1	377447	380173	1.85814	3.08153	1.82097	1.26055
LSCM1_00113	CM030431.1	450729	451103	2.3223	2.74032	1.48045	1.25987	Ribosomal_L24e
LSCM1_02858	CM030417.1	45882	47852	1.85573	2.77052	3.1126	1.25687	GATase,GMP_synt_C,NAD_synthase
LSCM1_06164	CM030418.1	694096	694953	2.33069	1.93595	3.19214	1.2562
LSCM1_02990	CM030417.1	638863	642531	2.01543	3.14564	3.27052	1.25509	DEAD,HA2,Helicase_C,R3H
LSCM1_01816	CM030427.1	666855	668534	1.51047	1.68935	2.765	1.25453	PP2C
LSCM1_08287	CM030397.1	356324	359278	2.20813	0.95438	1.87909	1.25375
LSCM1_06054	CM030418.1	207300	208220	1.63948	1.95122	2.89318	1.25371	EF-hand_6
LSCM1_01942	CM030427.1	1143196	1144071	2.51582	1.79707	3.05052	1.25345	SNAP
LSCM1_03319	CM030423.1	1087644	1087955	2.18937	3.30659	2.05435	1.25224	HSP70
LSCM1_01896	CM030427.1	967975	969045	2.18507	1.59907	2.85026	1.25119	PAP_assoc
LSCM1_01710	CM030427.1	245184	245801	1.75634	2.09208	3.00617	1.24983
LSCM1_04557	CM030424.1	1132360	1133286	1.59733	2.30608	2.84656	1.24922
LSCM1_02032	CM030427.1	1483815	1484279	1.87266	2.01371	3.12136	1.24871
LSCM1_02871	CM030417.1	105372	106148	1.70575	2.9219	2.9539	1.24814	Y_phosphatase3
LSCM1_02994	CM030417.1	649008	651896	2.23979	3.02631	3.48714	1.24735	tRNA-synt_2c,tRNA_SAD
LSCM1_04452	CM030424.1	696582	697805	2.09579	2.25399	3.34299	1.2472	UBA,XPC-binding
LSCM1_06166	CM030418.1	697748	699769	1.95538	1.74499	2.99104	1.24605	B9-C2
LSCM1_03318	CM030423.1	1084292	1084603	1.41973	2.66454	2.02468	1.24481	HSP70
LSCM1_01773	CM030427.1	506057	506656	1.81611	1.6757	2.92045	1.24476	SHS2_Rpb7-N
LSCM1_03196	CM030423.1	649322	650788	1.97065	2.98938	1.74532	1.24406
LSCM1_04353	CM030424.1	240148	241920	1.88094	2.39581	3.12435	1.24341	Radial_spoke
LSCM1_06099	CM030418.1	423074	424096	1.92528	2.28124	3.16864	1.24335	ADH_N,ADH_zinc_N_2
LSCM1_03107	CM030423.1	323918	326317	1.96092	3.00568	1.76253	1.24315	ATP-cone,Ribonuc_red_lgC,Ribonuc_red_lgN
LSCM1_01921	CM030427.1	1067847	1068251	2.29317	1.82979	3.07266	1.24287	KOW,Ribosomal_L27e
LSCM1_01693	CM030427.1	199103	199540	1.70758	1.67413	2.91597	1.24184
LSCM1_03270	CM030423.1	929191	931755	2.12691	3.1718	1.93052	1.24128
LSCM1_02997	CM030417.1	660256	661248	1.91426	2.9376	3.15208	1.23781
LSCM1_02021	CM030427.1	1426892	1427335	1.88658	1.55968	2.79734	1.23766
LSCM1_01670	CM030427.1	122476	123387	1.76795	2.27817	3.00532	1.23738
LSCM1_04456	CM030424.1	710032	711168	1.82966	2.50341	3.06662	1.23697	SYS1
LSCM1_02041	CM030427.1	1501980	1502531	1.99054	1.92386	3.16013	1.23627	Cornichon
LSCM1_02014	CM030427.1	1408982	1410793	2.13901	1.94485	3.18032	1.23548
LSCM1_04496	CM030424.1	884529	885884	1.17365	2.27901	2.4089	1.23525
LSCM1_08259	CM030397.1	198749	201901	2.15175	0.918714	1.8889	1.23303
LSCM1_06150	CM030418.1	636630	637190	1.88319	2.31173	3.11604	1.23284	YceI
LSCM1_06101	CM030418.1	433786	435327	2.24592	1.95231	3.18442	1.23211	Glyco_hydro_32C,Glyco_hydro_32N
LSCM1_01721	CM030427.1	283763	284260	1.76918	1.54416	2.77468	1.23051
LSCM1_06048	CM030418.1	194270	195238	1.90292	1.71311	2.94208	1.22897
LSCM1_01464	CM030426.1	850125	850598	4.37369	3.83159	5.06026	1.22867
LSCM1_02909	CM030417.1	246263	247801	1.97871	2.7811	3.20708	1.22836
LSCM1_08260	CM030397.1	203692	205059	2.04311	0.815385	1.79052	1.22773
LSCM1_03158	CM030423.1	516157	517200	1.86056	3.08802	2.32968	1.22746	Hydrolase_3
LSCM1_01947	CM030427.1	1162204	1164021	2.14148	1.92903	3.1563	1.22727
LSCM1_04820	CM030409.1	54360	54959	1.89609	3.12321	2.42623	1.22711	Thioredoxin_8
LSCM1_08250	CM030397.1	171870	173972	2.13282	0.906745	1.81805	1.22608	SNAP
LSCM1_06182	CM030418.1	739801	740958	1.71645	1.79196	2.94234	1.22589	UbiA
LSCM1_03041	CM030423.1	99787	101778	1.6763	2.90115	1.69812	1.22485	zf-CCCH,zf-HIT
LSCM1_04300	CM030424.1	40037	42769	1.92109	2.42372	3.14584	1.22475	PC_rep
LSCM1_01912	CM030427.1	1023099	1025027	2.0108	2.0818	3.23494	1.22413
LSCM1_08263	CM030397.1	214482	215315	2.13218	0.90867	2.05468	1.22351
LSCM1_01898	CM030427.1	974931	975155	1.97807	1.99044	3.19864	1.22057
LSCM1_01645	CM030427.1	32039	33304	2.01494	2.01305	3.23338	1.22033	NMT,NMT_C
LSCM1_04471	CM030424.1	795144	796670	1.72607	2.4651	2.94636	1.22029	Pyr_redox_2,Pyr_redox_dim
LSCM1_08290	CM030397.1	364419	364700	2.63639	1.70523	1.41773	1.21866
LSCM1_08247	CM030397.1	154291	154824	2.18814	0.970318	1.91468	1.21782
LSCM1_01769	CM030427.1	487945	489543	1.88755	1.72267	2.94006	1.21739	UCH
LSCM1_08239	CM030397.1	113196	115487	2.16314	0.947042	1.98455	1.2161
LSCM1_03129	CM030423.1	408228	408836	2.08117	2.82741	1.61143	1.21599	SKI
LSCM1_01540	CM030426.1	1201918	1202289	5.12742	3.91171	4.13747	1.21572
LSCM1_02982	CM030417.1	610678	611013	1.99527	2.948	3.21091	1.21564	FKBP_C
LSCM1_06423	CM030415.1	316304	317302	1.93781	3.15334	2.19935	1.21553
LSCM1_03313	CM030423.1	1067512	1067823	1.46687	2.68174	1.74617	1.21487	HSP70
LSCM1_08092	CM030398.1	187154	189676	2.16201	3.07172	1.85766	1.21406	RRM_1
LSCM1_03068	CM030423.1	196312	197829	2.25689	3.16723	1.95403	1.21321	Nucleoside_tran
LSCM1_01599	CM030426.1	1438602	1438994	4.85108	4.06514	5.27682	1.21168	Ribosomal_L12
LSCM1_01647	CM030427.1	39251	39937	1.8518	1.7501	2.96156	1.21146	NIF
LSCM1_06155	CM030418.1	657864	659069	1.81874	1.97173	3.02877	1.21002	Mito_carr
LSCM1_01986	CM030427.1	1291787	1295335	2.10315	1.95008	3.15935	1.20927
LSCM1_04396	CM030424.1	381869	382381	1.937	1.79545	3.00455	1.2091
LSCM1_03031	CM030423.1	70003	71787	1.94845	3.06649	1.85773	1.20876	Aminotran_5
LSCM1_02862	CM030417.1	61626	62981	1.73252	2.63291	2.9411	1.20858	BAG
LSCM1_06481	CM030415.1	631586	634048	2.08079	3.28903	2.45188	1.20824	AAA
LSCM1_03108	CM030423.1	328218	329141	2.0022	2.91667	1.70844	1.20823
LSCM1_02991	CM030417.1	643440	644927	2.2205	2.95979	3.42812	1.20762
LSCM1_03040	CM030423.1	98183	98941	1.85922	3.00238	1.79494	1.20744
LSCM1_06094	CM030418.1	398483	399835	1.85444	2.07542	3.06039	1.20595	SET
LSCM1_06371	CM030415.1	103975	106353	1.81745	3.02174	2.15805	1.20429	ZZ
LSCM1_06100	CM030418.1	428854	430491	2.06413	1.93949	3.14279	1.2033	Glyco_hydro_32C,Glyco_hydro_32N
LSCM1_03282	CM030423.1	967129	968007	2.1181	3.06228	1.85968	1.2026	ParA
LSCM1_08243	CM030397.1	136249	139233	2.09498	0.893333	1.96403	1.20165	GlcNAc
LSCM1_06118	CM030418.1	510349	511608	1.9406	2.4319	3.14201	1.20141	HIT
LSCM1_04475	CM030424.1	805585	805917	2.09154	2.36358	3.29273	1.20119
LSCM1_01974	CM030427.1	1230045	1232882	2.05042	1.95646	3.15753	1.20108	FSH1,MMR_HSR1,MMR_HSR1_C
LSCM1_02056	CM030427.1	1563042	1563857	2.48356	1.91393	3.11403	1.20009	Gar1
LSCM1_01799	CM030427.1	602562	604334	2.22184	1.90503	3.1039	1.19886
LSCM1_08277	CM030397.1	330600	331232	1.87943	0.680841	1.855	1.19859	ARPC4
LSCM1_04523	CM030424.1	1008941	1010305	1.92598	2.5955	3.12409	1.19811	Peptidase_M18
LSCM1_03243	CM030423.1	839063	841378	2.24479	3.31832	2.1224	1.19591	Cullin
LSCM1_06078	CM030418.1	316823	317950	1.89717	1.54031	2.73565	1.19534	GFO_IDH_MocA
LSCM1_05995	CM030418.1	14580	15260	2.02731	2.04926	3.22221	1.1949	1-cysPrx_C,AhpC-TSA
LSCM1_02981	CM030417.1	608738	609622	2.28624	3.25913	3.48084	1.19461	MIP
LSCM1_03105	CM030423.1	318417	320033	1.93286	3.09897	1.90474	1.19423
LSCM1_03301	CM030423.1	1034324	1035964	1.95753	2.75813	1.56468	1.19345	His_Phos_2
LSCM1_01883	CM030427.1	917494	921156	2.23668	1.78318	2.97623	1.19306
LSCM1_08115	CM030398.1	280370	282016	1.99876	3.19153	2.26909	1.19277	Ubiquitin_2
LSCM1_01659	CM030427.1	72709	74217	1.74139	1.6511	2.84299	1.19189	Rtt106
LSCM1_01704	CM030427.1	228022	229959	1.7673	1.88524	2.95903	1.19172	DSPc
LSCM1_03044	CM030423.1	107310	110285	1.88712	3.0781	1.88792	1.19098	RNB,Rrp44_CSD1
LSCM1_06031	CM030418.1	128928	130040	2.02559	1.79569	2.98662	1.19094
LSCM1_03244	CM030423.1	845192	845464	1.91835	3.10919	2.34623	1.19084	Dynein_light
LSCM1_07855	CM030407.1	189084	191441	2.19889	2.94806	1.75786	1.19021
LSCM1_02033	CM030427.1	1484983	1485840	2.18239	1.89589	3.08597	1.19008	TYW3
LSCM1_08254	CM030397.1	184540	185676	2.23393	1.04478	2.01857	1.18916	Pkinase
LSCM1_03048	CM030423.1	119311	119925	1.96329	3.05151	1.8624	1.18911
LSCM1_02866	CM030417.1	81159	81932	1.92958	3.06721	3.11747	1.18788
LSCM1_08226	CM030397.1	23322	24179	2.10831	0.920759	1.64208	1.18755
LSCM1_01701	CM030427.1	220501	221613	2.00328	1.64791	2.83513	1.18722	WD40
LSCM1_06528	CM030406.1	53650	54240	1.4744	1.85998	2.66136	1.18696	PUA
LSCM1_01940	CM030427.1	1134612	1136921	2.02268	1.92007	3.10565	1.18558	DUF778
LSCM1_07816	CM030407.1	20351	22078	2.05096	3.23544	2.4361	1.18448
LSCM1_07850	CM030407.1	163025	163291	2.33967	2.81124	1.62682	1.18442
LSCM1_01679	CM030427.1	166695	168971	2.00613	1.63203	2.81636	1.18433
LSCM1_06445	CM030415.1	416406	417377	2.31978	3.50368	2.46234	1.18391
LSCM1_03060	CM030423.1	163885	164556	2.02978	3.16795	1.98422	1.18373
LSCM1_02049	CM030427.1	1528401	1529330	2.03843	1.99399	3.17727	1.18329	COPIIcoated_ERV,ERGIC_N
LSCM1_02992	CM030417.1	645953	646981	2.2227	3.40583	2.99188	1.18313	KOW,Ribosomal_L14e
LSCM1_04803	CM030409.1	9675	10565	2.66143	3.18606	2.00331	1.18275	KH_6
LSCM1_08095	CM030398.1	202111	205755	2.15175	3.09229	1.90974	1.18255
LSCM1_08261	CM030397.1	205685	206800	1.86632	0.829218	2.01143	1.18221	Rhomboid
LSCM1_01932	CM030427.1	1104150	1108232	1.9084	1.93192	3.09013	1.18173
LSCM1_02854	CM030417.1	22400	23713	1.58035	2.76162	2.60487	1.18127
LSCM1_03050	CM030423.1	124323	127100	1.88975	3.07058	1.8939	1.18083
LSCM1_03312	CM030423.1	1064157	1064468	1.51095	2.69143	2.53539	1.18047	HSP70
LSCM1_02959	CM030417.1	513856	514545	2.02123	2.83614	3.20169	1.18046	ChaC
LSCM1_06231	CM030414.1	167442	167897	2.3108	1.77181	1.13104	1.17976	RNA_POL_M_15KD,TFIIS_C
LSCM1_02879	CM030417.1	130619	131659	2.26861	2.73154	3.44831	1.17971	SEP
LSCM1_01694	CM030427.1	200709	202232	1.97076	1.76592	2.94364	1.17772	TauE
LSCM1_04294	CM030424.1	19956	21146	2.06886	2.23144	3.24558	1.17673	tRNA-synt_1b
LSCM1_01966	CM030427.1	1202706	1205768	2.06101	1.89757	3.07357	1.176	Roc
LSCM1_03067	CM030423.1	192598	193728	1.78359	2.95841	1.84474	1.17482	HHH_5,Rad51
LSCM1_08246	CM030397.1	148924	149331	1.86024	0.962199	2.13695	1.17475
LSCM1_03122	CM030423.1	373491	375377	2.02397	2.90711	1.73312	1.17399
LSCM1_08238	CM030397.1	105663	107621	2.15734	0.983971	2.02623	1.17336
LSCM1_06397	CM030415.1	181454	182743	2.3781	3.13397	1.96097	1.173	Ribosomal_S15
LSCM1_06130	CM030418.1	556420	557745	2.33241	2.09106	3.26364	1.17258	Ribosomal_S9
LSCM1_03097	CM030423.1	292833	294335	2.06219	3.05392	1.88149	1.17243
LSCM1_01985	CM030427.1	1288090	1289367	2.25834	1.93733	3.10929	1.17196	DLIC
LSCM1_08270	CM030397.1	254043	256604	1.92174	0.800289	1.97214	1.17185
LSCM1_01684	CM030427.1	180129	180983	1.66866	1.95429	2.84026	1.1716	Aldo_ket_red
LSCM1_07437	CM030399.1	167426	167998	2.62515	1.45388	2.065	1.17127	Arf
LSCM1_08283	CM030397.1	346969	349758	2.10627	0.935254	1.7126	1.17102	Nop14
LSCM1_04362	CM030424.1	263795	264547	2.06042	2.45506	3.23052	1.1701
LSCM1_08282	CM030397.1	345491	346435	1.90405	0.73461	1.87032	1.16944
LSCM1_03055	CM030423.1	146973	149360	1.836	2.92515	1.75656	1.16859	Carn_acyltransf
LSCM1_04307	CM030424.1	62258	65368	1.82579	2.41933	2.99416	1.16837
LSCM1_07869	CM030407.1	296805	299582	2.47964	3.08929	1.92143	1.16786	FUSC_2
LSCM1_01749	CM030427.1	421589	422200	1.96458	1.98875	3.1324	1.16783	Metallophos_2
LSCM1_01907	CM030427.1	1007765	1012603	2.01322	1.95399	3.12175	1.16776	A_deaminase
LSCM1_03063	CM030423.1	180614	181768	1.63098	2.79824	1.84708	1.16726
LSCM1_04382	CM030424.1	328605	329657	1.92921	2.84251	3.09623	1.16703	PhyH
LSCM1_04327	CM030424.1	133549	134049	1.8016	2.95901	2.96857	1.16697	RNA_pol_Rpb4
LSCM1_02995	CM030417.1	654554	656410	2.06569	3.23249	3.16955	1.1668
LSCM1_03059	CM030423.1	160448	162346	1.86395	2.97982	1.81312	1.1667	Carb_anhydrase
LSCM1_03278	CM030423.1	956491	958518	2.03816	2.99233	1.82643	1.1659
LSCM1_08240	CM030397.1	119666	122326	2.2241	1.05855	2.04474	1.16555
LSCM1_01870	CM030427.1	859942	860640	2.01005	1.33829	2.50318	1.1649	CSN8_PSD8_EIF3K
LSCM1_06095	CM030418.1	401308	405831	2.28118	1.7424	2.90701	1.16461	Na_H_Exchanger
LSCM1_02013	CM030427.1	1403921	1404802	1.82132	2.01732	2.98591	1.16459
LSCM1_01841	CM030427.1	758714	760510	1.88067	2.02466	3.04338	1.16271	DUF647
LSCM1_01831	CM030427.1	722837	723487	2.11079	1.64021	2.80266	1.16245	Ras
LSCM1_04462	CM030424.1	746720	747922	1.8217	2.57715	2.98234	1.16064	4HBT
LSCM1_03213	CM030423.1	724666	725532	1.97275	3.13247	1.98916	1.15972	DUF4586
LSCM1_03113	CM030423.1	345891	348785	1.84412	2.86994	1.71039	1.15955	adh_short,adh_short_C2
LSCM1_03296	CM030423.1	1013980	1015245	2.23238	3.18016	2.02078	1.15938	ADP_ribosyl_GH
LSCM1_05999	CM030418.1	20161	21423	2.12062	2.07813	3.23747	1.15934
LSCM1_01961	CM030427.1	1185487	1186698	2.05709	1.78528	2.94409	1.15881	DUF21
LSCM1_04482	CM030424.1	822941	823534	1.70839	1.85649	2.86714	1.15875
LSCM1_02053	CM030427.1	1554021	1557005	1.99726	1.93763	3.09565	1.15802
LSCM1_01913	CM030427.1	1028414	1031455	2.10466	1.91562	3.07344	1.15782
LSCM1_06056	CM030418.1	214254	216848	2.01188	2.02225	3.16968	1.1578
LSCM1_01984	CM030427.1	1276838	1278718	2.2728	1.80862	2.96494	1.15632
LSCM1_04311	CM030424.1	78135	78782	1.97506	2.46089	3.13123	1.15618
LSCM1_03160	CM030423.1	520939	521778	1.91878	3.07443	2.07357	1.15565	Hydrolase_3
LSCM1_01708	CM030427.1	237550	240891	1.87997	1.86389	3.01935	1.15546	Kinesin
LSCM1_01712	CM030427.1	254513	255433	2.14051	1.73897	2.89338	1.15441	Mut7-C
LSCM1_03247	CM030423.1	851070	851801	2.17454	2.8896	1.73545	1.15415	Methyltransf_25
LSCM1_01835	CM030427.1	734663	734815	1.6055	1.97769	2.75929	1.15378
LSCM1_08066	CM030398.1	69730	70812	1.96968	2.89123	1.73792	1.15331
LSCM1_01413	CM030426.1	456268	456606	4.27801	3.12525	3.82058	1.15276	Cyt-b5
LSCM1_01725	CM030427.1	311817	313223	1.76875	1.69747	2.84948	1.15201
LSCM1_03054	CM030423.1	144956	146224	1.77536	2.92677	1.90045	1.15141
LSCM1_03075	CM030423.1	223087	235908	2.03274	2.9367	1.78636	1.15033	AAA_6,AAA_7,AAA_8,AAA_9,DHC_N2,Dynein_heavy,MT
LSCM1_01654	CM030427.1	63540	63812	2.05193	2.30121	3.20091	1.14898
LSCM1_08248	CM030397.1	155848	157416	1.97586	0.827354	1.83032	1.14851	Pkinase
LSCM1_03037	CM030423.1	89702	93148	1.85997	2.9228	1.77519	1.14761
LSCM1_08231	CM030397.1	56841	57560	2.19351	1.16122	2.30851	1.14729	SF3A2,zf-met
LSCM1_02894	CM030417.1	191268	193469	1.69436	2.5982	2.84104	1.14668	Pkinase
LSCM1_06072	CM030418.1	285976	287982	1.96474	1.91598	3.06195	1.14597	BING4CT,WD40
LSCM1_02050	CM030427.1	1530873	1533278	1.89093	1.90467	3.03682	1.14588	ERCC3_RAD25_C,Helicase_C_3,ResIII
LSCM1_08258	CM030397.1	193892	197041	2.08821	0.942411	1.84922	1.1458
LSCM1_05261	CM030420.1	222322	223227	2.63015	2.24244	1.48539	1.14476
LSCM1_08230	CM030397.1	40867	55401	1.99796	0.884492	2.02903	1.14453	FATC,PI3_PI4_kinase
LSCM1_06474	CM030415.1	594636	595853	2.60983	3.75389	3.07195	1.14406
LSCM1_08249	CM030397.1	159939	168071	2.14169	0.998226	1.94786	1.14347	ABC2_membrane_3,ABC_tran
LSCM1_03112	CM030423.1	343013	344248	1.98447	2.88046	1.73727	1.14319
LSCM1_03049	CM030423.1	120552	121730	1.77015	2.79012	1.64766	1.14246	Sacchrp_dh_NADP
LSCM1_06478	CM030415.1	617973	619505	2.02602	3.16844	2.13162	1.14242	Arm,HEAT
LSCM1_01963	CM030427.1	1192700	1195006	2.10009	1.88663	3.02903	1.1424	MMR_HSR1
LSCM1_04071	CM030421.1	194019	194276	2.39503	2.00962	1.25273	1.14231
LSCM1_01909	CM030427.1	1016201	1018282	2.05058	1.83647	2.97844	1.14198
LSCM1_02999	CM030417.1	668613	669701	1.96528	2.96472	3.10721	1.14193	RNase_PH,RNase_PH_C
LSCM1_06135	CM030418.1	567614	569269	2.33429	2.02586	3.1674	1.14154	Cpn60_TCP1
LSCM1_03100	CM030423.1	301354	302952	2.28495	3.00496	1.8637	1.14126
LSCM1_06050	CM030418.1	197269	197469	2.27188	1.51565	2.65649	1.14084
LSCM1_06098	CM030418.1	419195	421894	2.23834	1.63811	2.77851	1.1404
LSCM1_01866	CM030427.1	843785	846922	2.05284	2.13569	3.19286	1.14002
LSCM1_06113	CM030418.1	491743	491916	2.78679	1.64683	2.68448	1.13996
LSCM1_08237	CM030397.1	101729	103066	1.83374	1.01513	2.15506	1.13994
LSCM1_05036	CM030419.1	318892	319245	2.82748	1.68863	2.13032	1.13885
LSCM1_01922	CM030427.1	1069163	1072546	2.15422	1.99056	3.12929	1.13873
LSCM1_01853	CM030427.1	800043	800678	1.79627	1.6117	2.75039	1.13869	Ras
LSCM1_03308	CM030423.1	1050173	1052005	1.76999	2.90644	1.88734	1.13646	DUF179
LSCM1_03162	CM030423.1	527033	528070	2.0466	3.10937	1.97364	1.13574	Amastin
LSCM1_03159	CM030423.1	517788	518696	2.23049	3.25673	2.12104	1.13569	Hydrolase_3
LSCM1_03280	CM030423.1	962538	964982	2.12632	3.06727	1.93195	1.13532
LSCM1_06401	CM030415.1	190581	192215	2.21512	3.10216	1.96688	1.13527	DnaJ_C,DnaJ_CXXCXGXG
LSCM1_05994	CM030418.1	12400	13839	1.95356	2.0397	3.08721	1.13365	UTP15_C,WD40
LSCM1_06375	CM030415.1	115375	116355	1.97302	3.10637	2.57532	1.13335
LSCM1_06032	CM030418.1	130960	131736	1.7744	2.375	2.90766	1.13327
LSCM1_06470	CM030415.1	575192	575587	2.20184	3.17565	3.33487	1.13303	DUF1935
LSCM1_06015	CM030418.1	76815	81557	1.96081	1.95916	3.09201	1.13285	ABC_membrane,ABC_tran
LSCM1_03294	CM030423.1	1005149	1008544	2.12578	2.96448	1.83247	1.13202	SF3b1
LSCM1_04533	CM030424.1	1047270	1047932	2.08364	2.55568	3.21545	1.13181	Ribosomal_L13e
LSCM1_04568	CM030424.1	1159940	1160941	1.77187	2.33471	2.90331	1.13144	IU_nuc_hydro
LSCM1_05608	CM030412.1	596728	596931	1.69232	2.55333	2.82292	1.13061
LSCM1_03214	CM030423.1	726362	728584	2.1697	2.99588	1.86558	1.1303	Methyltransf_16
LSCM1_08112	CM030398.1	271165	274488	2.18357	2.90127	1.77182	1.12945
LSCM1_06433	CM030415.1	340728	342521	1.99952	2.8899	1.76188	1.12802	AATF-Che1,TRAUB
LSCM1_02848	CM030417.1	11987	12421	2.04472	2.969	3.17253	1.12781
LSCM1_03136	CM030423.1	436731	440810	2.09385	2.80366	1.67675	1.1269
LSCM1_06185	CM030418.1	751029	753413	2.07224	1.94166	3.06818	1.12652
LSCM1_01997	CM030427.1	1342729	1346751	2.07724	1.94094	3.0663	1.12536	zf-B_box
LSCM1_04545	CM030424.1	1083230	1084753	1.96173	2.47695	3.08662	1.1249	Pkinase
LSCM1_03285	CM030423.1	973550	974596	1.80052	2.67789	1.55351	1.12439	IF4E
LSCM1_02042	CM030427.1	1503644	1504210	1.95184	2.20997	3.07617	1.12433	Cornichon
LSCM1_02928	CM030417.1	377787	382118	1.97737	3.10143	2.65039	1.12406
LSCM1_06059	CM030418.1	222835	223938	1.77725	1.9019	2.90078	1.12353
LSCM1_04473	CM030424.1	800406	801248	2.02349	2.33278	3.14701	1.12352	PIH1
LSCM1_03215	CM030423.1	730767	734528	2.2249	2.94488	1.82162	1.12325	AARP2CN,RIBIOP_C
LSCM1_03330	CM030423.1	1134652	1136010	1.8797	3.00111	2.04221	1.12141	ELFV_dehydrog,ELFV_dehydrog_N
LSCM1_01962	CM030427.1	1187427	1190156	1.96689	1.94292	3.0637	1.12078	AMPK1_CBM,LRR_4
LSCM1_03249	CM030423.1	856234	857226	1.94136	2.94355	1.82292	1.12063
LSCM1_06029	CM030418.1	123512	123838	2.09837	1.96963	3.08981	1.12018	V-ATPase_G
LSCM1_01946	CM030427.1	1158934	1160847	1.94367	2.1743	3.0637	1.12003	TTL
LSCM1_07804	CM030400.1	459287	459610	1.30008	1.54386	0.42461	1.11925
LSCM1_06442	CM030415.1	391907	393985	2.21528	3.13355	2.01455	1.11901
LSCM1_03317	CM030423.1	1080935	1081246	1.90126	3.02	2.09818	1.11874	HSP70
LSCM1_06045	CM030418.1	185386	189693	2.03274	1.77927	2.89786	1.11859
LSCM1_03001	CM030417.1	678866	681289	2.02543	3.14336	3.07506	1.11793	Metallophos
LSCM1_01739	CM030427.1	367044	367856	1.92335	2.27811	3.04123	1.11789	UQ_con
LSCM1_02987	CM030417.1	623376	624143	2.2384	3.16904	3.35545	1.11706	MAM33
LSCM1_08114	CM030398.1	277930	278172	2.24345	2.61384	1.49857	1.11527	COX17
LSCM1_08251	CM030397.1	174636	175646	2.06047	0.94602	1.92474	1.11445	RNase_PH
LSCM1_01827	CM030427.1	703271	704008	1.82815	1.86076	2.9426	1.11445
LSCM1_03636	CM030425.1	62400	62759	1.98586	1.48372	2.59792	1.11421
LSCM1_06494	CM030415.1	675413	677233	1.87637	2.99047	2.08623	1.1141	RabGAP-TBC
LSCM1_03020	CM030423.1	36952	38988	1.75859	2.87234	2.02857	1.11375	Globin,Guanylate_cyc,NMT1
LSCM1_01598	CM030426.1	1438332	1438541	3.97517	3.47433	4.58805	1.11372	Ribosomal_L12
LSCM1_07859	CM030407.1	244364	247339	1.88706	3.00015	2.18461	1.11309	WW
LSCM1_04321	CM030424.1	107937	109223	1.97517	2.38451	3.08805	1.11289	UBA_4
LSCM1_01734	CM030427.1	343712	346408	1.88594	1.75124	2.86403	1.11279	V_ATPase_I
LSCM1_06071	CM030418.1	283238	283912	2.14616	1.77945	2.89201	1.11256
LSCM1_06344	CM030415.1	3550	6927	2.4082	3.29817	2.18565	1.11252	RNA_pol_Rpb2_1,RNA_pol_Rpb2_2,RNA_pol_Rpb2_3,RNA_pol_Rpb2_4,RNA_pol_Rpb2_5,RNA_pol_Rpb2_6,RNA_pol_Rpb2_7
LSCM1_03148	CM030423.1	482341	485853	2.21641	2.78591	1.67377	1.11215
LSCM1_00248	CM030431.1	989099	989686	2.6968	2.44122	1.58565	1.11116
LSCM1_04554	CM030424.1	1117012	1119903	1.65275	2.25068	2.76331	1.11056	DEAD_2,Helicase_C_2
LSCM1_01819	CM030427.1	678819	680996	1.87502	1.6526	2.76299	1.11038	DNA_pol_E_B
LSCM1_03874	CM030425.1	957853	958446	2.33015	1.88891	1.21987	1.11028	Reticulon
LSCM1_02956	CM030417.1	505277	506641	2.23614	2.98902	3.34597	1.10984
LSCM1_06462	CM030415.1	537655	538095	2.46507	3.28307	2.17325	1.10983	DUF1935
LSCM1_01716	CM030427.1	265631	266803	1.95135	1.76297	2.87279	1.10982
LSCM1_06480	CM030415.1	625764	629465	2.15029	3.25986	2.1511	1.10956
LSCM1_06074	CM030418.1	299337	303377	2.07746	1.82726	2.9361	1.10884	Sec10
LSCM1_03038	CM030423.1	94466	95215	1.96334	2.79397	1.68539	1.10858	PAPS_reduct
LSCM1_07862	CM030407.1	257278	259098	1.9806	3.06493	1.95643	1.1085	PGI
LSCM1_04443	CM030424.1	652832	653377	1.82278	2.66081	2.93123	1.10846
LSCM1_02850	CM030417.1	14075	14365	2.02225	2.94939	3.13052	1.10827
LSCM1_03275	CM030423.1	946842	949025	2.25173	3.122	2.01377	1.10824	Rft-1
LSCM1_04422	CM030424.1	493386	498626	1.9871	2.39112	3.09455	1.10745	Lipase_3,MIG-14_Wnt-bd
LSCM1_01965	CM030427.1	1199360	1200286	2.16266	2.04535	3.15201	1.10666	Metallophos
LSCM1_06005	CM030418.1	44764	45267	1.96646	1.85457	2.96032	1.10576	ATP-synt_C
LSCM1_01894	CM030427.1	963016	964308	2.54619	1.70481	2.80994	1.10513	Methyltr_RsmB-F
LSCM1_07907	CM030407.1	455050	455520	1.5123	2.61709	2.16675	1.10479	RNase_H2_suC
LSCM1_07911	CM030407.1	467822	469057	2.20469	3.10877	2.00474	1.10403
LSCM1_03086	CM030423.1	269211	270869	2.00441	2.86555	1.76227	1.10327	Sas10,Sas10_Utp3
LSCM1_02980	CM030417.1	605382	605831	2.34778	3.34027	3.45097	1.10319	EF-hand_1,EF-hand_5
LSCM1_06082	CM030418.1	331945	334032	2.18755	2.19836	3.29052	1.10297	ACAS_N,AMP-binding,AMP-binding_C
LSCM1_04291	CM030424.1	12451	13866	2.16604	2.57126	3.26812	1.10207	Ribosomal_L3
LSCM1_01987	CM030427.1	1297693	1301037	1.92797	1.842	2.94396	1.10196	Pkinase
LSCM1_01969	CM030427.1	1214100	1216088	2.21786	1.89252	2.99429	1.10176	zf-MIZ
LSCM1_04385	CM030424.1	339199	340209	2.13266	2.71482	3.23435	1.10169	Peptidase_A22B
LSCM1_01140	CM030430.1	1481423	1481860	2.70331	2.46348	1.60182	1.10149	Ribosomal_L27A
LSCM1_03197	CM030423.1	652137	659198	2.15287	3.00743	1.90662	1.1008
LSCM1_03242	CM030423.1	835802	838108	1.97242	3.07323	2.07825	1.1008	Cullin,Cullin_Nedd8
LSCM1_03697	CM030425.1	234714	235304	1.58325	1.81872	2.6839	1.10065	DJ-1_PfpI
LSCM1_06143	CM030418.1	593244	594257	1.99656	2.01558	3.09695	1.10039
LSCM1_04364	CM030424.1	269746	272034	2.01005	2.45536	3.11026	1.10021	HATPase_c,HATPase_c_3,HSP90
LSCM1_06458	CM030415.1	498099	498938	2.21028	3.0962	1.9963	1.0999	PRP38
LSCM1_04558	CM030424.1	1134323	1137292	2.06601	1.97131	3.0711	1.09979
LSCM1_06170	CM030418.1	705292	706044	1.73263	1.82323	2.83234	1.09971	Sec20,V-SNARE
LSCM1_03102	CM030423.1	308422	310872	2.2076	2.99017	1.89091	1.09926
LSCM1_06025	CM030418.1	111890	113353	2.05359	2.07031	3.15227	1.09868	tRNA-synt_1b
LSCM1_04386	CM030424.1	340773	342284	2.29505	2.5125	3.3937	1.09865	LETM1
LSCM1_08280	CM030397.1	337473	339437	1.86008	1.04147	2.13909	1.09762
LSCM1_07083	CM030405.1	483889	484260	2.39729	2.11043	1.30013	1.09716	NTF2
LSCM1_01644	CM030427.1	30175	31098	1.84508	1.9769	2.94214	1.09706	SNARE
LSCM1_02045	CM030427.1	1512998	1516150	1.95839	1.9505	3.04753	1.09703	Myosin_head
LSCM1_03173	CM030423.1	569261	569656	2.12089	3.21096	2.11409	1.09687	DUF423
LSCM1_07923	CM030401.1	47033	47605	2.23689	1.57447	2.67065	1.09617	Pro_isomerase
LSCM1_06061	CM030418.1	227151	228956	2.05972	1.76447	2.85987	1.0954	CAF1
LSCM1_01761	CM030427.1	465125	466210	1.79488	1.70655	2.80156	1.09501
LSCM1_03206	CM030423.1	695152	696891	2.04462	2.99931	1.90442	1.09489	AAA
LSCM1_03125	CM030423.1	387902	389128	1.77042	2.86531	1.91318	1.09489
LSCM1_03109	CM030423.1	331475	335929	1.86712	2.83036	1.73552	1.09484
LSCM1_08257	CM030397.1	192214	192867	1.91883	0.824226	1.45591	1.09461	UQ_con
LSCM1_04878	CM030409.1	331751	332098	2.1046	3.19863	2.33519	1.09402	DUF1935
LSCM1_03016	CM030423.1	21324	22862	2.05074	2.97778	1.8839	1.09388	NYD-SP28
LSCM1_03227	CM030423.1	784545	786806	1.94103	2.94265	1.8489	1.09376	LRR_6
LSCM1_03143	CM030423.1	464264	466582	1.90529	2.7307	1.63714	1.09356
LSCM1_03223	CM030423.1	762100	764160	1.89636	2.89057	1.79734	1.09323	PepX_C,Peptidase_S15
LSCM1_02046	CM030427.1	1520498	1521583	1.94517	1.79491	2.88799	1.09308
LSCM1_04388	CM030424.1	346993	347517	1.96597	2.5828	3.0589	1.09292
LSCM1_02870	CM030417.1	102852	103829	1.92265	3.01543	2.69039	1.09278
LSCM1_02923	CM030417.1	360092	360739	1.8897	2.98217	2.08506	1.09247
LSCM1_06388	CM030415.1	159541	160647	1.95157	3.04382	2.37188	1.09225	Methyltransf_8
LSCM1_07926	CM030401.1	51999	52328	2.0114	1.61092	2.70279	1.09187
LSCM1_03179	CM030423.1	586942	587814	1.97092	2.81575	1.72513	1.09062
LSCM1_08242	CM030397.1	130150	133254	2.17954	1.08929	2.09247	1.09025
LSCM1_08264	CM030397.1	219438	220280	1.85718	0.767931	1.84143	1.08925
LSCM1_01992	CM030427.1	1325098	1326300	2.35515	1.74216	2.8313	1.08914	DnaJ,DnaJ_C,DnaJ_CXXCXGXG
LSCM1_03277	CM030423.1	953387	954874	2.04639	3.06529	1.97636	1.08892	ATP-synt_ab,ATP-synt_ab_N
LSCM1_05996	CM030418.1	16118	16996	2.38713	2.21911	3.30792	1.08881	Pro_isomerase
LSCM1_06020	CM030418.1	93767	98461	1.83912	1.99952	2.92669	1.08757	ABC_membrane,ABC_tran
LSCM1_04378	CM030424.1	320825	321331	1.88943	2.39094	2.97623	1.0868	Cyt-b5
LSCM1_03061	CM030423.1	165874	167448	1.98753	2.83199	1.74526	1.08673	Carboxyl_trans
LSCM1_04373	CM030424.1	304086	305261	2.05176	2.5543	3.13786	1.08609
LSCM1_03104	CM030423.1	316075	317535	1.90819	2.9939	1.92468	1.08571
LSCM1_03007	CM030417.1	705490	707340	2.30833	3.39386	3.16117	1.08553
LSCM1_06136	CM030418.1	571178	571780	2.46292	2.05539	3.14091	1.08552
LSCM1_02849	CM030417.1	13096	13662	2.00919	3.09446	2.88948	1.08527	Ribosomal_L5,Ribosomal_L5_C
LSCM1_06420	CM030415.1	306250	307311	2.12637	3.21078	2.18208	1.0844
LSCM1_07879	CM030407.1	334719	336011	2.15261	2.74471	1.66052	1.0842	BBL5
LSCM1_06380	CM030415.1	129866	130816	2.10471	2.96226	1.87935	1.08291	DUF2946
LSCM1_03065	CM030423.1	185274	189356	2.02623	2.86362	1.78091	1.08271	AAA_23,SbcCD_C
LSCM1_01976	CM030427.1	1238711	1240138	2.47808	1.82089	2.90357	1.08268	Aldedh
LSCM1_03045	CM030423.1	111534	115010	1.95619	3.03876	1.96084	1.08257
LSCM1_06132	CM030418.1	559113	560705	2.15766	1.91273	2.99461	1.08188	His_Phos_2
LSCM1_01815	CM030427.1	663114	663524	1.89593	1.87406	2.95532	1.08127
LSCM1_06364	CM030415.1	72654	75503	1.81057	2.89171	2.05721	1.08114
LSCM1_03235	CM030423.1	816822	819839	1.95915	3.04009	2.0526	1.08094	AMP-binding,Ank,Ank_4
LSCM1_02002	CM030427.1	1364688	1366508	2.33768	2.00301	3.08305	1.08004
LSCM1_01800	CM030427.1	605033	605974	1.87771	1.84916	2.92883	1.07967	NUDIX
LSCM1_07423	CM030399.1	109197	109751	1.80987	2.09455	2.88916	1.07928	Arf
LSCM1_08286	CM030397.1	355226	355681	2.06472	1.12092	2.19955	1.07862
LSCM1_03279	CM030423.1	959431	960861	2.18738	3.09783	2.01948	1.07835	DUF676
LSCM1_04546	CM030424.1	1087955	1090294	2.06321	2.54203	3.14136	1.07815
LSCM1_06348	CM030415.1	16719	17195	2.1804	3.25757	2.25675	1.07717	ASF1_hist_chap
LSCM1_03332	CM030423.1	1140117	1142321	1.76171	2.83878	1.94864	1.07707	Na_sulph_symp,SPX
LSCM1_06141	CM030418.1	589320	590129	2.66117	2.08282	3.15812	1.0753
LSCM1_01881	CM030427.1	909380	911284	1.96544	1.77133	2.84584	1.07452	PAP2
LSCM1_08279	CM030397.1	334727	335911	1.89502	1.09879	2.17312	1.07433
LSCM1_01888	CM030427.1	932652	935378	1.93915	1.97041	3.01227	1.07312
LSCM1_03132	CM030423.1	418466	419263	2.35509	2.94151	1.8687	1.07281
LSCM1_03165	CM030423.1	543400	545598	2.21324	2.74453	1.67201	1.07252	IMS,IMS_C,IMS_HHH
LSCM1_06358	CM030415.1	56531	58927	1.93146	3.00328	2.12987	1.07181
LSCM1_08225	CM030397.1	18799	22128	2.09235	1.02066	1.99662	1.07169
LSCM1_04389	CM030424.1	348793	351066	2.27957	2.56801	3.35058	1.07101	DinB_2,FGE-sulfatase,Methyltransf_23
LSCM1_03098	CM030423.1	295363	296148	1.9742	2.69395	1.62344	1.07051
LSCM1_04365	CM030424.1	273184	273792	2.66353	2.74255	3.73312	1.06959
LSCM1_04401	CM030424.1	400985	403765	2.09364	2.46414	3.16279	1.06915	Ku,Ku_C,Ku_N
LSCM1_04405	CM030424.1	416402	417487	2.40224	2.65931	3.4713	1.06906	Ank_2
LSCM1_03022	CM030423.1	41150	41767	1.89303	2.59345	1.52591	1.06754	Proteasome
LSCM1_06144	CM030418.1	596373	599441	2.13766	1.79021	2.85753	1.06732	XPG_I,XPG_N
LSCM1_03085	CM030423.1	266013	267761	2.12283	2.86855	1.80149	1.06706	SNARE_assoc
LSCM1_06151	CM030418.1	638265	647399	2.13299	1.9422	3.00896	1.06676	DNA_pol_B
LSCM1_06431	CM030415.1	335425	338490	1.93937	3.00496	2.23721	1.0656
LSCM1_03015	CM030423.1	17911	20649	2.12541	2.99877	1.93422	1.06455	PPR
LSCM1_01856	CM030427.1	807671	809884	1.89255	1.86113	2.92526	1.06413	ABC_tran
LSCM1_03328	CM030423.1	1126896	1128041	2.01833	2.8964	1.8326	1.0638
LSCM1_01971	CM030427.1	1221882	1226615	2.275	1.90034	2.96396	1.06362
LSCM1_03111	CM030423.1	341315	341881	1.90394	2.84095	1.77747	1.06348
LSCM1_08232	CM030397.1	58496	61171	2.0072	0.943734	1.95253	1.06347	Ank_2,zf-C3HC4_3
LSCM1_01862	CM030427.1	831884	833977	2.11509	1.96042	3.02299	1.06256
LSCM1_01814	CM030427.1	659838	660719	1.59196	1.88915	2.65435	1.06239	NAD_synthase
LSCM1_02840	CM030428.1	1592999	1593319	3.00701	2.29339	1.94584	1.06117	Ribosomal_L44
LSCM1_06008	CM030418.1	53738	55318	1.7966	1.78354	2.84448	1.06094	cNMP_binding
LSCM1_04351	CM030424.1	234419	235216	1.99333	2.79752	3.05416	1.06082	DcpS_C,zf-C2HE
LSCM1_07910	CM030407.1	463433	465292	2.21566	3.14708	2.08636	1.06072	Abhydrolase_3
LSCM1_02018	CM030427.1	1420095	1423769	2.23689	1.98641	3.04708	1.06067
LSCM1_06430	CM030415.1	333694	334500	1.84584	2.9065	2.54526	1.06067	Elf1
LSCM1_03091	CM030423.1	282251	283687	2.05305	2.905	1.84442	1.06059
LSCM1_07908	CM030407.1	456264	458876	2.20136	3.06523	2.00513	1.0601	FAM91_C,FAM91_N
LSCM1_07825	CM030407.1	53125	57054	1.93125	2.99107	2.02682	1.05982
LSCM1_04330	CM030424.1	139983	141677	2.10847	2.72018	3.16812	1.05964
LSCM1_06077	CM030418.1	312779	315415	2.05623	1.59378	2.65338	1.0596
LSCM1_06363	CM030415.1	70122	71372	1.93759	2.99684	2.20091	1.05925	Kelch_1,Kelch_3,Kelch_6
LSCM1_03066	CM030423.1	190508	190846	2.35972	2.92912	1.87026	1.05886	Ribosomal_S26e
LSCM1_08233	CM030397.1	62719	68619	1.9399	0.990287	2.04883	1.05854	Vps51
LSCM1_01937	CM030427.1	1122540	1124459	2.05203	1.84188	2.9	1.05812	CS,TPR_16
LSCM1_03222	CM030423.1	756820	758766	2.14809	3.00665	1.94935	1.0573	CorA
LSCM1_02387	CM030429.1	1435056	1435577	2.45121	1.39542	2.08591	1.05578	Complex1_LYR
LSCM1_08273	CM030397.1	263088	265622	2.02784	0.972604	1.67916	1.05524
LSCM1_08101	CM030398.1	221517	222575	2.23866	3.27778	2.22266	1.05512	ArgK
LSCM1_01901	CM030427.1	987075	987563	1.69839	1.66259	2.7174	1.05482
LSCM1_03232	CM030423.1	811144	812886	1.8553	2.90963	1.88675	1.05434
LSCM1_04363	CM030424.1	265840	267885	2.16782	2.65179	3.22208	1.05426	Mpp10
LSCM1_03221	CM030423.1	750984	752324	2.27919	2.86428	1.81058	1.0537	Zip
LSCM1_07871	CM030407.1	303730	307014	2.06789	2.82976	1.77721	1.05255	TPR_8
LSCM1_01774	CM030427.1	507326	507610	2.43632	1.83334	2.88526	1.05192
LSCM1_08244	CM030397.1	141412	144840	2.05483	1.00334	1.88019	1.05149	GlcNAc
LSCM1_06446	CM030415.1	422212	424815	1.89255	2.94325	2.24779	1.05071
LSCM1_01832	CM030427.1	724591	726375	1.7107	2.03723	2.76091	1.05021	Cpn60_TCP1
LSCM1_07891	CM030407.1	391086	394892	1.88282	2.93261	1.94597	1.04979
LSCM1_01703	CM030427.1	224689	225450	1.91684	1.94497	2.96662	1.04978	AMMECR1
LSCM1_08252	CM030397.1	176039	178942	2.15062	1.1101	2.15981	1.04971	UAA
LSCM1_02973	CM030417.1	585552	587444	2.23109	3.28079	3.26669	1.0497	Methyltransf_28
LSCM1_05442	CM030420.1	873616	874140	1.52584	2.29639	2.57487	1.04903
LSCM1_02931	CM030417.1	392657	393022	2.04956	3.09837	2.93792	1.04881
LSCM1_04306	CM030424.1	59486	61093	1.84632	2.43322	2.89468	1.04836
LSCM1_08253	CM030397.1	179682	181586	2.05703	1.00881	1.88857	1.04822
LSCM1_01833	CM030427.1	727166	728368	1.69947	1.7415	2.74753	1.04807
LSCM1_02978	CM030417.1	599614	600882	2.04956	3.09728	2.75831	1.04772
LSCM1_03322	CM030423.1	1099408	1102440	2.19582	2.79229	1.74481	1.04748
LSCM1_01797	CM030427.1	596574	597443	1.79386	1.90774	2.8413	1.04744
LSCM1_04932	CM030409.1	564347	565591	1.76757	2.65005	1.60292	1.04712	Cyt-b5,FA_desaturase
LSCM1_06504	CM030415.1	697994	699247	2.13798	3.18492	2.63032	1.04693	RNA_ligase
LSCM1_03062	CM030423.1	174694	176841	1.93238	2.91601	1.86968	1.04633	TPR_2
LSCM1_01979	CM030427.1	1254251	1254748	1.70344	2.49704	2.74896	1.04552
LSCM1_03192	CM030423.1	627748	630288	2.03607	2.95047	1.905	1.04547
LSCM1_01975	CM030427.1	1235355	1236785	2.12594	1.73969	2.78474	1.04505	Ribosomal_L3
LSCM1_01784	CM030427.1	544401	545327	1.72747	1.54368	2.58864	1.04496
LSCM1_08133	CM030398.1	371246	373165	2.13191	3.17607	2.40351	1.04416	Cu-oxidase_2,Cu-oxidase_3
LSCM1_02336	CM030429.1	1257075	1258715	1.61341	2.65714	1.85721	1.04374	PIP5K
LSCM1_04530	CM030424.1	1035300	1037471	1.9134	2.44964	2.95688	1.04348	PDEase_I
LSCM1_03121	CM030423.1	367604	370774	1.96275	2.89442	1.85162	1.04279
LSCM1_01924	CM030427.1	1075137	1075586	2.10299	1.64671	2.68825	1.04154	Sybindin
LSCM1_01387	CM030426.1	329189	329758	3.76085	2.71975	3.27104	1.0411
LSCM1_06079	CM030418.1	319953	322046	1.92512	1.69982	2.74045	1.04064	PriCT_2
LSCM1_02055	CM030427.1	1559824	1561905	1.93818	1.89884	2.93799	1.03915	cNMP_binding
LSCM1_04412	CM030424.1	449969	450409	2.8393	2.82218	3.86071	1.03853	Thioredoxin_8
LSCM1_08098	CM030398.1	212989	213522	1.85653	2.87974	1.84208	1.03766
LSCM1_06084	CM030418.1	355741	357537	1.91464	1.68496	2.72123	1.03627	RRM_1
LSCM1_01905	CM030427.1	1000228	1003056	2.06708	1.91712	2.95312	1.036
LSCM1_03207	CM030423.1	697930	705153	2.2027	2.84341	1.80766	1.03575
LSCM1_03217	CM030423.1	740516	742222	2.17421	3.19129	2.15571	1.03558	DnaJ
LSCM1_06477	CM030415.1	615747	617135	1.86787	2.90284	2.07351	1.03496
LSCM1_04344	CM030424.1	204572	207109	2.1232	2.4793	3.15812	1.03491	Ank_2
LSCM1_01745	CM030427.1	410135	411397	2.06875	2.10471	3.10364	1.03489	Y_phosphatase2
LSCM1_01858	CM030427.1	815262	816926	1.97995	1.78811	2.82266	1.03455	dCMP_cyt_deam_1
LSCM1_04524	CM030424.1	1011224	1011379	1.61158	2.64596	2.29617	1.03438	Ribosomal_L39
LSCM1_02027	CM030427.1	1471009	1473912	2.24291	1.76832	2.80208	1.03376
LSCM1_08256	CM030397.1	189710	190999	1.80149	0.76781	1.73253	1.03368	FtsJ
LSCM1_03024	CM030423.1	45336	49721	1.87341	2.90638	1.91149	1.03297	AMP-binding,Exo_endo_phos,Fumble
LSCM1_01664	CM030427.1	96483	100592	1.98753	1.89649	2.9287	1.03221	Pkinase
LSCM1_04317	CM030424.1	97993	99009	1.96624	2.70057	2.99825	1.032	FHA
LSCM1_06511	CM030415.1	728424	729215	2.4189	3.45052	2.57773	1.03162	AA_kinase
LSCM1_06501	CM030415.1	691952	692827	1.86384	2.89544	2.3289	1.0316
LSCM1_02865	CM030417.1	73207	76614	1.95318	2.74147	2.98312	1.02994
LSCM1_04565	CM030424.1	1151657	1152271	1.70371	1.90311	2.73331	1.0296
LSCM1_01829	CM030427.1	710167	712134	1.94802	1.85619	2.88565	1.02946	PH,Pkinase
LSCM1_04563	CM030424.1	1147789	1148007	2.03376	2.2309	3.06299	1.02923
LSCM1_01846	CM030427.1	782942	783769	2.49684	1.88362	2.9124	1.02878	RLI,Ribo_biogen_C
LSCM1_06011	CM030418.1	58931	59083	1.54503	2.30451	2.57351	1.02847
LSCM1_05541	CM030412.1	310429	310740	2.08429	1.65507	2.68344	1.02837	ACBP
LSCM1_01960	CM030427.1	1183485	1184789	2.13847	2.11145	3.13896	1.02751	DUF21
LSCM1_04289	CM030424.1	5435	6325	2.25081	3.27832	3.0563	1.02751	ECH_1
LSCM1_03335	CM030423.1	1150472	1151440	2.33327	3.0808	2.05331	1.02749
LSCM1_02996	CM030417.1	656540	657382	2.54984	3.1466	3.57721	1.02737	KOW,Ribosomal_L14e
LSCM1_02926	CM030417.1	371217	374606	2.16846	3.1955	3.11422	1.02704	MMR_HSR1
LSCM1_02945	CM030417.1	451194	453239	2.02199	2.73726	3.0489	1.02691
LSCM1_03172	CM030423.1	567495	567908	2.57779	3.01717	1.99032	1.02685	DUF423
LSCM1_05458	CM030420.1	913489	913725	1.70006	1.66265	2.68903	1.02638
LSCM1_07243	CM030403.1	467586	467891	1.16564	1.00905	2.03494	1.02588
LSCM1_03284	CM030423.1	971131	972654	2.02182	2.99865	1.97279	1.02585
LSCM1_01908	CM030427.1	1013873	1015138	1.99167	1.7258	2.75123	1.02543
LSCM1_03248	CM030423.1	852590	854542	1.94453	2.96996	1.98519	1.02543
LSCM1_06350	CM030415.1	22777	23388	2.0172	3.04231	2.15792	1.02511
LSCM1_03303	CM030423.1	1042057	1043310	2.12465	3.14955	2.25351	1.0249	COX15-CtaA
LSCM1_01810	CM030427.1	645873	646640	1.94635	1.62927	2.65338	1.02411
LSCM1_04370	CM030424.1	292257	294080	2.23571	2.37982	3.25968	1.02397
LSCM1_02017	CM030427.1	1417544	1419247	1.89604	1.83069	2.85279	1.0221
LSCM1_01999	CM030427.1	1351980	1354646	2.20539	2.13677	3.15877	1.022	CBS,Voltage_CLC
LSCM1_08040	CM030401.1	466267	466497	2.30322	2.00493	3.02682	1.02189
LSCM1_01801	CM030427.1	610434	611783	1.75843	2.02418	2.78006	1.02163	PSP1
LSCM1_04564	CM030424.1	1148927	1150633	1.85852	2.07626	2.88006	1.02154
LSCM1_06457	CM030415.1	496574	497530	2.44949	3.4344	2.41325	1.02115	YIF1
LSCM1_01675	CM030427.1	140309	142981	1.9621	1.92025	2.94104	1.02079	RHD3
LSCM1_06482	CM030415.1	634626	639671	2.13073	3.13229	2.11221	1.02008	DUF4455,DUF4456
LSCM1_03299	CM030423.1	1027541	1029055	2.18486	2.97188	1.95182	1.02006
LSCM1_03286	CM030423.1	978193	980082	2.06128	3.08086	2.1111	1.01959	Acyl-CoA_dh_1,Acyl-CoA_dh_C,Acyl-CoA_dh_M,Acyl-CoA_dh_N
LSCM1_03155	CM030423.1	506755	508224	1.94904	2.83728	1.81818	1.0191	UbiA
LSCM1_03323	CM030423.1	1102928	1104409	1.88782	2.862	1.8439	1.0181
LSCM1_06041	CM030418.1	169276	170505	1.68458	1.93023	2.70156	1.01698	Aldose_epim
LSCM1_03288	CM030423.1	986216	989518	2.08939	2.92882	1.91208	1.01674	PIF1
LSCM1_01834	CM030427.1	730357	732255	1.97447	1.79575	2.81208	1.01633
LSCM1_06189	CM030414.1	8751	9170	2.8915	1.87568	1.89955	1.01582	Histone
LSCM1_01860	CM030427.1	820262	823165	2.03564	1.88603	2.90156	1.01553
LSCM1_08275	CM030397.1	315602	327043	1.94313	0.94181	1.95695	1.01514
LSCM1_06049	CM030418.1	195911	196204	1.91292	2.09786	2.92805	1.01513
LSCM1_08281	CM030397.1	340702	344946	2.00876	0.997865	2.01292	1.01506
LSCM1_06379	CM030415.1	125488	127329	1.82428	2.83932	2.53799	1.01504
LSCM1_01890	CM030427.1	942961	944514	2.19109	1.82967	2.84442	1.01475
LSCM1_04374	CM030424.1	307499	308413	2.09928	2.84642	3.11344	1.01416	DEK_C,HMG_box
LSCM1_01762	CM030427.1	466947	468971	1.70199	1.94425	2.71597	1.01398	Ank_2,Ank_4
LSCM1_07902	CM030407.1	442257	443507	2.00306	2.63513	1.62123	1.0139
LSCM1_06028	CM030418.1	122128	122790	1.78208	2.03759	2.79545	1.01337
LSCM1_04425	CM030424.1	515438	515794	1.89196	2.0765	2.90364	1.01168
LSCM1_06137	CM030418.1	572665	575091	2.16841	1.93546	2.94701	1.01155	PPR_1,PPR_3
LSCM1_01696	CM030427.1	207295	207831	2.23248	1.89084	2.90221	1.01137
LSCM1_01683	CM030427.1	177558	178352	2.02994	1.75467	2.76597	1.01131	Ribosomal_S5,Ribosomal_S5_C
LSCM1_06080	CM030418.1	325488	326813	1.9936	2.03037	3.00455	1.01094	Thiolase_C,Thiolase_N
LSCM1_03028	CM030423.1	59522	60142	1.70231	2.71272	1.98429	1.0104
LSCM1_01315	CM030426.1	34837	35220	4.59586	3.78883	3.58584	1.01001
LSCM1_04342	CM030424.1	196402	199548	2.07536	2.35311	3.08364	1.00827	RNase_T
LSCM1_02019	CM030427.1	1424396	1424749	1.86642	2.28599	2.87409	1.00767
LSCM1_07904	CM030407.1	448536	450428	1.89765	2.90482	1.97318	1.00717
LSCM1_01955	CM030427.1	1177125	1177850	2.23555	2.13027	3.13688	1.00661
LSCM1_06116	CM030418.1	505109	507196	2.41422	2.00463	3.01084	1.00621
LSCM1_03176	CM030423.1	575235	577163	2.21082	2.81941	1.81364	1.00578
LSCM1_04310	CM030424.1	74303	77179	1.95044	2.31107	2.95513	1.00469	Sec23_BS,Sec23_helical,Sec23_trunk,zf-Sec23_Sec24
LSCM1_04427	CM030424.1	520287	522170	1.89024	2.57342	2.89416	1.00392	Carn_acyltransf
LSCM1_02044	CM030427.1	1507862	1510738	1.72408	1.81325	2.72799	1.0039
LSCM1_03092	CM030423.1	284707	285276	2.29494	3.103	2.09935	1.00365
LSCM1_06051	CM030418.1	199139	200212	1.82052	2.09599	2.82416	1.00364	SET
LSCM1_08069	CM030398.1	83023	84405	1.94404	2.94722	1.9437	1.00352	Cyt-b5,FA_hydroxylase
LSCM1_05993	CM030418.1	11166	12044	2.03773	2.09491	3.04091	1.00317
LSCM1_02954	CM030417.1	498719	500020	2.08918	2.85406	3.09091	1.00173	Adap_comp_sub
LSCM1_03139	CM030423.1	451408	451704	1.98705	2.98854	2.45987	1.0015	zf-AN1
LSCM1_02861	CM030417.1	57509	58945	1.86519	2.86657	2.64766	1.00138
LSCM1_04392	CM030424.1	362139	367334	2.18319	2.55947	3.18455	1.00135	Kinesin
LSCM1_06400	CM030415.1	188858	189556	1.94867	2.94993	2.31169	1.00126	RWD
LSCM1_04531	CM030424.1	1042218	1042682	2.14814	2.37458	3.14922	1.00108	HSP20
LSCM1_08167	CM030396.1	80446	80625	1.72704	1.72237	2.72325	1.00088	4F5
LSCM1_03194	CM030423.1	635722	639711	2.04467	2.80486	1.80416	1.0007	Lipocalin_5,PX,Pkinase
LSCM1_01690	CM030427.1	192376	193158	1.66195	1.93101	2.66253	1.00059
LSCM1_06382	CM030415.1	140926	145218	1.96995	2.97026	2.00383	1.00031
LSCM1_04336	CM030424.1	162851	163945	1.98409	2.80462	2.98403	0.999937
LSCM1_01897	CM030427.1	970156	973107	2.00258	1.91959	2.91792	0.998336
LSCM1_06390	CM030415.1	166403	167878	2.15067	2.74038	1.74227	0.998112	GGACT
LSCM1_08229	CM030397.1	35716	39222	1.88153	0.959432	1.95734	0.997905	Xpo1
LSCM1_06374	CM030415.1	112500	114590	1.9556	2.95306	2.16338	0.997457
LSCM1_02309	CM030429.1	1179955	1180311	2.11315	1.19009	2.18734	0.99725
LSCM1_02037	CM030427.1	1494021	1494320	1.81197	2.02201	2.80916	0.997185	CKS
LSCM1_07909	CM030407.1	459622	462537	1.95323	2.95011	2.12519	0.996875	CNH,Vps39_1,Vps39_2
LSCM1_06163	CM030418.1	687159	692405	2.1189	1.98274	2.97916	0.996417	PTPlike_phytase
LSCM1_07683	CM030400.1	27105	27380	2.27269	1.78486	2.78084	0.995983	Dynein_light
LSCM1_03272	CM030423.1	935791	938427	2.14798	3.04706	2.05195	0.995115	MCM,MCM_OB
LSCM1_07934	CM030401.1	72128	72988	1.94007	1.78402	2.7789	0.994877
LSCM1_03236	CM030423.1	820467	820880	1.98043	2.87559	1.88091	0.994681	RNA_pol_L_2
LSCM1_03072	CM030423.1	209861	214522	2.0158	2.86819	1.87422	0.993972	Pkinase
LSCM1_01977	CM030427.1	1241517	1248050	1.96716	1.76808	2.76195	0.993867	IQ
LSCM1_03203	CM030423.1	681106	687108	2.12084	2.84961	1.85591	0.993698	Pkinase
LSCM1_03174	CM030423.1	571794	572177	1.89636	2.8896	1.91058	0.99324	DUF423
LSCM1_06453	CM030415.1	467287	473133	2.31924	3.00075	2.0076	0.993154	MORN
LSCM1_01781	CM030427.1	529119	530591	1.79294	1.80507	2.78597	0.993032	LicD
LSCM1_07846	CM030407.1	152898	154193	2.00183	2.80438	1.81195	0.992431
LSCM1_06091	CM030418.1	389877	392444	2.015	2.04842	3.00662	0.991626	SET
LSCM1_04391	CM030424.1	357697	359022	2.07224	2.45494	3.0626	0.990353
LSCM1_06377	CM030415.1	118991	119929	1.88631	2.87589	2.36104	0.989579	Acetyltransf_13
LSCM1_01742	CM030427.1	394282	395511	1.7594	1.87021	2.74896	0.989561	Vps23_core
LSCM1_02998	CM030417.1	666689	667807	2.08434	2.74832	3.07312	0.988778
LSCM1_06073	CM030418.1	290808	291866	2.24254	2.22121	3.20987	0.988657
LSCM1_06465	CM030415.1	553957	554760	1.90002	2.88852	2.01838	0.988503	DUF1935
LSCM1_04432	CM030424.1	567999	569975	1.77407	2.35341	2.76208	0.988003	RRM_1
LSCM1_06014	CM030418.1	69261	73955	2.17959	1.94737	2.93481	0.987432	ABC_membrane,ABC_tran
LSCM1_05772	CM030411.1	504819	505118	2.3416	2.32172	1.35494	0.986667
LSCM1_03224	CM030423.1	768457	771003	2.18808	2.83156	1.84494	0.986629	EFG_C,EFG_II,GTP_EFTU
LSCM1_01400	CM030426.1	404428	404754	4.01811	3.06667	4.05325	0.986576
LSCM1_03137	CM030423.1	445254	445859	2.23995	2.91222	1.92617	0.98605	ATP-synt_C
LSCM1_06069	CM030418.1	273610	277017	2.03784	1.95561	2.94162	0.98601
LSCM1_01842	CM030427.1	764762	767119	2.1389	1.79094	2.77682	0.985882
LSCM1_01578	CM030426.1	1373308	1373463	3.83589	3.64244	2.85084	0.985047
LSCM1_03262	CM030423.1	902850	904802	2.13239	2.93303	1.94825	0.984782
LSCM1_03253	CM030423.1	868893	870431	2.33134	3.23953	2.25494	0.984592
LSCM1_02974	CM030417.1	589148	590284	2.21571	3.13331	3.20019	0.984483	DHHC
LSCM1_07853	CM030407.1	170353	173715	1.95694	2.94067	1.98623	0.983723
LSCM1_01808	CM030427.1	635361	637661	1.97221	1.73458	2.71662	0.982043
LSCM1_02857	CM030417.1	41982	42713	1.9907	2.89905	2.97247	0.981767
LSCM1_03145	CM030423.1	469908	471149	2.01441	2.78026	1.7987	0.981559	SGL
LSCM1_06006	CM030418.1	47363	48604	1.88405	2.09822	2.86552	0.981465	Abhydrolase_6
LSCM1_02955	CM030417.1	501176	504370	1.97167	2.88197	2.95273	0.981055	Pkinase
LSCM1_01941	CM030427.1	1140789	1142123	2.18749	1.97678	2.95779	0.981008
LSCM1_01669	CM030427.1	116374	121278	1.87599	1.98779	2.8561	0.980113
LSCM1_03188	CM030423.1	610628	613894	1.98393	2.90981	1.92974	0.980072	TruD
LSCM1_08255	CM030397.1	186929	188530	2.03908	1.05915	1.69305	0.979926	PCI
LSCM1_05992	CM030418.1	9237	10538	2.22646	2.12312	3.10299	0.97987
LSCM1_02863	CM030417.1	63967	65373	2.10471	3.08417	2.79247	0.979461	Dcc1
LSCM1_03268	CM030423.1	924618	926060	2.27688	3.0144	2.03513	0.979275	SHMT
LSCM1_04805	CM030409.1	14737	15549	2.18432	3.16332	2.38097	0.979003
LSCM1_06957	CM030410.1	520551	520889	2.79313	1.81433	1.83623	0.978798	Ribosomal_60s
LSCM1_02910	CM030417.1	249494	253153	1.91835	2.89712	2.78195	0.978773
LSCM1_06399	CM030415.1	187498	187932	1.33082	2.30951	2.01045	0.978681
LSCM1_08228	CM030397.1	30226	33201	1.92604	1.04388	2.02221	0.978332
LSCM1_03293	CM030423.1	1003700	1004374	2.18464	2.70803	1.73071	0.977312
LSCM1_07838	CM030407.1	115369	119766	2.1446	2.90266	1.92539	0.977266
LSCM1_01938	CM030427.1	1125932	1128166	2.09509	2.10664	3.07221	0.977118	FYVE
LSCM1_01879	CM030427.1	900212	904123	1.84589	1.68737	2.66435	0.976984
LSCM1_07932	CM030401.1	67495	67731	2.11073	1.7279	2.70474	0.976836
LSCM1_03210	CM030423.1	714089	718018	2.15228	3.00923	2.0324	0.97683	Helicase_C,SNF2_N,zf-C3HC4_3
LSCM1_03320	CM030423.1	1092441	1093982	1.98006	2.80823	1.83149	0.976734	Beta-lactamase
LSCM1_05425	CM030420.1	837630	838100	1.75155	1.56696	2.54351	0.97655
LSCM1_06948	CM030410.1	486013	486582	2.49485	2.13358	1.51851	0.976347	1-cysPrx_C,AhpC-TSA
LSCM1_01796	CM030427.1	592662	594815	2.02672	1.72357	2.69968	0.976102	AAA,Peptidase_M41
LSCM1_03898	CM030425.1	1020536	1021105	2.38036	1.77349	1.40429	0.976073	DUF872
LSCM1_02078	CM030429.1	84874	85491	2.31677	1.84453	2.82032	0.975799	CS
LSCM1_08084	CM030398.1	145515	145841	1.44903	2.4239	1.76383	0.974873	Ribosomal_60s
LSCM1_01826	CM030427.1	700213	702042	1.9843	1.85734	2.83221	0.974872
LSCM1_01698	CM030427.1	212283	214022	2.07095	1.96524	2.93987	0.974634
LSCM1_01770	CM030427.1	490685	492121	1.87793	2.13316	2.85253	0.974606	CRAL_TRIO
LSCM1_01650	CM030427.1	50329	51048	1.90679	1.72532	2.69974	0.974422
LSCM1_06036	CM030418.1	149850	153623	2.00613	1.73933	2.71364	0.974305	ABC2_membrane,ABC_tran
LSCM1_03195	CM030423.1	641769	647816	2.19459	2.89748	1.92318	0.974301	His_Phos_2,STAS,Sulfate_transp
LSCM1_07125	CM030405.1	603507	603908	1.22117	1.9167	2.19519	0.974027
LSCM1_04551	CM030424.1	1104287	1108042	1.76988	2.19132	2.74351	0.973624
LSCM1_03169	CM030423.1	559433	561679	2.1669	2.8475	1.87416	0.973347	AAA
LSCM1_03029	CM030423.1	62232	64004	1.73005	2.7034	2.02656	0.973344
LSCM1_04799	CM030416.1	737510	737749	2.43556	1.46309	1.77851	0.972477	BolA
LSCM1_03167	CM030423.1	553062	555272	2.02526	2.74315	1.77097	0.972177	IMS
LSCM1_04320	CM030424.1	105913	106905	2.14186	2.28509	3.11396	0.972106	ArfGap
LSCM1_07225	CM030403.1	406151	408823	0.528556	1.26431	0.292208	0.972099
LSCM1_06159	CM030418.1	675489	676232	2.09466	2.22963	3.06662	0.971964	Fer2_3
LSCM1_02979	CM030417.1	601780	603381	2.07079	3.04267	3.02636	0.97188	MORN
LSCM1_01865	CM030427.1	839381	842629	2.13143	1.79719	2.76805	0.970861
LSCM1_02873	CM030417.1	112296	112523	1.98414	2.77382	2.955	0.970857	zf-Tim10_DDP
LSCM1_06138	CM030418.1	576234	580262	2.005	1.9674	2.93825	0.970845	C2-C2_1
LSCM1_01592	CM030426.1	1418650	1419450	4.45556	3.48504	3.96377	0.97052
LSCM1_02912	CM030417.1	256526	256843	1.61142	2.25628	2.58182	0.970401
LSCM1_06354	CM030415.1	41114	42784	2.05714	3.02734	2.31532	0.970196
LSCM1_02893	CM030417.1	186631	188412	1.93711	2.90669	2.74383	0.969577	Dynamin_N
LSCM1_03283	CM030423.1	968736	969584	2.18077	2.91901	1.94948	0.969534
LSCM1_01782	CM030427.1	533277	536642	1.97275	1.69248	2.66123	0.968755	ADK,mRNA_cap_enzyme
LSCM1_02964	CM030417.1	529370	531928	2.28737	3.25571	2.92461	0.968341	GTP_EFTU,IF-2
LSCM1_06356	CM030415.1	46883	50542	2.04682	2.89237	1.92455	0.967825
LSCM1_02007	CM030427.1	1386880	1388772	2.14255	1.88194	2.84942	0.96748	zf-C2HC_2
LSCM1_08077	CM030398.1	120792	121844	2.30994	2.94987	1.98247	0.967402	Grp1_Fun34_YaaH
LSCM1_04454	CM030424.1	699771	702179	1.97925	2.23565	2.94656	0.967307
LSCM1_00241	CM030431.1	959252	960451	2.22732	1.59781	1.26032	0.966998	Endonuclease_5
LSCM1_02937	CM030417.1	416835	421148	2.20991	2.90669	3.17682	0.966911	Kinesin
LSCM1_04572	CM030424.1	1172736	1173665	2.21915	2.43822	3.18604	0.966887
LSCM1_02864	CM030417.1	69119	70351	1.97554	2.7455	2.94182	0.966276	zf-CCCH
LSCM1_01949	CM030427.1	1166016	1166471	3.02411	2.25971	3.22578	0.966073	NDK
LSCM1_01837	CM030427.1	741600	743810	2.04639	1.92271	2.88857	0.965858	DNA_pol_A_exo1,KH_1
LSCM1_01676	CM030427.1	145177	146694	1.84971	1.93017	2.81539	0.965684
LSCM1_01606	CM030426.1	1452812	1453555	3.07399	4.03909	3.96714	0.965103
LSCM1_01720	CM030427.1	278763	282173	2.15594	1.87075	2.83532	0.964576	Pkinase
LSCM1_03128	CM030423.1	403366	405996	1.99554	2.66611	1.70279	0.963313	ATP-grasp_4
LSCM1_03056	CM030423.1	150098	152917	2.01505	2.97784	2.10526	0.962786	RNB
LSCM1_08136	CM030398.1	376349	377590	2.46792	3.34653	2.38442	0.96211	EIF_2_alpha,S1
LSCM1_06063	CM030418.1	245309	245782	2.12627	1.92211	2.88377	0.961654	tRNA_bind
LSCM1_06002	CM030418.1	31084	40212	1.94845	1.9351	2.89656	0.961455	Beach
LSCM1_01580	CM030426.1	1376888	1378042	4.48082	3.51938	3.87162	0.961442
LSCM1_03012	CM030423.1	12928	14580	2.16164	3.03137	2.07	0.961366
LSCM1_03245	CM030423.1	846136	847692	2.265	2.87884	1.91773	0.961111	HhH-GPD,NUDIX_4
LSCM1_04332	CM030424.1	146732	148690	2.19959	2.29736	3.16032	0.960739	Rad51
LSCM1_01995	CM030427.1	1335516	1335860	1.79402	1.80242	2.75468	0.960658
LSCM1_01788	CM030427.1	561350	565156	2.01639	1.85938	2.81955	0.960164
LSCM1_01968	CM030427.1	1212329	1212682	2.71417	1.98833	2.94786	0.959525
LSCM1_07896	CM030407.1	415153	416661	2.0465	2.95751	1.99799	0.959521
LSCM1_06376	CM030415.1	117236	118408	1.9778	2.93718	2.07169	0.959379
LSCM1_01998	CM030427.1	1348419	1350839	2.02543	1.88356	2.8424	0.958843	Lipase_3
LSCM1_02028	CM030427.1	1474851	1477310	2.02489	1.82161	2.77942	0.957806
LSCM1_01652	CM030427.1	56871	59864	1.90201	1.82203	2.77974	0.957709	Utp14
LSCM1_03013	CM030423.1	15244	15645	2.52641	3.48378	2.64032	0.95737
LSCM1_03058	CM030423.1	156399	158786	2.09337	2.72006	1.76273	0.957328
LSCM1_06140	CM030418.1	583823	588412	2.16169	2.03446	2.99104	0.956576	RICTOR_M,RICTOR_N,RasGEF_N_2
LSCM1_02647	CM030428.1	738339	739352	4.78206	4.9613	4.00474	0.956556	Lipase_3
LSCM1_06119	CM030418.1	512162	513565	2.07407	1.89198	2.84851	0.956527	DUF2410
LSCM1_01951	CM030427.1	1167914	1170091	2.121	2.06405	3.02052	0.956465	MCM,MCM_N,MCM_OB
LSCM1_08071	CM030398.1	95507	98668	2.08488	2.87048	1.91416	0.956322
LSCM1_08088	CM030398.1	166157	169207	2.13127	2.86885	1.91273	0.956127	Ank_2
LSCM1_08137	CM030398.1	382285	384918	2.72035	3.21246	2.25643	0.956033
LSCM1_04474	CM030424.1	801768	803474	1.75225	2.41608	2.70747	0.955217
LSCM1_03018	CM030423.1	25724	27313	2.02258	2.8368	1.88247	0.954329
LSCM1_03133	CM030423.1	421751	423322	1.98006	2.85803	1.90403	0.954002	Amastin
LSCM1_08079	CM030398.1	126982	128115	1.61045	2.56386	1.95071	0.953409	Grp1_Fun34_YaaH
LSCM1_06039	CM030418.1	166427	166744	2.34988	1.73073	2.68383	0.9531
LSCM1_00162	CM030431.1	639782	640162	2.39106	1.692	1.43812	0.952939
LSCM1_03241	CM030423.1	829607	830656	2.31338	3.26533	2.70831	0.951948	GDPD
LSCM1_06443	CM030415.1	395106	395429	2.25216	3.2035	2.37565	0.951344	Glutaredoxin
LSCM1_01892	CM030427.1	951374	957463	2.11697	1.88681	2.83714	0.950336
LSCM1_08274	CM030397.1	268555	272880	1.99221	1.04231	1.96682	0.949894	Pkinase
LSCM1_01685	CM030427.1	181898	185056	1.9355	1.93258	2.8824	0.949825	LRR_6
LSCM1_06109	CM030418.1	467694	469937	2.00946	1.90232	2.85208	0.949753
LSCM1_03141	CM030423.1	456667	458196	1.84686	2.71452	1.76494	0.949587	C2,Copine
LSCM1_03254	CM030423.1	873341	875842	2.07681	2.84047	1.89104	0.949427	GGACT,Metalloenzyme,PhosphMutase
LSCM1_04349	CM030424.1	222716	228316	2.12745	2.47617	3.07649	0.949044	ABC2_membrane_3,ABC_tran
LSCM1_01539	CM030426.1	1200982	1201347	4.34918	3.73314	3.40026	0.948922
LSCM1_04450	CM030424.1	687984	689306	1.97441	2.53752	2.92312	0.948703	GRAM,RabGAP-TBC
LSCM1_01996	CM030427.1	1336567	1339905	2.05413	1.99555	2.94409	0.948542
LSCM1_04825	CM030409.1	70656	71084	2.18163	3.12994	2.41487	0.948311	HIT
LSCM1_04569	CM030424.1	1162419	1164623	1.99839	2.28575	2.94643	0.948041	LRR_6
LSCM1_02040	CM030427.1	1499398	1500582	2.05037	1.90275	2.85019	0.947449	WD40
LSCM1_02335	CM030429.1	1253301	1255523	1.89427	2.84155	1.90143	0.947281	DNA_pol_A_exo1,HRDC,PMC2NT
LSCM1_01755	CM030427.1	441743	442864	2.01027	1.94671	2.89396	0.947249	Mito_carr
LSCM1_01653	CM030427.1	60939	62792	1.94673	1.69007	2.63721	0.947135
LSCM1_01662	CM030427.1	83134	86391	1.783	2.08769	2.73006	0.947067
LSCM1_02009	CM030427.1	1392233	1393948	2.01398	1.94382	2.89065	0.946825	RRM_1
LSCM1_07843	CM030407.1	139516	140613	2.0601	3.00683	2.06565	0.94673	GST_N,GST_N_3
LSCM1_01906	CM030427.1	1004291	1006291	2.15298	1.94617	2.89253	0.946362	HD
LSCM1_06057	CM030418.1	218085	219476	1.967	1.7845	2.73084	0.946344	GFO_IDH_MocA
LSCM1_07912	CM030407.1	469827	470804	2.42282	3.05043	2.10416	0.946276
LSCM1_03290	CM030423.1	996785	999817	2.121	2.85556	1.90961	0.945952
LSCM1_01813	CM030427.1	655321	658854	1.95366	1.90539	2.85117	0.945777
LSCM1_07820	CM030407.1	31247	32122	1.95823	2.90386	2.32364	0.945625	Plus-3,zf-C3HC4_3
LSCM1_02039	CM030427.1	1496825	1498576	2.13239	2.06778	3.01325	0.945463	SHQ1
LSCM1_01804	CM030427.1	621586	622866	1.74688	1.60683	2.55214	0.94531	PMI_typeI
LSCM1_01882	CM030427.1	915230	916591	2.26807	1.90058	2.84565	0.945069
LSCM1_04860	CM030409.1	211126	212664	2.28032	2.63236	1.68753	0.944832	SpoU_methylase
LSCM1_03592	CM030422.1	1081211	1081873	1.80896	1.9499	2.75364	0.944676	Longin,Synaptobrevin
LSCM1_03025	CM030423.1	51776	53266	1.90588	2.85033	1.93864	0.944451	MFS_1
LSCM1_03261	CM030423.1	899130	901649	2.12917	2.82098	1.87669	0.94429	Hexapep,NTP_transferase
LSCM1_01308	CM030426.1	20879	21280	4.62746	3.68382	4.04506	0.943645
LSCM1_01945	CM030427.1	1156145	1158328	2.36042	1.98196	2.92552	0.943563
LSCM1_01651	CM030427.1	52452	55595	2.04881	1.92584	2.86792	0.942081	Arm
LSCM1_03208	CM030423.1	708818	709360	2.04779	2.98981	2.54325	0.942019
LSCM1_06493	CM030415.1	670505	671524	1.88927	2.82994	2.40617	0.940672	SET
LSCM1_04299	CM030424.1	31015	38541	1.9971	2.30187	2.93753	0.940435	DHR-2,DOCK-C2,Fibrinogen_BP
LSCM1_07844	CM030407.1	141859	142911	1.91609	2.85652	2.01091	0.940433
LSCM1_03154	CM030423.1	503031	505721	2.03236	2.76528	1.82487	0.940414	DEAD,DUF4217,Helicase_C
LSCM1_02875	CM030417.1	115857	118439	2.06784	3.00785	2.99805	0.940012
LSCM1_03720	CM030425.1	315618	316310	2.24415	1.74769	1.30487	0.939277	MAM33
LSCM1_05120	CM030419.1	614976	615335	2.41428	1.47584	2.15825	0.93844	zf-rbx1
LSCM1_04413	CM030424.1	451646	452746	2.39175	2.30632	3.24455	0.938227
LSCM1_06192	CM030414.1	11469	11804	2.94025	2.00223	2.63558	0.938028	Histone
LSCM1_06105	CM030418.1	450289	451992	2.29414	1.90323	2.84097	0.937747	Peptidase_M17
LSCM1_01943	CM030427.1	1146447	1148300	1.94668	2.03531	2.88377	0.93709
LSCM1_06123	CM030418.1	532624	533436	2.18529	2.13671	3.07377	0.937057	Stealth_CR2,Stealth_CR3
LSCM1_03003	CM030417.1	689654	698029	2.22415	2.99269	3.16065	0.936498	ASH
LSCM1_01778	CM030427.1	517647	519311	1.75569	1.86293	2.69195	0.936257
LSCM1_02051	CM030427.1	1537732	1550178	1.95576	1.86389	2.80006	0.936173	AKAP7_NLS,C2,FERM_C,FERM_M,FERM_N,HECT,KH_1,Myosin_head,SPRY,Sec6,WW
LSCM1_06409	CM030415.1	224061	226295	1.74714	2.68319	2.30649	0.936042	Kinesin
LSCM1_06097	CM030418.1	416046	417620	2.0186	1.97624	2.91227	0.93603
LSCM1_06638	CM030406.1	578577	578828	2.49324	1.55775	2.27117	0.935486
LSCM1_03127	CM030423.1	397821	399905	2.00108	2.81647	1.8811	0.935364
LSCM1_08135	CM030398.1	374645	375622	2.22533	3.16068	2.51987	0.935343	MORN
LSCM1_03149	CM030423.1	489724	493035	2.14126	2.9696	2.03435	0.935246
LSCM1_05115	CM030419.1	604502	605218	2.3752	1.44029	1.90526	0.934907
LSCM1_04319	CM030424.1	103905	105032	1.78128	2.4734	2.7161	0.934826
LSCM1_04869	CM030409.1	287903	288874	2.21039	2.7701	1.83773	0.932369
LSCM1_02012	CM030427.1	1399824	1401881	1.99011	1.95988	2.89201	0.93213	DEAD,Helicase_C
LSCM1_01991	CM030427.1	1322802	1323524	2.16228	2.23192	3.09403	0.931745
LSCM1_01671	CM030427.1	124925	129613	1.9764	1.82035	2.75188	0.931536
LSCM1_04301	CM030424.1	43984	46689	2.12019	2.38036	3.05149	0.931301
LSCM1_04303	CM030424.1	50406	52484	2.10063	2.43208	3.03188	0.931257	ANAPC3
LSCM1_03231	CM030423.1	808690	810351	1.93345	2.85791	1.92688	0.931024	D123
LSCM1_07836	CM030407.1	108152	109981	2.02403	2.86609	1.93584	0.930243	SET
LSCM1_01667	CM030427.1	111171	112202	2.30967	2.17033	3.09955	0.929215
LSCM1_04350	CM030424.1	233189	233605	2.10761	2.46883	3.03682	0.929204
LSCM1_03259	CM030423.1	890377	892677	2.17717	2.91757	1.98955	0.928026	MOZ_SAS
LSCM1_04375	CM030424.1	313390	315303	2.18454	2.42889	3.1124	0.927867
LSCM1_01594	CM030426.1	1429200	1429997	3.83804	3.32704	4.25474	0.927702	DUF1771,KH_1,Smr
LSCM1_08276	CM030397.1	327867	329405	1.78192	0.854479	1.74916	0.927443	TPR_1
LSCM1_02942	CM030417.1	439794	441593	1.97506	2.90247	2.85065	0.927417
LSCM1_04369	CM030424.1	289553	291319	2.25044	2.22741	3.15461	0.927202
LSCM1_03329	CM030423.1	1129659	1131251	1.88964	2.7405	1.81331	0.927193	Dor1
LSCM1_04357	CM030424.1	249344	251518	2.12664	2.48561	3.05357	0.926929	CLAMP
LSCM1_03230	CM030423.1	803274	805979	2.10745	3.03425	2.11864	0.9268	Pkinase
LSCM1_05998	CM030418.1	18607	19605	2.02263	2.11746	2.94935	0.92672	Arginase
LSCM1_06276	CM030414.1	372372	372980	2.26038	1.93998	1.33377	0.926615	FKBP_C
LSCM1_06491	CM030415.1	667049	668227	1.89776	2.82429	2.07305	0.926525
LSCM1_01930	CM030427.1	1097390	1100650	2.23877	1.86732	2.79305	0.925732
LSCM1_00315	CM030431.1	1251097	1251621	2.43675	1.51132	1.78981	0.925423
LSCM1_02030	CM030427.1	1479748	1481619	2.07047	2.20876	2.99578	0.925309	BT1
LSCM1_01590	CM030426.1	1412131	1413075	3.48977	3.63787	4.41494	0.925162	RRM_1
LSCM1_07865	CM030407.1	269541	273677	2.11745	2.85117	1.92617	0.925002
LSCM1_01722	CM030427.1	285507	288986	2.04843	1.97408	2.8987	0.924624
LSCM1_04343	CM030424.1	202216	203433	2.05719	2.37849	2.98156	0.924365	RNase_T
LSCM1_08105	CM030398.1	232497	235238	2.07042	2.99468	2.10831	0.92426
LSCM1_04555	CM030424.1	1120958	1122592	2.12756	2.26085	3.05169	0.924132	Pkinase
LSCM1_03017	CM030423.1	23654	25111	1.79902	2.7138	1.79032	0.923476
LSCM1_06663	CM030413.1	82523	82966	2.05719	2.48116	1.55786	0.923302	RRM_1
LSCM1_01849	CM030427.1	790424	790759	2.22119	2.34277	3.14422	0.923026
LSCM1_03187	CM030423.1	608717	609715	2.1654	2.81346	1.89065	0.922811
LSCM1_07883	CM030407.1	345093	345419	2.66821	3.43416	2.51156	0.922598	DUF962
LSCM1_01944	CM030427.1	1150864	1154865	2.06182	2.16005	2.98429	0.922469	UCH
LSCM1_01753	CM030427.1	431073	435896	2.0909	1.90407	2.82623	0.922165	HECT
LSCM1_06454	CM030415.1	474175	477792	2.23614	3.15755	2.45571	0.921411
LSCM1_02000	CM030427.1	1355486	1358221	2.08826	2.01636	2.93747	0.921108	TruD
LSCM1_03341	CM030423.1	1163114	1163560	2.52436	3.07804	2.15701	0.921025	Acetyltransf_1
LSCM1_03218	CM030423.1	743216	745231	2.41809	2.96418	2.04357	0.920612	BCIP
LSCM1_04838	CM030409.1	122902	124710	2.15072	2.82838	1.90812	0.92026	Choline_transpo
LSCM1_07383	CM030402.1	566782	567102	2.29591	2.53547	1.61526	0.920211	ATP-synt_C
LSCM1_05618	CM030412.1	626122	626511	2.32687	1.40697	2.12597	0.919903
LSCM1_07763	CM030400.1	321268	321735	2.29172	1.37185	1.54844	0.919873
LSCM1_06368	CM030415.1	82426	96951	1.9907	2.91029	2.07091	0.919593	AAA_5
LSCM1_01939	CM030427.1	1131252	1132721	2.09788	2.29399	3.01682	0.918933	CTP_transf_1
LSCM1_04278	CM030421.1	1008419	1009252	1.45102	1.76568	2.36994	0.918918
LSCM1_03238	CM030423.1	824632	826245	2.28382	3.10336	2.18539	0.917969	DEAD,Helicase_C
LSCM1_04429	CM030424.1	528312	530075	1.85454	2.36712	2.7724	0.917859	Pkinase
LSCM1_07887	CM030407.1	362352	367244	2.01989	2.93742	2.03656	0.91753
LSCM1_06019	CM030418.1	91592	92161	2.31591	1.75425	2.67169	0.917441	Yip1
LSCM1_01758	CM030427.1	452638	454890	1.7702	1.91123	2.6874	0.917198
LSCM1_01876	CM030427.1	881954	885295	2.06725	2.08186	2.98292	0.915677	Formyl_trans_N
LSCM1_04903	CM030409.1	439802	440494	1.92061	2.20894	1.29364	0.915307	PQ-loop
LSCM1_01786	CM030427.1	550486	555465	1.77375	1.79124	2.6887	0.914949	DEAD,Helicase_C,Sec63
LSCM1_04356	CM030424.1	246976	247812	2.30188	2.04487	2.95935	0.914483
LSCM1_02949	CM030417.1	463496	464227	2.43164	2.68277	3.34597	0.914335
LSCM1_02856	CM030417.1	27095	30196	1.89153	2.80582	2.73006	0.914296	Pox_MCEL,mRNA_cap_C
LSCM1_02908	CM030417.1	239404	244854	1.93012	2.64957	2.84416	0.914035
LSCM1_03589	CM030422.1	996132	996614	2.83812	1.94052	1.92409	0.914031
LSCM1_05914	CM030408.1	346653	348026	4.34198	3.88332	3.42812	0.913862
LSCM1_01639	CM030427.1	11738	13210	2.285	2.16985	3.0837	0.913852
LSCM1_01935	CM030427.1	1115072	1118503	2.11476	2.03681	2.95	0.913191
LSCM1_07801	CM030400.1	454704	455027	5.66888	5.71245	4.79935	0.913096
LSCM1_04526	CM030424.1	1021291	1022490	2.03644	2.6059	2.94883	0.912386	NIF
LSCM1_01877	CM030427.1	889716	890816	1.7429	2.01889	2.6539	0.910998
LSCM1_04525	CM030424.1	1011870	1013663	2.18083	2.93134	3.09143	0.910602	Kinesin
LSCM1_01911	CM030427.1	1021445	1021843	2.35746	1.87129	2.78162	0.910334
LSCM1_03039	CM030423.1	96906	97559	1.95033	2.86049	2.13552	0.910162
LSCM1_01697	CM030427.1	209479	211236	1.95479	1.82227	2.73227	0.910001	DEAD,Helicase_C
LSCM1_04481	CM030424.1	820375	822246	1.97087	2.22109	2.88065	0.909784
LSCM1_03101	CM030423.1	307060	307617	1.79654	2.70532	1.82916	0.908776
LSCM1_08107	CM030398.1	239578	241290	2.25576	2.84702	1.93825	0.908775
LSCM1_01714	CM030427.1	258478	260043	1.86142	1.77349	2.68214	0.908649
LSCM1_04308	CM030424.1	66415	71151	2.00043	2.43743	2.90896	0.908531	Helicase_C,SNF2_N
LSCM1_02969	CM030417.1	546399	547562	2.40998	2.372	3.28045	0.908458	Ribonuc_red_sm
LSCM1_08120	CM030398.1	307976	316258	1.97103	2.87938	1.98961	0.908352
LSCM1_03252	CM030423.1	866642	866815	1.86863	2.77677	2.16688	0.908145	Ribosomal_S14
LSCM1_03019	CM030423.1	27919	34101	1.96689	2.87487	1.99409	0.90798
LSCM1_07813	CM030407.1	16256	16579	1.8604	2.76817	2.47136	0.907769
LSCM1_03289	CM030423.1	990619	995307	2.0222	2.76023	1.85247	0.907765
LSCM1_06464	CM030415.1	544355	552646	2.07961	2.92491	2.01734	0.907571	Raptor_N
LSCM1_03051	CM030423.1	128160	129797	1.90674	2.814	2.03558	0.907264	AAA,Vps4_C
LSCM1_06067	CM030418.1	264844	267144	2.13825	1.85914	2.7663	0.907158	Kinesin
LSCM1_01970	CM030427.1	1217208	1219808	2.1088	2.05624	2.96325	0.907011	ABC_membrane,ABC_tran
LSCM1_03124	CM030423.1	381363	383387	1.91211	2.81887	1.98773	0.90676
LSCM1_01980	CM030427.1	1255923	1257908	2.28817	1.96349	2.87013	0.906638
LSCM1_04377	CM030424.1	317188	318552	2.00005	2.26398	2.90662	0.90657	Amidohydro_1
LSCM1_03502	CM030422.1	645104	645316	2.27059	1.36403	1.88591	0.906567
LSCM1_03246	CM030423.1	848121	850601	2.08348	2.93249	2.02675	0.905734	Kelch_4
LSCM1_06438	CM030415.1	369715	380334	1.96227	2.86795	2.06623	0.905687	Cyclin_N,Pkinase,SET
LSCM1_02855	CM030417.1	25416	26405	1.75988	2.62112	2.66539	0.905506	DnaJ_C,DnaJ_CXXCXGXG
LSCM1_03144	CM030423.1	467415	468743	2.15825	2.67014	1.76481	0.90533
LSCM1_06479	CM030415.1	621843	624776	2.14728	3.05248	2.26448	0.905192
LSCM1_02961	CM030417.1	518822	523654	2.11686	2.90314	3.02188	0.905023	WD40
LSCM1_02946	CM030417.1	454438	457140	2.08235	2.98668	2.9074	0.904328	MFS_1
LSCM1_03260	CM030423.1	893771	898252	2.0344	2.93838	2.07117	0.903979	DNA_gyraseB,DNA_topoisoIV,HATPase_c,TOPRIM_C
LSCM1_06441	CM030415.1	387891	389429	1.9972	2.90109	2.20948	0.903887
LSCM1_07812	CM030407.1	14156	15652	2.31881	2.80522	1.90162	0.903597	DAP3
LSCM1_06432	CM030415.1	339028	339756	1.94377	2.81466	1.91149	0.90317
LSCM1_04549	CM030424.1	1098520	1100679	2.0501	2.35287	2.95318	0.903084
LSCM1_01663	CM030427.1	88698	94946	1.95135	1.93775	2.83994	0.902185
LSCM1_03089	CM030423.1	277055	277723	2.1225	2.71975	1.81779	0.901962
LSCM1_07939	CM030401.1	89476	90414	2.21136	1.87773	2.77955	0.90182
LSCM1_01929	CM030427.1	1092365	1095235	1.93969	1.87899	2.78078	0.901791
LSCM1_01982	CM030427.1	1263836	1267786	2.03096	2.12065	2.93273	0.901765
LSCM1_07119	CM030405.1	586520	586942	2.43852	1.77512	1.53688	0.901637
LSCM1_00543	CM030431.1	1998200	1998982	2.40949	1.67173	1.50786	0.901636	DUF4496
LSCM1_01526	CM030426.1	1152340	1152717	4.62305	4.52633	3.72162	0.901431
LSCM1_02902	CM030417.1	219053	219604	2.09579	2.99708	2.92351	0.901295	Rer1
LSCM1_03110	CM030423.1	338817	339734	2.00441	2.9056	2.22734	0.901195	EF-hand_5
LSCM1_02966	CM030417.1	536100	539354	2.19056	2.99149	3.09169	0.901133
LSCM1_02965	CM030417.1	533598	534923	2.08966	2.86873	2.98955	0.899885	WD40
LSCM1_06149	CM030418.1	623755	634980	1.86981	1.76537	2.66422	0.898846	AAA_5,AAA_6,AAA_7,AAA_8,AAA_9,DHC_N1,DHC_N2,Dynein_heavy,MT
LSCM1_07889	CM030407.1	372469	376446	2.01027	2.88467	1.98591	0.898763
LSCM1_08087	CM030398.1	162394	165036	2.11068	2.7817	1.88325	0.898457
LSCM1_06023	CM030418.1	105993	109232	2.01817	1.8933	2.79175	0.89845	zf-C3HC4
LSCM1_07873	CM030407.1	313679	315172	1.88556	2.78357	1.98565	0.898009	Aminotran_1_2
LSCM1_01873	CM030427.1	868846	869466	2.1869	2.06538	2.96312	0.897739	Complex1_LYR
LSCM1_01854	CM030427.1	802346	805123	2.03338	1.71022	2.60779	0.897571
LSCM1_03226	CM030423.1	776305	780576	2.07031	2.77599	1.87929	0.896704
LSCM1_07876	CM030407.1	324909	327818	2.14207	2.80071	1.90422	0.896489	Metallophos
LSCM1_08063	CM030398.1	61484	63598	2.0129	2.90909	2.10481	0.89619	AMP-binding
LSCM1_03126	CM030423.1	391523	396178	1.99129	2.77846	1.88247	0.895989
LSCM1_03251	CM030423.1	862637	865477	2.37187	2.92557	2.02974	0.89583	Glyco_hydro_63,Glyco_hydro_63N
LSCM1_04337	CM030424.1	169477	173418	2.11079	2.26253	3.00571	0.894929	CaATP_NAI
LSCM1_04324	CM030424.1	120849	125507	2.15653	2.22705	3.05104	0.894509	Pkinase
LSCM1_04346	CM030424.1	210584	213907	2.10267	2.43966	2.99714	0.894474	ERCC3_RAD25_C,ResIII
LSCM1_03131	CM030423.1	413838	415727	1.71882	2.61324	1.78974	0.894422	WD40
LSCM1_04312	CM030424.1	80293	81909	1.99715	2.40147	2.89123	0.894083	RIO1
LSCM1_01964	CM030427.1	1195708	1196697	2.0516	2.45067	2.94526	0.893657	DnaJ
LSCM1_01836	CM030427.1	737627	738103	1.89222	1.92578	2.78565	0.893425	CBFD_NFYB_HMF
LSCM1_06124	CM030418.1	535236	536567	2.16621	2.22969	3.05955	0.89334
LSCM1_04434	CM030424.1	596972	598969	1.90491	2.46095	2.7976	0.892687
LSCM1_08056	CM030398.1	44798	46990	1.87717	2.76986	2.5263	0.892682	ABC_tran,ABC_tran_Xtn
LSCM1_06181	CM030418.1	736058	738385	1.91141	2.07169	2.80377	0.892352	V_ATPase_I
LSCM1_03103	CM030423.1	312471	315374	2.00172	2.89399	2.13636	0.892274	MCM,MCM2_N,MCM_N,MCM_OB
LSCM1_08062	CM030398.1	59065	60591	1.73935	2.63146	2.23013	0.892112
LSCM1_07888	CM030407.1	367850	369838	1.93738	2.8294	2.07682	0.892021	DnaJ
LSCM1_04877	CM030409.1	329190	329537	2.28043	1.98045	2.87227	0.89182	DUF1935
LSCM1_06089	CM030418.1	375930	379316	2.07751	2.0676	2.95942	0.891813
LSCM1_03138	CM030423.1	447842	450700	1.95388	2.80666	1.91513	0.891534	LRR_6
LSCM1_07857	CM030407.1	220972	221901	2.07026	2.91769	2.02656	0.891133
LSCM1_08119	CM030398.1	304129	307266	2.16647	2.89544	2.00481	0.890633
LSCM1_01655	CM030427.1	64537	65466	1.80278	1.72556	2.61565	0.890091	LRR_9
LSCM1_06153	CM030418.1	650983	653121	2.05666	2.17586	2.9463	0.889643	Acetyltransf_1,Radical_SAM,Radical_SAM_C
LSCM1_06142	CM030418.1	590974	592095	2.0616	2.02604	2.91532	0.889282
LSCM1_03032	CM030423.1	72884	73312	1.99903	2.72998	1.84143	0.888551	Histone
LSCM1_02010	CM030427.1	1394987	1396885	2.21259	2.20425	3.09279	0.88854
LSCM1_03649	CM030425.1	94747	95214	1.78133	1.89036	2.66987	0.888539
LSCM1_01861	CM030427.1	827915	830524	1.95297	2.03657	2.84104	0.888073
LSCM1_06829	CM030410.1	80256	80747	1.23928	1.82973	2.12675	0.88747	Cyt-b5
LSCM1_07884	CM030407.1	347813	349888	2.22555	2.97952	2.09318	0.886339
LSCM1_02907	CM030417.1	232332	235844	1.99742	2.86952	2.88266	0.885242
LSCM1_03157	CM030423.1	514791	515624	1.91206	2.79722	2.00058	0.885162	Hydrolase_3
LSCM1_02900	CM030417.1	210724	213372	2.17131	2.88425	3.05623	0.884922	Kinesin
LSCM1_03611	CM030422.1	1130475	1132928	2.84753	1.96271	2.77643	0.884819	AAA,AAA_2,ClpB_D2-small
LSCM1_06146	CM030418.1	608609	610633	2.25592	1.9256	2.80968	0.884075
LSCM1_08172	CM030396.1	86669	86962	2.64181	1.81957	2.70357	0.884006	MPC
LSCM1_06414	CM030415.1	242409	246329	1.80369	2.6877	1.9313	0.884004
LSCM1_06408	CM030415.1	217725	221369	1.97543	2.85917	2.06734	0.883736
LSCM1_01904	CM030427.1	993901	996552	2.10756	2.00632	2.88968	0.88336
LSCM1_01731	CM030427.1	333521	334735	1.91636	1.88657	2.76922	0.882654	CTP_transf_like
LSCM1_03271	CM030423.1	931837	932925	2.13196	2.6622	1.78052	0.881676
LSCM1_01967	CM030427.1	1207698	1210970	2.0122	1.81848	2.69929	0.880803
LSCM1_02968	CM030417.1	543282	544424	1.96544	2.70376	2.84623	0.880797
LSCM1_02876	CM030417.1	119611	121002	1.71753	2.56157	2.59766	0.880136	Mito_carr
LSCM1_03093	CM030423.1	285636	287210	1.87255	2.75265	2.17097	0.880103	PAP_assoc
LSCM1_07826	CM030407.1	58142	60514	1.8446	2.72463	2.12981	0.880027	Glyco_transf_22
LSCM1_03076	CM030423.1	237163	241110	2.03349	2.80781	1.92805	0.879755	Pkinase
LSCM1_04441	CM030424.1	643169	647281	1.81487	2.37482	2.69461	0.879737
LSCM1_01839	CM030427.1	751256	752863	2.06617	1.85367	2.73331	0.879644
LSCM1_01407	CM030426.1	430126	430773	3.50891	3.708	4.38831	0.879402	EMP24_GP25L
LSCM1_04304	CM030424.1	53343	55022	1.98576	2.54918	2.86513	0.879375
LSCM1_04326	CM030424.1	131870	132652	2.37187	2.5223	3.25097	0.879109	RRM_1
LSCM1_03501	CM030422.1	643435	643761	3.03228	2.15325	2.26058	0.87903	DUF543
LSCM1_08278	CM030397.1	332830	333783	1.6828	1.02535	1.90422	0.87887
LSCM1_04318	CM030424.1	102114	102491	2.3888	2.50407	3.2676	0.8788
LSCM1_02887	CM030417.1	164088	167615	1.89163	2.77028	2.76149	0.878643
LSCM1_08116	CM030398.1	282930	292217	2.08649	2.85737	1.97883	0.878535	Pkinase
LSCM1_00937	CM030430.1	714763	715422	2.50587	2.08571	1.62818	0.877691	EMP24_GP25L
LSCM1_03135	CM030423.1	433113	435338	2.20399	2.71747	1.83987	0.877599	AMP-binding,AMP-binding_C
LSCM1_05284	CM030420.1	306697	307080	1.60486	2.14934	2.48195	0.877089	Prefoldin_2
LSCM1_03205	CM030423.1	691530	694124	1.99269	2.8697	2.08662	0.877006	Topoisom_bac,Toprim
LSCM1_02941	CM030417.1	434533	438192	2.00237	2.8626	2.87857	0.876206
LSCM1_04379	CM030424.1	323756	324277	2.31833	2.20275	3.0789	0.876147	Cyt-b5
LSCM1_06347	CM030415.1	14373	15239	2.20437	3.08014	2.46695	0.875773
LSCM1_04773	CM030416.1	679484	680161	1.42323	1.95988	2.2989	0.875669
LSCM1_01646	CM030427.1	35420	36334	2.0358	2.12739	2.9113	0.875499
LSCM1_01902	CM030427.1	988765	989559	1.63421	1.84164	2.50955	0.875337
LSCM1_04184	CM030421.1	631554	631901	1.47843	2.22831	1.35299	0.875323
LSCM1_06052	CM030418.1	201308	202147	2.02225	1.82113	2.69578	0.87465	FtsJ
LSCM1_04435	CM030424.1	601633	604032	2.01317	2.44411	2.88753	0.874363	RRM_1
LSCM1_01917	CM030427.1	1046629	1052721	2.194	1.95273	2.82656	0.873832	SpoU_methylase
LSCM1_07856	CM030407.1	198022	199779	1.91276	2.66298	1.78916	0.873822
LSCM1_01307	CM030426.1	19559	20248	3.92313	3.98935	4.79656	0.873426	Pro_isomerase
LSCM1_06034	CM030418.1	142066	143121	1.97103	1.82341	2.69636	0.872949	ADH_N,ADH_zinc_N
LSCM1_06033	CM030418.1	134543	141193	2.00908	1.94184	2.81435	0.872511
LSCM1_02003	CM030427.1	1367545	1375929	2.06176	1.9265	2.79857	0.872069	Dopey_N
LSCM1_02913	CM030417.1	258084	259307	2.07208	2.4464	2.94318	0.871099
LSCM1_01602	CM030426.1	1443740	1444600	4.22877	3.35789	3.89799	0.870882	Aldo_ket_red
LSCM1_02034	CM030427.1	1486726	1488552	1.864	1.75377	2.62403	0.870259	Enolase_N
LSCM1_06467	CM030415.1	563417	563989	2.02489	2.89514	2.07338	0.870249	DUF1935
LSCM1_04323	CM030424.1	116372	116896	2.45244	3.1599	3.3226	0.870156
LSCM1_03079	CM030423.1	247070	248152	1.93754	2.46739	1.5976	0.869789	WD40
LSCM1_02701	CM030428.1	916896	917147	2.48249	1.93041	1.61305	0.869438	Ribosomal_L37e
LSCM1_04380	CM030424.1	325558	327033	2.19314	2.68571	3.0624	0.869267
LSCM1_03202	CM030423.1	678822	679850	2.10337	2.6151	1.74584	0.869258
LSCM1_06428	CM030415.1	328713	331082	2.04521	2.91444	2.11519	0.869237	DEAD,Helicase_C
LSCM1_08221	CM030397.1	8019	8321	2.0652	1.1961	1.98182	0.8691	CENP-T_C
LSCM1_01756	CM030427.1	443948	444961	2.0523	2.00577	2.87487	0.869096	Mito_carr
LSCM1_02024	CM030427.1	1431995	1433266	2.18018	2.16955	3.03792	0.868373
LSCM1_01763	CM030427.1	470130	471845	1.82374	1.88855	2.69188	0.86814
LSCM1_01772	CM030427.1	501165	503468	2.07929	1.88494	2.75253	0.86759	CRAL_TRIO
LSCM1_08045	CM030398.1	14218	15363	2.40912	3.02794	2.16039	0.867548	Aminotran_5
LSCM1_02951	CM030417.1	468777	475265	2.08015	2.94764	2.87383	0.867498	zf-C3HC4_3
LSCM1_04298	CM030424.1	27878	29485	2.03241	2.40435	2.89987	0.867457
LSCM1_07894	CM030407.1	405858	408401	2.16588	2.82074	1.95338	0.867361
LSCM1_03118	CM030423.1	359545	360009	2.32021	2.65414	1.78695	0.867188
LSCM1_06398	CM030415.1	183845	186700	2.11498	2.94584	2.0787	0.867138	MORN
LSCM1_03164	CM030423.1	540503	541714	1.89652	2.76366	2.05909	0.867136
LSCM1_03084	CM030423.1	264064	264810	2.21485	2.80829	1.94117	0.867119	DUF4539
LSCM1_06427	CM030415.1	326678	327718	1.79235	2.65937	2.17682	0.867018
LSCM1_01706	CM030427.1	233567	234196	2.33977	1.858	2.725	0.867002	EF-hand_8
LSCM1_03264	CM030423.1	910708	913515	2.01301	2.8798	2.03247	0.866792
LSCM1_06764	CM030413.1	486734	487342	2.26624	1.39945	1.5126	0.866788
LSCM1_04390	CM030424.1	353554	355281	2.31086	2.38348	3.17695	0.866093
LSCM1_02924	CM030417.1	361502	362611	2.01021	2.87601	2.66448	0.865798	Pkinase
LSCM1_01817	CM030427.1	671658	673997	2.01494	1.93143	2.79714	0.865708
LSCM1_02970	CM030417.1	549091	550227	2.32451	2.92082	3.19013	0.865621	Atg8
LSCM1_06145	CM030418.1	601729	605592	2.26877	2.05076	2.9161	0.865342
LSCM1_08124	CM030398.1	332869	337452	2.11621	2.87571	2.01039	0.865321
LSCM1_01640	CM030427.1	16980	18104	1.98172	2.15782	2.84688	0.865159
LSCM1_01666	CM030427.1	109035	109736	1.6413	2.09341	2.50578	0.864475	B9-C2
LSCM1_06147	CM030418.1	617003	617911	1.14398	0.923646	1.78812	0.864471	FA_hydroxylase
LSCM1_03204	CM030423.1	689164	690414	1.92002	2.6963	1.83201	0.864285	ArfGap
LSCM1_06496	CM030415.1	679922	680443	2.03644	2.90061	2.31377	0.864166	Ribosomal_S17,Ribosomal_S17_N
LSCM1_06460	CM030415.1	501003	502271	2.16126	3.02505	2.62487	0.86379	Esterase
LSCM1_01792	CM030427.1	580858	581697	2.0873	1.99308	2.85623	0.86315	MIP-T3
LSCM1_03237	CM030423.1	821728	822888	2.45196	2.9868	2.1239	0.862902	SUA5,Sua5_yciO_yrdC
LSCM1_04547	CM030424.1	1092525	1094621	1.73053	2.53138	2.59312	0.862582	DCX
LSCM1_04270	CM030421.1	986167	986424	1.5689	2.04469	2.43117	0.862271
LSCM1_03216	CM030423.1	735649	737031	2.18459	2.89875	2.03669	0.862058	DHHC
LSCM1_06352	CM030415.1	29261	32599	2.04961	2.9115	2.40149	0.861882	BK_channel_a,Ion_trans_2
LSCM1_01419	CM030426.1	486945	489656	3.6026	4.07013	4.46448	0.861879
LSCM1_07829	CM030407.1	69421	74337	1.91276	2.77443	1.97351	0.861668	UCH
LSCM1_07673	CM030404.1	563610	564095	1.85685	2.41596	2.71818	0.861327
LSCM1_03180	CM030423.1	589331	590857	2.00027	2.7959	1.935	0.860898
LSCM1_01738	CM030427.1	360460	363243	2.07305	1.89198	2.75273	0.860748	SNase,TUDOR
LSCM1_01757	CM030427.1	446359	451209	1.86847	1.82925	2.68968	0.860427
LSCM1_08093	CM030398.1	190853	197329	2.02795	2.64692	1.78649	0.860426	TruD
LSCM1_01765	CM030427.1	474192	476594	1.63071	1.95188	2.49091	0.860194	PPR_2,PPR_3
LSCM1_01936	CM030427.1	1119599	1121311	1.9263	1.97318	2.78636	0.860059	Prefoldin
LSCM1_08076	CM030398.1	118753	119673	1.90986	2.75073	1.89071	0.860015	Grp1_Fun34_YaaH
LSCM1_01673	CM030427.1	135736	137154	2.00285	1.92716	2.78688	0.859719
LSCM1_02606	CM030428.1	524427	524870	1.75177	2.41723	1.55812	0.859109
LSCM1_04316	CM030424.1	95589	96830	1.84417	2.70285	2.65442	0.858685	zf-C2HC_2
LSCM1_06004	CM030418.1	43504	44082	1.7344	2.15211	2.59292	0.858517	Pro_isomerase
LSCM1_01709	CM030427.1	242549	243229	2.10933	2.29098	2.96708	0.857744	S4
LSCM1_04403	CM030424.1	409163	410449	3.57298	3.62121	4.43071	0.857731	Ribos_L4_asso_C,Ribosomal_L4
LSCM1_00709	CM030431.1	2586302	2586583	2.19566	2.47966	1.62247	0.857188
LSCM1_02429	CM030429.1	1585641	1586084	1.80482	2.57902	1.72247	0.856548	Ribosomal_L7Ae
LSCM1_05476	CM030412.1	39839	41188	4.06934	4.16299	3.30675	0.85624	GTP_EFTU,GTP_EFTU_D2,GTP_EFTU_D3
LSCM1_08123	CM030398.1	324227	331405	2.0186	2.87481	2.01994	0.85621
LSCM1_06169	CM030418.1	703371	704585	1.7938	2.05395	2.65	0.856198	zf-RING_2,zf-rbx1
LSCM1_04399	CM030424.1	390523	391698	1.81036	2.47833	2.66636	0.856005
LSCM1_03175	CM030423.1	573576	574076	1.9978	2.69534	1.83935	0.855985
LSCM1_06767	CM030413.1	498697	499521	2.57624	1.72087	1.87182	0.855368	Complex1_LYR
LSCM1_02338	CM030429.1	1264443	1265180	1.61878	2.47412	1.68357	0.855341	AAA_33
LSCM1_01321	CM030426.1	50218	50706	3.29605	3.72285	4.1513	0.855252
LSCM1_02897	CM030417.1	200760	204176	1.82444	2.59826	2.67929	0.854844	RabGAP-TBC
LSCM1_04395	CM030424.1	377487	379346	2.14035	2.2671	2.99494	0.854585
LSCM1_07837	CM030407.1	110728	112743	2.068	2.92256	2.24922	0.854565	Orn_Arg_deC_N,Orn_DAP_Arg_deC
LSCM1_04402	CM030424.1	405114	408224	2.10804	2.57372	2.96234	0.854293
LSCM1_01824	CM030427.1	696535	698076	1.60502	1.66108	2.45883	0.853811
LSCM1_08090	CM030398.1	174854	176575	2.27506	2.90464	2.0511	0.853536	PHO4
LSCM1_04414	CM030424.1	455947	463326	2.04908	2.35131	2.9024	0.853326
LSCM1_01859	CM030427.1	817894	818907	2.27995	1.88855	2.74169	0.853137
LSCM1_01665	CM030427.1	104049	107963	1.97189	1.84302	2.6961	0.853082
LSCM1_08080	CM030398.1	130016	130927	2.31838	2.88383	2.03078	0.853051	Grp1_Fun34_YaaH
LSCM1_02834	CM030428.1	1575597	1575908	1.70124	1.83971	2.55396	0.852722	LSM
LSCM1_04295	CM030424.1	22549	23304	2.06257	2.81526	2.91526	0.852691	SNARE
LSCM1_08043	CM030398.1	6139	9072	2.31005	3.15538	2.30292	0.852462
LSCM1_02004	CM030427.1	1378275	1381049	2.07095	1.99242	2.84474	0.852319	UPF0564
LSCM1_03183	CM030423.1	599406	600668	1.98688	2.66484	1.81318	0.85166	TPP_enzyme_C,TPP_enzyme_N
LSCM1_06804	CM030413.1	684600	685031	1.98549	1.94208	2.79357	0.851491	Got1
LSCM1_07895	CM030407.1	409318	414231	1.86191	2.71338	1.91877	0.851472	ABC_membrane,ABC_tran,BPD_transp_1
LSCM1_07893	CM030407.1	401968	404199	1.91862	2.70406	1.85331	0.850745
LSCM1_05209	CM030420.1	42962	43351	2.37552	2.16582	1.52487	0.850651	RNA_pol_Rpb6
LSCM1_04913	CM030409.1	501486	502775	2.28151	3.13115	2.57019	0.84964	Enolase_C,Enolase_N
LSCM1_01928	CM030427.1	1088299	1090935	2.08101	1.84807	2.69727	0.849199
LSCM1_03327	CM030423.1	1112431	1125084	1.97366	2.82176	2.01818	0.8481	AAA_5,AAA_6,AAA_7,AAA_8,AAA_9,DHC_N2,Dynein_heavy,MT
LSCM1_02878	CM030417.1	127332	129362	2.0165	2.86422	2.62753	0.847721	Carn_acyltransf
LSCM1_02932	CM030417.1	395392	398211	1.97667	2.81833	2.82429	0.847615
LSCM1_07860	CM030407.1	255687	255977	2.22926	3.07611	2.23039	0.846855
LSCM1_00128	CM030431.1	492115	492684	2.28747	1.92885	1.44104	0.846434	Ribosomal_S4,S4
LSCM1_01818	CM030427.1	675167	677161	1.71677	1.88687	2.56305	0.846278	SpoU_methylase
LSCM1_06418	CM030415.1	300712	302838	2.29726	2.89676	2.05052	0.846242
LSCM1_02526	CM030428.1	193605	193907	2.36837	2.1509	1.52253	0.845839
LSCM1_06486	CM030415.1	656694	659654	1.95888	2.80462	2.33006	0.84574	Myotub-related
LSCM1_07814	CM030407.1	16960	18231	2.16728	2.80733	1.96162	0.845702
LSCM1_04334	CM030424.1	157629	158975	2.07101	2.42781	2.91656	0.84555
LSCM1_06405	CM030415.1	206219	208039	1.96533	2.81081	2.02578	0.845485
LSCM1_01717	CM030427.1	267438	268145	2.25178	2.23457	3.07994	0.84537	RRM_1
LSCM1_06440	CM030415.1	385092	387185	2.05144	2.89676	2.17377	0.845319
LSCM1_04421	CM030424.1	486353	492181	1.9585	2.40826	2.80344	0.844939
LSCM1_05351	CM030420.1	572587	572847	1.98516	2.56981	1.725	0.844813
LSCM1_04479	CM030424.1	816384	817805	2.01742	1.99014	2.83468	0.844539
LSCM1_01748	CM030427.1	418026	419252	1.91545	1.98358	2.75968	0.844229
LSCM1_08050	CM030398.1	30646	31407	2.37686	2.70598	1.86182	0.844163	CtaG_Cox11
LSCM1_08021	CM030401.1	419338	420162	1.8776	1.4602	2.30422	0.844022	PIG-X
LSCM1_07839	CM030407.1	120198	125852	1.95119	2.795	1.95818	0.843804	SAC3_GANP
LSCM1_08082	CM030398.1	138574	143742	2.0458	2.82501	1.9813	0.84371
LSCM1_04418	CM030424.1	472846	474267	2.1175	2.65889	2.96117	0.843664	DUF572
LSCM1_07847	CM030407.1	155437	156561	2.29984	2.64716	1.80357	0.843588	S1-P1_nuclease
LSCM1_07833	CM030407.1	86966	91471	1.95237	2.79596	2.13649	0.843584
LSCM1_02967	CM030417.1	541038	542255	2.16142	3.0049	2.53935	0.843481	MORN
LSCM1_06370	CM030415.1	100900	102255	1.84476	2.68818	2.2589	0.843418	BCDHK_Adom3,HATPase_c
LSCM1_04574	CM030424.1	1175014	1175499	2.06692	2.91017	2.89786	0.843251	Ribosomal_S19e
LSCM1_04905	CM030409.1	450596	451375	1.88819	2.48326	1.64039	0.842875	Kinesin
LSCM1_06522	CM030406.1	35798	36367	1.99844	1.79599	2.63838	0.842388
LSCM1_01689	CM030427.1	191166	191777	2.09117	2.28136	2.93331	0.842146	Ras
LSCM1_07848	CM030407.1	158489	159889	1.99651	2.52759	1.68545	0.842137
LSCM1_01672	CM030427.1	131105	133777	1.92383	1.86696	2.70877	0.841807
LSCM1_01677	CM030427.1	147999	149078	1.72382	2.14808	2.56552	0.841704	JAB,MitMem_reg
LSCM1_03905	CM030425.1	1034860	1035207	2.24307	1.40138	1.80714	0.841695
LSCM1_08131	CM030398.1	360129	362225	1.89781	2.739	2.23234	0.841186	Amidohydro_3
LSCM1_04293	CM030424.1	17029	19044	2.34682	2.72643	3.18688	0.840067
LSCM1_04480	CM030424.1	818487	819317	1.89142	2.4129	2.7311	0.839686
LSCM1_06127	CM030418.1	546795	548186	2.3186	2.2659	3.10532	0.839424
LSCM1_06327	CM030414.1	597472	598308	2.54323	1.8506	1.70383	0.8394	IF4E
LSCM1_04371	CM030424.1	298993	300015	2.03693	2.45385	2.87617	0.83924	Peptidase_C1
LSCM1_01900	CM030427.1	981947	985774	2.06972	1.99302	2.83208	0.839055
LSCM1_02425	CM030429.1	1570651	1570968	2.47518	1.82275	1.6363	0.838881
LSCM1_03311	CM030423.1	1059182	1061665	2.01279	2.85165	2.10253	0.838859	Spc97_Spc98
LSCM1_02943	CM030417.1	443538	445181	2.10896	2.90302	2.94695	0.83799	UAA
LSCM1_06359	CM030415.1	59854	60987	1.82659	2.66448	1.96487	0.83789
LSCM1_03181	CM030423.1	591662	592705	2.19856	2.5872	1.74948	0.837715	Abhydrolase_1
LSCM1_01688	CM030427.1	188145	189287	2.13019	1.8275	2.66513	0.837626
LSCM1_02927	CM030417.1	375346	376254	2.27661	3.11419	2.70701	0.837571
LSCM1_06026	CM030418.1	115034	118909	1.81901	1.81277	2.65006	0.837296
LSCM1_03345	CM030423.1	1187306	1187617	2.17518	2.83535	1.99838	0.836977	HSP70
LSCM1_03080	CM030423.1	249410	250432	1.82777	2.6646	2.18877	0.836827
LSCM1_07925	CM030401.1	50625	51368	2.26877	1.91062	2.74727	0.836648	Proteasome
LSCM1_02868	CM030417.1	87351	91901	2.00199	2.8383	2.68084	0.836311
LSCM1_03342	CM030423.1	1164443	1167970	1.90905	2.60488	1.76877	0.836112
LSCM1_03115	CM030423.1	351283	351717	1.91792	2.71043	1.87474	0.835692	Ribosomal_S11
LSCM1_02008	CM030427.1	1389645	1390583	2.02564	1.83244	2.66734	0.834901	RNase_PH,RNase_PH_C
LSCM1_04447	CM030424.1	679057	681180	1.8146	2.2155	2.64948	0.834876
LSCM1_01700	CM030427.1	216832	219243	1.90781	2.04547	2.74221	0.834395
LSCM1_01809	CM030427.1	640536	644348	1.93464	1.91616	2.75039	0.834232
LSCM1_06110	CM030418.1	473150	473845	2.1669	2.07181	2.90591	0.834096
LSCM1_01780	CM030427.1	523653	528263	1.89239	1.91862	2.72643	0.834043	CPSF_A,MMS1_N
LSCM1_04924	CM030409.1	533938	534540	1.48026	2.3142	2.03545	0.833938
LSCM1_03326	CM030423.1	1110549	1111298	2.02612	2.85965	2.27247	0.833528
LSCM1_03239	CM030423.1	826730	828613	2.17373	2.95336	2.11987	0.833487	CEP76-C2
LSCM1_06502	CM030415.1	693541	695349	1.9119	2.74526	2.5887	0.833358	tRNA_U5-meth_tr
LSCM1_01630	CM030426.1	1531557	1533305	3.90572	4.21923	4.73864	0.83292	PEMT
LSCM1_01910	CM030427.1	1019671	1020753	2.35294	2.17941	3.01201	0.832601
LSCM1_01931	CM030427.1	1101337	1102551	2.38982	1.82949	2.66201	0.832524	RNase_T
LSCM1_04398	CM030424.1	387835	389994	1.92964	2.54245	2.76208	0.832441
LSCM1_00872	CM030430.1	505953	506615	2.57806	2.16107	2.99279	0.831724
LSCM1_08089	CM030398.1	171002	174013	2.15911	2.55057	1.71896	0.831606
LSCM1_02483	CM030428.1	24075	24602	2.21152	1.80513	2.6361	0.830974
LSCM1_01461	CM030426.1	844775	845563	4.32139	3.67672	4.50714	0.830422	L51_S25_CI-B8
LSCM1_01320	CM030426.1	48034	49566	3.76311	3.65741	4.48753	0.830118
LSCM1_01490	CM030426.1	978081	978707	4.77942	3.94942	4.09799	0.830005
LSCM1_01210	CM030430.1	1754641	1754874	2.4039	1.78811	1.57403	0.829877	LSM
LSCM1_07398	CM030399.1	34860	35594	1.75892	2.04854	2.58786	0.828941
LSCM1_01874	CM030427.1	871351	877284	2.13884	1.8909	2.71968	0.828778
LSCM1_01075	CM030430.1	1253088	1253639	2.44271	1.61399	2.19565	0.828723	Flavokinase
LSCM1_06498	CM030415.1	683370	684320	1.967	2.60073	2.79545	0.828459	Brix
LSCM1_06086	CM030418.1	367112	369544	2.22125	1.8755	2.70377	0.828266
LSCM1_06874	CM030410.1	197485	202080	3.74069	3.48829	2.91253	0.828161
LSCM1_08070	CM030398.1	88137	94499	1.95039	2.73088	1.90273	0.828154
LSCM1_04227	CM030421.1	817911	818252	2.5313	1.7033	1.96331	0.827993
LSCM1_06062	CM030418.1	232308	242396	1.9392	1.79346	2.6213	0.827836	Kelch_3
LSCM1_06391	CM030415.1	169508	170632	1.96017	2.78772	2.03597	0.82755	TM231
LSCM1_03199	CM030423.1	664469	667393	2.28134	2.79584	1.96844	0.827396	HEAT_2
LSCM1_06434	CM030415.1	343887	350210	1.88637	2.71284	2.13468	0.826472
LSCM1_08291	CM030397.1	367054	369099	2.74432	1.9179	2.48682	0.82642	Peptidase_M3
LSCM1_07867	CM030407.1	286271	291526	2.44497	3.14059	2.31435	0.826238	FUSC_2
LSCM1_03361	CM030422.1	46904	47560	2.12826	2.0913	1.30214	0.826113	Torus,zf-CCCH
LSCM1_02952	CM030417.1	478898	493858	2.07332	2.89905	2.82825	0.825727	AAA,AAA_5,AAA_6,AAA_7,AAA_8,AAA_9,DHC_N2,Dynein_heavy,MT
LSCM1_01885	CM030427.1	925006	925551	2.44798	2.50558	3.2737	0.825721
LSCM1_06483	CM030415.1	640916	647251	2.11401	2.93952	2.34234	0.825513
LSCM1_01891	CM030427.1	945749	946798	1.87927	2.13593	2.70468	0.825405
LSCM1_04451	CM030424.1	693508	695397	2.00973	2.30157	2.83448	0.824751
LSCM1_03209	CM030423.1	711330	712733	2.18996	2.67813	1.8539	0.824238	REPA_OB_2,Rep_fac-A_C,tRNA_anti-codon
LSCM1_01617	CM030426.1	1494583	1495959	3.72489	3.44763	4.27182	0.824189
LSCM1_06456	CM030415.1	493657	495615	2.05988	2.88395	2.21078	0.824069	DnaJ
LSCM1_08110	CM030398.1	261284	269203	2.13315	2.82585	2.00208	0.823772
LSCM1_03396	CM030422.1	226469	227098	2.1403	1.67047	1.31688	0.823413	Amastin
LSCM1_02852	CM030417.1	16358	18049	2.10799	2.82134	2.93117	0.823178
LSCM1_01993	CM030427.1	1327323	1328753	2.34359	2.04367	2.86669	0.823023	Pyr_redox_2,Pyr_redox_dim
LSCM1_07882	CM030407.1	342309	342635	2.43277	2.66592	1.84305	0.822873	DUF962
LSCM1_01668	CM030427.1	113286	115562	1.92045	1.91483	2.73682	0.821983	LRR_8
LSCM1_03300	CM030423.1	1030348	1033134	2.10348	2.92515	2.13805	0.821674	MoaC
LSCM1_03276	CM030423.1	949805	950965	2.01027	2.83084	2.1439	0.820575	2-oxoacid_dh,Biotin_lipoyl
LSCM1_04400	CM030424.1	393456	399149	2.16465	2.34782	2.98487	0.820224	cNMP_binding
LSCM1_03191	CM030423.1	621132	625148	2.16642	2.605	1.785	0.819998
LSCM1_05255	CM030420.1	202061	202633	2.1253	1.90738	2.72727	0.819896
LSCM1_05876	CM030408.1	207553	208842	2.45486	1.63522	1.83286	0.81964
LSCM1_01190	CM030430.1	1677508	1678398	2.23662	1.41708	2.16422	0.819547	Methyltransf_23
LSCM1_01811	CM030427.1	647698	648363	1.76934	1.9167	2.58864	0.819292
LSCM1_03304	CM030423.1	1043896	1045074	1.95807	2.77731	2.09701	0.819241
LSCM1_05302	CM030420.1	382942	383430	2.14153	2.44032	1.62162	0.818698	Complex1_LYR
LSCM1_02940	CM030417.1	430690	433395	2.28613	3.1048	3.04753	0.818674
LSCM1_07870	CM030407.1	301255	302808	2.20114	2.83439	2.01584	0.818547
LSCM1_01903	CM030427.1	990598	992574	2.03553	1.92079	2.73929	0.818497
LSCM1_06104	CM030418.1	448922	449395	2.37106	2.10303	2.92097	0.817946
LSCM1_01737	CM030427.1	356326	359544	1.95614	1.63294	2.45084	0.817909	CLASP_N
LSCM1_01994	CM030427.1	1331945	1333243	2.15535	1.97498	2.79279	0.817813	Cyclin_C,Cyclin_N
LSCM1_08051	CM030398.1	32825	35464	2.17244	2.86531	2.04766	0.817643
LSCM1_04719	CM030416.1	479406	480185	2.34198	1.82023	1.52448	0.817498	Ribosomal_L1
LSCM1_01208	CM030430.1	1741753	1742385	2.34601	1.73211	1.52864	0.817374
LSCM1_04139	CM030421.1	455599	456813	2.35977	1.54332	1.93773	0.816452
LSCM1_01954	CM030427.1	1171993	1172592	2.25914	1.93149	2.74753	0.816038
LSCM1_03274	CM030423.1	945006	946016	2.09036	2.87992	2.06409	0.81583	GCD14
LSCM1_06393	CM030415.1	174135	175793	2.03053	2.84636	2.0989	0.815828	PPR
LSCM1_01823	CM030427.1	693710	695407	1.9577	1.96121	2.77351	0.81581
LSCM1_06439	CM030415.1	382475	383515	2.11342	2.92834	2.29318	0.814918	ARD,DUF953
LSCM1_06484	CM030415.1	649382	652267	2.21001	3.02487	2.42883	0.814856
LSCM1_05198	CM030420.1	19267	19782	2.21442	1.46507	2.27942	0.814345
LSCM1_07717	CM030400.1	142293	142628	1.62959	2.44387	2.27584	0.814284	Tctex-1
LSCM1_01978	CM030427.1	1250323	1252785	2.30328	2.11416	2.92831	0.814157	LRR_6
LSCM1_01270	CM030430.1	1947783	1948034	2.15336	2.10748	1.33929	0.814073	Ribosomal_L37e
LSCM1_04355	CM030424.1	244072	246285	2.19711	2.47328	3.01104	0.813926	RRM_1
LSCM1_02898	CM030417.1	205163	206479	2.09229	2.90608	2.54318	0.813789	FHA,Rotamase
LSCM1_07835	CM030407.1	98983	107628	2.11713	2.74947	1.93571	0.813752	DEAD,HA2,Helicase_C
LSCM1_03295	CM030423.1	1009857	1012496	2.0465	2.79836	1.98474	0.813624	IQ
LSCM1_00959	CM030430.1	790278	790679	2.30306	1.84001	1.48948	0.813581	Ribosomal_L32e
LSCM1_06507	CM030415.1	712354	715407	2.24065	3.05422	2.2637	0.813567	PPR,PPR_3,PPR_long
LSCM1_03675	CM030425.1	173402	173968	2.45594	1.64238	2.19084	0.813558	RRM_1
LSCM1_08122	CM030398.1	320663	323563	1.87088	2.68427	2.1711	0.813385	zf-C6H2
LSCM1_06426	CM030415.1	320740	325494	2.07128	2.88443	2.13747	0.813155	TruD
LSCM1_06451	CM030415.1	450493	458433	2.11036	2.92335	2.11188	0.81299
LSCM1_04521	CM030424.1	1005951	1006505	2.11917	2.63531	2.93214	0.812972
LSCM1_02454	CM030429.1	1662508	1662804	1.84213	2.65492	2.01032	0.812792
LSCM1_02645	CM030428.1	726522	727535	4.27919	4.64289	3.83071	0.812175	Lipase_3
LSCM1_06066	CM030418.1	257369	260503	2.05139	1.87273	2.68487	0.812137	E1_UFD,ThiF,UBA_e1_thiolCys
LSCM1_01771	CM030427.1	497763	499244	1.82541	1.9573	2.63747	0.812058	CRAL_TRIO
LSCM1_01843	CM030427.1	768437	769417	1.88185	2.09972	2.69364	0.811786	DnaJ,DnaJ_C
LSCM1_07348	CM030402.1	406112	407827	2.35397	1.68418	1.54273	0.811238
LSCM1_04458	CM030424.1	723571	727197	2.04978	2.45993	2.86052	0.810744	RINGv
LSCM1_07827	CM030407.1	63594	64967	2.12589	2.69155	1.88149	0.810053
LSCM1_04540	CM030424.1	1070035	1070427	2.03607	2.04523	2.84591	0.809841
LSCM1_01812	CM030427.1	650600	653275	1.91469	1.67576	2.48539	0.809631
LSCM1_02963	CM030417.1	525286	528201	2.04913	2.85869	2.78136	0.809559
LSCM1_04951	CM030419.1	12776	13276	1.91426	2.72348	1.98948	0.80922
LSCM1_04658	CM030416.1	227480	227677	2.35698	1.90666	2.71571	0.809059
LSCM1_01564	CM030426.1	1306914	1307465	4.6252	3.81686	4.12058	0.808346	Fer2
LSCM1_00689	CM030431.1	2526055	2527131	1.55976	2.36809	1.75448	0.808327	Pkinase
LSCM1_00363	CM030431.1	1365291	1365683	2.05031	1.58879	2.39682	0.808029
LSCM1_04472	CM030424.1	798513	799517	1.74172	2.27955	2.54968	0.80796
LSCM1_07897	CM030407.1	420523	423405	1.82014	2.62761	2.05058	0.807471
LSCM1_06349	CM030415.1	18112	21639	2.02215	2.82934	2.34123	0.807192	BRCA-2_OB1,BRCA2
LSCM1_03783	CM030425.1	567544	567996	1.85331	2.46438	1.65727	0.807106	DUF1077
LSCM1_06387	CM030415.1	154462	158472	1.87803	2.68421	2.1039	0.806175
LSCM1_03297	CM030423.1	1016638	1021902	2.13933	2.7458	1.94039	0.805408	IQ
LSCM1_01871	CM030427.1	861799	863637	2.20975	2.04589	2.8511	0.805213
LSCM1_07905	CM030407.1	451387	451995	2.11697	2.7467	1.94175	0.804946
LSCM1_01925	CM030427.1	1076427	1079519	2.1432	1.94816	2.75305	0.804897
LSCM1_04322	CM030424.1	111209	115303	2.06101	2.61071	2.86584	0.804834
LSCM1_08067	CM030398.1	72101	76990	1.45032	2.1073	1.3026	0.804701
LSCM1_08117	CM030398.1	293620	294951	2.08756	2.89213	2.21558	0.804566
LSCM1_00857	CM030430.1	432895	433809	2.17808	1.37359	1.9474	0.804494	zf-CCCH
LSCM1_07830	CM030407.1	77716	81048	2.17416	2.82399	2.01974	0.804246
LSCM1_02624	CM030428.1	603178	603726	3.10366	2.29964	2.48552	0.804021
LSCM1_05729	CM030411.1	331297	331506	1.75892	2.30307	2.56292	0.804006	EF-hand_5,EF-hand_7
LSCM1_01184	CM030430.1	1629237	1629905	1.52423	2.32821	1.98714	0.803982
LSCM1_08081	CM030398.1	134250	136298	2.07972	2.68932	1.88539	0.803932	MFS_1
LSCM1_01061	CM030430.1	1196773	1197573	2.09697	1.62632	1.29409	0.80288	ICMT
LSCM1_07906	CM030407.1	452523	454394	2.03553	2.83776	2.26942	0.802228	SET
LSCM1_04553	CM030424.1	1112786	1115920	2.05483	2.22308	2.85675	0.801925	Cnd3
LSCM1_08047	CM030398.1	20933	23437	2.13755	2.76294	1.96123	0.801705
LSCM1_06068	CM030418.1	269120	272344	2.16384	1.91796	2.71961	0.801648	MYCBPAP
LSCM1_02944	CM030417.1	446012	449632	2.33074	3.13103	2.74279	0.800282	BTB,Kelch_4,Kelch_5
LSCM1_08288	CM030397.1	360947	362389	1.88341	1.29973	2.1	0.800268	AAA,AAA_2,ClpB_D2-small
LSCM1_04269	CM030421.1	984169	984453	1.51267	1.6781	2.31253	0.79986
LSCM1_06190	CM030414.1	9657	10076	2.90908	2.13094	2.10955	0.799531	Histone
LSCM1_04018	CM030421.1	38171	38836	1.96076	2.76005	2.34058	0.799292	Pribosyltran
LSCM1_06083	CM030418.1	342257	344053	1.7702	1.94521	2.56929	0.799081	RRM_1
LSCM1_01789	CM030427.1	566690	567133	2.05268	2.12871	2.85156	0.79888
LSCM1_04368	CM030424.1	286094	287980	2.00941	2.39022	2.80805	0.798645
LSCM1_01730	CM030427.1	331421	331960	2.29156	2.13039	2.9287	0.798307	Ribosomal_L18A
LSCM1_02688	CM030428.1	880172	880939	2.33279	1.53454	2.17136	0.798249
LSCM1_02230	CM030429.1	801569	802489	1.36808	1.81722	2.16565	0.797573
LSCM1_07173	CM030403.1	112470	112757	2.47303	2.12582	1.67584	0.797185	zf-Tim10_DDP
LSCM1_05093	CM030419.1	501794	502396	2.84484	2.08968	2.04812	0.796724
LSCM1_06469	CM030415.1	570363	571211	2.47572	3.27225	2.55526	0.796529	NAP
LSCM1_06042	CM030418.1	172401	173354	1.92985	1.85956	2.65591	0.796348
LSCM1_02877	CM030417.1	122408	124090	2.24775	2.75807	3.0439	0.796147
LSCM1_04279	CM030421.1	1010048	1010290	2.43556	2.15102	1.63948	0.796083	zf-CSL
LSCM1_04236	CM030421.1	861943	862272	2.2779	1.48221	2.06487	0.795693	Ribosomal_L38e
LSCM1_06459	CM030415.1	499403	500290	2.28215	3.07756	2.33344	0.795406
LSCM1_08036	CM030401.1	452299	453015	2.13229	1.99573	2.79032	0.794595
LSCM1_04176	CM030421.1	610890	611948	2.52711	1.73278	2.25481	0.794329	FA_desaturase,Lipid_DES
LSCM1_03190	CM030423.1	617625	617948	2.03962	2.55754	1.76331	0.794232
LSCM1_06378	CM030415.1	122462	124552	2.09815	2.89153	2.1187	0.793375	MFS_1
LSCM1_04527	CM030424.1	1024795	1026042	2.02059	2.06917	2.8139	0.793309	Acyltransferase
LSCM1_06415	CM030415.1	263227	266388	2.04972	2.83644	2.04344	0.792994
LSCM1_06027	CM030418.1	120236	121051	2.16991	2.1577	2.95058	0.792884
LSCM1_01777	CM030427.1	515730	516974	1.89341	1.81223	2.60506	0.792837	WLM,zf-RanBP
LSCM1_05199	CM030420.1	20378	20836	1.71715	1.90912	2.50994	0.792785	Got1
LSCM1_04477	CM030424.1	811589	812782	2.05692	2.21273	2.84961	0.792686	DnaJ
LSCM1_01914	CM030427.1	1033333	1034241	2.40944	2.35726	3.14981	0.792544
LSCM1_06958	CM030410.1	521873	522211	2.67385	1.88139	2.17779	0.792458	Ribosomal_60s
LSCM1_01785	CM030427.1	546910	549246	2.09181	1.75268	2.545	0.792316
LSCM1_03855	CM030425.1	871712	872251	2.29516	1.9733	1.50292	0.792237	Arf
LSCM1_02026	CM030427.1	1465204	1466319	1.96522	1.73951	2.53156	0.792046	ECH_2
LSCM1_03338	CM030423.1	1158455	1158964	2.18459	2.64812	1.8561	0.792018
LSCM1_04423	CM030424.1	500841	503438	1.99473	2.39215	2.78617	0.791437	AAA,AAA_2,ClpB_D2-small,Clp_N
LSCM1_01795	CM030427.1	589820	590941	2.10536	1.88951	2.68091	0.791395
LSCM1_04444	CM030424.1	656057	659749	1.93942	2.4165	2.72922	0.789801	Asn_synthase
LSCM1_04899	CM030409.1	412696	413508	1.78397	2.57366	2.01942	0.789697	COQ9
LSCM1_06411	CM030415.1	230958	232757	2.05472	2.84425	2.16721	0.789534	HEAT,HEAT_2
LSCM1_01803	CM030427.1	616792	618993	1.92179	1.79731	2.58669	0.789377	ArfGap
LSCM1_06093	CM030418.1	395811	397361	2.05375	2.1485	2.84247	0.788714	FAD-oxidase_C,FAD_binding_4
LSCM1_01783	CM030427.1	540339	542711	1.78515	1.58969	2.37805	0.788361
LSCM1_07611	CM030404.1	351630	353111	2.50179	2.03266	1.71351	0.788281
LSCM1_08072	CM030398.1	99392	101425	1.94044	2.72854	2.00058	0.788094
LSCM1_06476	CM030415.1	610894	614709	2.08079	2.86867	2.24747	0.787882
LSCM1_01851	CM030427.1	794294	795181	1.94571	1.76934	2.55721	0.787864
LSCM1_02337	CM030429.1	1260213	1261400	2.01269	2.63279	1.84513	0.787655
LSCM1_08118	CM030398.1	295680	303095	1.97672	2.76426	1.98597	0.787537	6PF2K,Ank_2
LSCM1_03273	CM030423.1	939777	943826	2.18566	2.88654	2.09955	0.786991	WW
LSCM1_01715	CM030427.1	262569	264362	2.07724	1.8503	2.63695	0.786649	LRR_8
LSCM1_03269	CM030423.1	927814	929067	2.03295	2.78886	2.00234	0.786523	I-set,Laminin_EGF,Laminin_G_2
LSCM1_07901	CM030407.1	436940	440923	2.08783	2.87373	2.13377	0.785893	Peptidase_M1
LSCM1_04662	CM030416.1	237168	237488	1.8718	2.3575	1.57162	0.785878	ATP-synt_C
LSCM1_06381	CM030415.1	135030	138668	2.01301	2.79842	2.04351	0.785416
LSCM1_04587	CM030416.1	32296	32739	1.82966	2.49217	2.615	0.785344
LSCM1_06425	CM030415.1	319203	320054	2.31177	3.09632	2.60078	0.784553	SCO1-SenC
LSCM1_03333	CM030423.1	1143837	1144886	2.07305	2.85755	2.13682	0.784496
LSCM1_03130	CM030423.1	410123	412672	2.0379	2.71284	1.92844	0.784396
LSCM1_01705	CM030427.1	231684	232532	2.12594	2.21406	2.90987	0.783926	AKAP7_NLS
LSCM1_02930	CM030417.1	389718	391853	2.10315	2.86067	2.88669	0.783536
LSCM1_01723	CM030427.1	293628	298226	1.78117	1.91766	2.56416	0.782986	Pkinase
LSCM1_04419	CM030424.1	475744	481689	2.09676	2.41759	2.87942	0.78266	Sec16_C
LSCM1_05089	CM030419.1	489876	490343	2.37848	2.45319	1.67091	0.782283
LSCM1_06360	CM030415.1	61892	64495	2.23877	3.02036	2.42838	0.781587
LSCM1_01793	CM030427.1	582718	584643	1.73602	2.0652	2.51695	0.780931
LSCM1_04361	CM030424.1	262156	263277	2.13358	2.69846	2.91403	0.780449	WD40
LSCM1_00310	CM030431.1	1227178	1227519	2.51931	1.90064	1.73896	0.78035	PHF5
LSCM1_05916	CM030408.1	350817	354575	4.13868	3.35879	3.53175	0.779889	CAP59_mtransfer
LSCM1_02885	CM030417.1	155270	156625	1.86578	2.46853	2.64519	0.779417	DNA_primase_S
LSCM1_06351	CM030415.1	24992	26719	1.83525	2.61378	2.19922	0.778533
LSCM1_04367	CM030424.1	280459	285201	2.16024	2.4556	2.93779	0.777554
LSCM1_01807	CM030427.1	633141	634031	1.96549	1.91856	2.69558	0.777021
LSCM1_01957	CM030427.1	1181093	1181539	2.1876	1.93125	2.70792	0.776668
LSCM1_01509	CM030426.1	1055142	1056683	4.50818	3.73175	4.13773	0.77643	CRAL_TRIO
LSCM1_03186	CM030423.1	604560	607691	2.01935	2.68938	1.91299	0.776394	DEAD_2,Helicase_C_2
LSCM1_06106	CM030418.1	453788	455836	1.81009	1.96806	2.5863	0.776209	CHB_HEX_C_1
LSCM1_07885	CM030407.1	351369	352664	2.29054	2.6797	1.9037	0.775997
LSCM1_03095	CM030423.1	290142	290603	2.06714	2.82122	2.04539	0.77583	EF-hand_6,EF-hand_9
LSCM1_08054	CM030398.1	41558	41977	1.6412	2.41698	1.9189	0.775788
LSCM1_04872	CM030409.1	306307	307548	1.91674	2.67982	1.90429	0.775533
LSCM1_04870	CM030409.1	290007	290567	2.17556	2.36195	1.58675	0.775199	Ribosomal_L21p
LSCM1_08060	CM030398.1	54379	56061	2.00312	2.71049	1.93532	0.775168	Aldedh
LSCM1_04529	CM030424.1	1031486	1033789	1.88293	2.36755	2.65805	0.775127
LSCM1_03443	CM030422.1	422012	422416	2.14696	2.11488	1.37214	0.774819
LSCM1_02883	CM030417.1	148328	149173	2.26522	3.03918	2.70513	0.773966
LSCM1_01649	CM030427.1	44523	47900	2.00597	1.89523	2.66909	0.773863	Pkinase
LSCM1_06974	CM030410.1	574964	575884	1.79531	2.23811	2.56909	0.773784
LSCM1_07521	CM030404.1	13781	14104	2.21071	1.91718	2.69091	0.773729
LSCM1_06362	CM030415.1	66880	69453	2.0193	2.79289	2.16701	0.773593
LSCM1_05271	CM030420.1	257672	258610	2.05891	1.45142	2.22468	0.773257
LSCM1_07458	CM030399.1	256331	256798	2.18212	1.71473	1.40922	0.772895
LSCM1_03948	CM030425.1	1172550	1172837	2.07692	1.58452	2.35734	0.772819
LSCM1_02938	CM030417.1	422966	428575	2.14637	2.91901	2.91273	0.772645
LSCM1_06863	CM030410.1	181506	182507	2.89462	2.63844	2.12227	0.772344
LSCM1_07898	CM030407.1	425204	429442	1.96033	2.70983	1.93773	0.772103	Mcl1_mid
LSCM1_04442	CM030424.1	649479	651620	2.02639	2.41729	2.79779	0.771399	Ank_2
LSCM1_01740	CM030427.1	369054	374696	1.79681	1.80284	2.56747	0.770655	Peptidase_C2
LSCM1_03023	CM030423.1	42816	43232	2.07918	2.77605	2.00565	0.770401
LSCM1_03000	CM030417.1	670644	675269	2.14395	2.81557	2.91338	0.769425
LSCM1_05700	CM030411.1	225180	225752	1.91077	2.57246	1.80344	0.769018	zf-rbx1
LSCM1_01285	CM030430.1	1995810	1995992	1.19881	1.75377	1.96766	0.768856
LSCM1_02892	CM030417.1	184342	185607	1.9842	2.75283	2.6887	0.768638	tRNA_bind
LSCM1_07337	CM030402.1	354692	355153	2.28688	1.51836	1.72844	0.768522	PPI_Ypi1
LSCM1_06111	CM030418.1	476959	480162	2.03489	1.93733	2.70571	0.768385
LSCM1_08061	CM030398.1	57141	58277	1.95146	2.71981	2.02675	0.768354	Pkinase
LSCM1_07840	CM030407.1	126340	128235	2.1676	2.822	2.05377	0.768235
LSCM1_06410	CM030415.1	227499	229697	2.01129	2.71182	1.94364	0.768179
LSCM1_01868	CM030427.1	848393	852292	1.82471	1.89848	2.5926	0.767887	Synaptobrevin
LSCM1_01555	CM030426.1	1283372	1284046	3.60739	3.73067	4.37494	0.767549
LSCM1_01657	CM030427.1	67274	69715	1.9484	1.89739	2.66481	0.767412	HSP70
LSCM1_07852	CM030407.1	167011	168900	1.84041	2.60716	1.87539	0.766757
LSCM1_00267	CM030431.1	1062723	1063841	2.65885	1.89258	2.18604	0.766273
LSCM1_02625	CM030428.1	605072	607000	4.32768	3.67083	3.56195	0.765732
LSCM1_08057	CM030398.1	47998	48549	2.04585	2.81154	2.08714	0.765684
LSCM1_01478	CM030426.1	881877	884000	4.48959	3.86648	4.63188	0.765405
LSCM1_04535	CM030424.1	1054118	1055461	2.07187	2.5294	2.83675	0.764885	Pkinase
LSCM1_01707	CM030427.1	235515	236417	2.29919	2.00186	2.76656	0.764694
LSCM1_07868	CM030407.1	294058	296781	2.23109	2.77118	2.00662	0.764555	FUSC_2
LSCM1_02058	CM030427.1	1569177	1570829	2.78163	2.63958	3.40318	0.7636	Glycos_transf_2
LSCM1_00762	CM030430.1	43411	44511	1.63824	1.94966	2.40071	0.762474	Transket_pyr,Transketolase_C
LSCM1_01608	CM030426.1	1458205	1458957	3.48956	4.25177	3.6876	0.762208
LSCM1_02950	CM030417.1	465408	467543	2.00134	2.7633	2.64351	0.761956	CRAL_TRIO
LSCM1_01713	CM030427.1	256408	256758	1.78552	1.74938	2.5111	0.761728	LSM
LSCM1_06152	CM030418.1	648025	650355	2.00226	1.76784	2.52844	0.760601
LSCM1_04835	CM030409.1	106114	108129	1.86997	2.63032	2.01747	0.760348	PALP,Thr_synth_N
LSCM1_00191	CM030431.1	769082	769624	2.30027	1.54001	1.77721	0.760255
LSCM1_08113	CM030398.1	275301	276674	2.18464	2.94361	2.18364	0.759978
LSCM1_01719	CM030427.1	271774	276741	1.93684	1.93841	2.69675	0.759913	RIC1
LSCM1_06510	CM030415.1	721640	722530	2.43363	3.19352	2.57487	0.759888	CHORD
LSCM1_06314	CM030414.1	554921	555280	1.80289	1.98196	2.56266	0.759776
LSCM1_03035	CM030423.1	82146	83972	1.97393	2.73353	2.15162	0.759598	DAO,DAO_C
LSCM1_01332	CM030426.1	75464	76486	4.10944	3.34995	3.9287	0.759488	COPIIcoated_ERV,ERGIC_N
LSCM1_02884	CM030417.1	150288	154241	1.95254	2.58912	2.71091	0.758373
LSCM1_08103	CM030398.1	227170	228129	2.52393	2.91643	2.15831	0.758117
LSCM1_01884	CM030427.1	922678	923991	2.01451	2.07272	2.7726	0.758084	ERG4_ERG24
LSCM1_01711	CM030427.1	248800	249504	1.8775	2.03531	2.63519	0.757699	UQ_con
LSCM1_07562	CM030404.1	170157	171587	2.27957	1.52233	2.02416	0.757242	Pkinase
LSCM1_04325	CM030424.1	127223	130147	2.11831	2.53535	2.87552	0.757208
LSCM1_00951	CM030430.1	753202	754200	2.28591	1.52937	1.61351	0.756548	UBX
LSCM1_01820	CM030427.1	682413	683384	2.1411	1.89547	2.65195	0.75648	Coatomer_E
LSCM1_08048	CM030398.1	23923	26049	2.16314	2.90831	2.15208	0.756231	Acyltransferase
LSCM1_07834	CM030407.1	95306	97660	2.17486	2.83872	2.0826	0.756124	tRNA-synt_1e
LSCM1_03967	CM030425.1	1245649	1246353	2.32994	2.36839	1.61279	0.755596
LSCM1_04641	CM030416.1	183486	184796	2.42239	2.16221	1.66695	0.755446
LSCM1_07875	CM030407.1	320954	322777	1.99006	2.74526	2.18578	0.7552
LSCM1_08074	CM030398.1	104746	109281	1.84406	2.59868	1.86097	0.754621	Pkinase
LSCM1_01623	CM030426.1	1512943	1514271	3.59696	3.6508	4.3513	0.754341	Zip
LSCM1_06075	CM030418.1	305932	307464	1.89658	1.82245	2.57662	0.754171
LSCM1_06289	CM030414.1	443022	443411	1.93786	1.62115	2.37442	0.753269
LSCM1_01746	CM030427.1	413219	415681	1.90733	2.11674	2.66013	0.752801	Pkinase
LSCM1_08085	CM030398.1	146810	152059	2.14239	2.8389	2.08623	0.752668	TLD
LSCM1_01838	CM030427.1	746523	750605	1.9062	1.96109	2.65864	0.752436
LSCM1_07316	CM030402.1	259286	260662	2.61182	1.85968	1.91584	0.752139
LSCM1_01895	CM030427.1	965228	966670	2.31784	1.94142	2.69344	0.752023
LSCM1_01328	CM030426.1	64231	65742	3.58228	3.90257	4.33396	0.751678	Cupin_4
LSCM1_08046	CM030398.1	18866	20038	2.26861	3.02012	2.28857	0.751513	Met_10
LSCM1_01472	CM030426.1	867371	868798	4.62913	3.87785	4.19084	0.751283	zf-MYND
LSCM1_07239	CM030403.1	455390	455977	1.95619	1.82384	2.57474	0.750905
LSCM1_06383	CM030415.1	145923	147164	2.25071	3.00099	2.3487	0.750287
LSCM1_06650	CM030413.1	22258	22989	2.21007	1.71431	2.46422	0.749909
LSCM1_06834	CM030410.1	93310	94353	1.61921	2.02767	2.36896	0.74975	WD40
LSCM1_03305	CM030423.1	1045799	1047025	1.90577	2.65546	1.96227	0.749689
LSCM1_01686	CM030427.1	186215	186865	2.01043	1.6413	2.39091	0.749614	Rtf2
LSCM1_02983	CM030417.1	615982	617487	2.22652	2.97609	2.77669	0.749576
LSCM1_01767	CM030427.1	481348	482562	1.60868	1.76688	2.35818	0.749506	ArfGap
LSCM1_02306	CM030429.1	1172387	1172698	2.17104	1.69356	1.42357	0.747472	Urm1
LSCM1_04424	CM030424.1	509078	514696	2.0079	2.37663	2.75532	0.747423	Lipase_3,MIG-14_Wnt-bd
LSCM1_08109	CM030398.1	254095	260703	2.15707	2.9044	2.17961	0.747332	DEAD,Helicase_C
LSCM1_06396	CM030415.1	178507	180159	2.03268	2.77996	2.08695	0.747278	CTP_transf_like
LSCM1_03200	CM030423.1	668539	670308	2.17137	2.62455	1.87825	0.746298	Methyltr_RsmB-F
LSCM1_04908	CM030409.1	485959	488727	1.98592	2.59537	1.84916	0.746219
LSCM1_00758	CM030430.1	33663	33965	3.74118	2.9951	3.285	0.74608	CENP-T_C
LSCM1_06341	CM030414.1	632135	632497	1.99629	1.25023	1.78032	0.746058	Atg8
LSCM1_04448	CM030424.1	683006	683584	1.92136	2.59995	2.6674	0.746044
LSCM1_02906	CM030417.1	229297	230631	2.28328	2.84636	3.02818	0.744902	AAA
LSCM1_07811	CM030407.1	12768	13619	2.24092	2.98578	2.46903	0.744853	Proteasome
LSCM1_01486	CM030426.1	934089	935294	4.52039	4.03777	4.78195	0.744177	M20_dimer,Peptidase_M20
LSCM1_06055	CM030418.1	209051	212248	1.84062	1.74902	2.49273	0.743712	XRN_N
LSCM1_05903	CM030408.1	311300	312271	2.69987	2.20058	1.95675	0.743115
LSCM1_07321	CM030402.1	277295	278056	2.41987	1.67732	2.00468	0.742545
LSCM1_00474	CM030431.1	1751349	1751738	2.24383	2.02526	1.50136	0.742461	Ribosomal_L22e
LSCM1_00713	CM030431.1	2595872	2596363	2.01688	2.32262	1.58026	0.742358
LSCM1_06417	CM030415.1	287778	299462	2.08633	2.82838	2.10006	0.742049	PAS,Pkinase,cNMP_binding
LSCM1_04469	CM030424.1	790642	792519	1.92684	2.02382	2.6687	0.74186	Folliculin,Folliculin_C
LSCM1_06394	CM030415.1	176523	176810	2.34494	2.85971	2.11818	0.74153
LSCM1_03171	CM030423.1	566022	566801	1.8475	2.58894	1.88487	0.741438	SNARE,Syntaxin
LSCM1_04067	CM030421.1	180992	181294	2.26973	1.52852	1.83539	0.74121	Cpn10
LSCM1_00661	CM030431.1	2411444	2411980	1.64431	2.30301	1.56266	0.740348	Arf
LSCM1_01863	CM030427.1	835233	836450	2.16954	1.85331	2.59312	0.73981	RRM_1
LSCM1_04827	CM030409.1	74205	76337	1.86992	2.60945	2.0126	0.739532	VWA_3
LSCM1_00751	CM030431.1	2693871	2694245	2.56145	2.45596	1.82286	0.738596
LSCM1_04314	CM030424.1	87369	89108	2.20163	2.74971	2.93987	0.738241	TTL
LSCM1_08129	CM030398.1	356475	357266	2.33402	2.92894	2.19097	0.737965	Pyrophosphatase
LSCM1_07415	CM030399.1	85376	86167	2.53646	1.96975	1.79916	0.737302
LSCM1_02283	CM030429.1	1047350	1047619	1.66657	2.40291	1.69896	0.736343	ACBP
LSCM1_08106	CM030398.1	236232	238565	2.23786	2.66749	1.93169	0.7358	CRT-like
LSCM1_06444	CM030415.1	397621	401589	2.02086	2.75656	2.38403	0.735707
LSCM1_08091	CM030398.1	179057	186475	2.12154	2.61865	1.88299	0.735664
LSCM1_01787	CM030427.1	556222	557442	1.7486	1.6034	2.33896	0.735557	Cyclase
LSCM1_07807	CM030407.1	5064	6863	3.0942	3.27201	2.53773	0.734278
LSCM1_04947	CM030409.1	615604	618147	2.37025	2.8392	2.10506	0.734138	Syja_N
LSCM1_04012	CM030421.1	30261	30968	2.53721	1.80417	1.97714	0.733043
LSCM1_06336	CM030414.1	623208	624392	2.39611	1.66337	1.96195	0.73274
LSCM1_03655	CM030425.1	119017	119433	2.0616	1.5441	2.27649	0.732392	EMP70
LSCM1_03234	CM030423.1	815537	816133	2.38229	2.82886	2.09656	0.732299	DPCD
LSCM1_04315	CM030424.1	90390	91103	2.03451	2.42859	2.76656	0.732049
LSCM1_04519	CM030424.1	1002684	1003802	2.26936	3.00099	2.60468	0.731634	Pkinase
LSCM1_03052	CM030423.1	136923	138956	2.0294	2.7378	2.00636	0.731434
LSCM1_01744	CM030427.1	403375	404991	1.7114	1.93601	2.44227	0.730874	Cpn60_TCP1
LSCM1_01766	CM030427.1	477797	480184	1.88631	1.76092	2.49169	0.730764
LSCM1_01702	CM030427.1	222961	224085	2.00693	1.73987	2.47045	0.730581
LSCM1_00994	CM030430.1	942275	942865	2.24087	1.85192	2.58234	0.730415	DUF1764
LSCM1_03114	CM030423.1	349889	350269	2.1231	2.70069	1.97058	0.730104	Tctex-1
LSCM1_07733	CM030400.1	190741	191181	2.36418	2.17466	1.63448	0.729698
LSCM1_04366	CM030424.1	276904	278709	2.39804	2.44946	3.12708	0.729035	U-box
LSCM1_03043	CM030423.1	105169	106209	2.24942	2.68439	1.95539	0.729
LSCM1_06392	CM030415.1	171630	173435	2.01967	2.61402	1.88506	0.728955	Tubulin
LSCM1_04381	CM030424.1	327643	328224	2.03021	2.68331	2.75909	0.728882	Arf
LSCM1_01747	CM030427.1	416643	417257	1.90475	1.67311	2.40175	0.728641	Maf
LSCM1_04445	CM030424.1	663356	665284	2.08455	2.32003	2.81279	0.728238	Nodulin-like
LSCM1_07823	CM030407.1	45690	47426	1.86841	2.54401	1.81578	0.728232	Pkinase
LSCM1_08111	CM030398.1	269885	270628	2.47582	3.01705	2.2889	0.728155	tRNA_edit
LSCM1_03081	CM030423.1	252242	253711	1.93044	2.35377	1.62591	0.727864
LSCM1_06452	CM030415.1	459954	466271	2.2248	2.95143	2.23481	0.726637
LSCM1_04902	CM030409.1	437158	438411	2.35864	2.14826	1.63221	0.726434
LSCM1_04393	CM030424.1	369477	371111	2.27489	2.40568	3.00071	0.72582
LSCM1_06384	CM030415.1	148230	149327	1.90126	2.62689	1.94143	0.725636	Rad1
LSCM1_06490	CM030415.1	665206	665907	2.07714	2.80269	2.44649	0.725558
LSCM1_01724	CM030427.1	306002	306835	1.91588	2.07963	2.64136	0.725488	Cyclin
LSCM1_02005	CM030427.1	1382084	1384411	2.12025	2.01269	2.73805	0.725361
LSCM1_06103	CM030418.1	438160	446796	2.00882	2.02556	2.73364	0.724821
LSCM1_08121	CM030398.1	318478	319671	1.95205	2.67669	2.10435	0.724639
LSCM1_01754	CM030427.1	437550	440666	1.99081	1.94545	2.66948	0.724032	CRM1_C,IBN_N,Xpo1
LSCM1_06037	CM030418.1	154949	160933	2.02236	1.91447	2.63838	0.723903
LSCM1_03331	CM030423.1	1136855	1137208	1.99602	2.71981	2.30013	0.723792
LSCM1_07866	CM030407.1	275801	282802	2.09229	2.76312	2.03981	0.723314	FUSC_2
LSCM1_08125	CM030398.1	338103	342224	2.11143	2.79866	2.07539	0.723275
LSCM1_01880	CM030427.1	906001	906855	2.23775	1.97871	2.70104	0.72233
LSCM1_02922	CM030417.1	355889	357895	2.21491	2.93676	2.93273	0.721852	SUI1
LSCM1_07817	CM030407.1	22715	23116	2.49356	3.08117	2.35955	0.72162
LSCM1_05317	CM030420.1	450930	451427	2.45061	2.42937	1.72935	0.721263
LSCM1_04439	CM030424.1	627284	628831	1.91018	2.3634	2.63097	0.720796
LSCM1_07815	CM030407.1	18884	19462	2.29419	2.78646	2.06604	0.720416	Isochorismatase
LSCM1_07302	CM030402.1	199122	199622	2.40095	1.97516	1.68091	0.720037
LSCM1_03892	CM030425.1	1008490	1009698	2.2964	1.71167	1.57643	0.719967	SGT1,TPR_1,TPR_8
LSCM1_08073	CM030398.1	102175	103197	1.97006	2.67182	1.95201	0.719806	DDRGK
LSCM1_08208	CM030396.1	201268	202899	2.29704	1.75756	1.57838	0.718664
LSCM1_01145	CM030430.1	1489805	1490248	1.57949	2.29748	1.96916	0.717989
LSCM1_00303	CM030431.1	1208425	1208838	2.3745	1.65711	2.25461	0.717386	Ribosomal_S24e
LSCM1_06162	CM030418.1	683739	685655	2.232	2.23252	2.94864	0.716637	DHHC
LSCM1_08039	CM030401.1	461049	461744	1.98592	1.91652	2.63292	0.716403	Flavodoxin_5
LSCM1_01196	CM030430.1	1700291	1700716	1.74489	2.46125	2.00883	0.716365
LSCM1_06085	CM030418.1	362617	364194	2.06139	2.2395	2.77753	0.716146	MMR_HSR1
LSCM1_02281	CM030429.1	1038558	1039175	2.08267	1.52437	1.36669	0.715984	Alba
LSCM1_04952	CM030419.1	13697	14197	2.34526	2.54257	1.82662	0.715944	Ribosomal_L22
LSCM1_02597	CM030428.1	483217	483948	2.31295	1.59715	1.75877	0.715803
LSCM1_04372	CM030424.1	301370	302809	2.11767	2.25778	2.83305	0.715386
LSCM1_04911	CM030409.1	496776	498065	2.49582	3.0043	2.28903	0.715274	Enolase_C,Enolase_N
LSCM1_03336	CM030423.1	1155184	1155462	2.66756	2.58665	1.95247	0.715095
LSCM1_06064	CM030418.1	246261	247403	1.82213	1.79178	2.5063	0.714521	Lactamase_B
LSCM1_01805	CM030427.1	624131	626959	2.0072	1.92019	2.63468	0.714488	PIF1
LSCM1_04578	CM030416.1	15043	15363	1.93227	2.14399	2.64649	0.714223	zf-rbx1
LSCM1_06513	CM030406.1	8791	9714	2.75819	2.04409	2.46351	0.714104	Hexapep
LSCM1_04921	CM030409.1	526862	528583	1.87029	2.58431	1.98604	0.714015
LSCM1_01822	CM030427.1	689594	691909	2.08289	2.01498	2.72877	0.71379
LSCM1_06878	CM030410.1	208651	209370	1.23149	1.54362	0.83026	0.71336
LSCM1_04939	CM030409.1	588660	590375	1.66716	2.3803	1.93682	0.713137	Pkinase
LSCM1_06367	CM030415.1	79699	80805	2.35902	2.70093	1.98779	0.713137	DS
LSCM1_04415	CM030424.1	464646	466421	2.13105	2.42198	2.84396	0.71291	EI24
LSCM1_04517	CM030424.1	994432	996693	1.96232	2.23637	2.67519	0.712876	UBA,UCH,zf-UBP
LSCM1_01530	CM030426.1	1177398	1178750	3.89287	3.62211	4.33474	0.712631
LSCM1_01554	CM030426.1	1277980	1278516	3.69877	3.41256	4.12481	0.712241
LSCM1_00616	CM030431.1	2249037	2249711	1.86556	1.6778	2.38968	0.711872	Nitroreductase
LSCM1_07393	CM030399.1	22017	22247	2.34811	1.75858	1.63636	0.711743
LSCM1_00630	CM030431.1	2303036	2304205	1.90303	1.66457	1.19201	0.711016
LSCM1_04449	CM030424.1	684458	686815	1.97737	2.40255	2.68831	0.710942
LSCM1_03026	CM030423.1	54170	55180	1.96323	2.64379	1.93305	0.71074
LSCM1_07251	CM030403.1	491883	493214	3.10318	2.54221	3.25266	0.710456
LSCM1_04926	CM030409.1	537277	539010	1.98178	2.4476	1.7376	0.710001	F420_oxidored
LSCM1_04677	CM030416.1	317279	317914	2.28618	1.68159	2.39136	0.709771	Pribosyltran
LSCM1_04808	CM030409.1	23529	24104	2.0172	2.72673	2.28786	0.70953
LSCM1_07720	CM030400.1	151642	152232	2.42583	1.71636	2.0513	0.709477
LSCM1_01405	CM030426.1	420938	422803	4.17056	3.46158	3.84532	0.708977
LSCM1_03193	CM030423.1	631144	633543	2.1289	2.8036	2.09487	0.708727
LSCM1_04715	CM030416.1	452187	453137	2.32736	1.61868	1.75435	0.708677
LSCM1_04417	CM030424.1	471000	472097	2.25463	2.27372	2.96318	0.708552
LSCM1_03151	CM030423.1	496523	497881	1.96404	2.67212	1.99403	0.708081	Biopterin_H
LSCM1_05506	CM030412.1	154304	154846	2.21421	1.50663	2.04065	0.707576	Histone,Histone_H2A_C
LSCM1_04468	CM030424.1	786914	787306	2.01435	2.51045	2.72182	0.707466	Ribosomal_S8
LSCM1_03008	CM030417.1	710014	712770	2.48442	3.19177	2.86558	0.707347
LSCM1_02957	CM030417.1	507368	510232	2.13831	2.75747	2.84565	0.707342	Pkinase
LSCM1_07357	CM030402.1	463473	464990	2.43046	2.43142	1.72416	0.707264	Glyco_transf_10
LSCM1_02011	CM030427.1	1398566	1398790	2.80743	2.20064	2.90786	0.707214
LSCM1_08075	CM030398.1	113254	117489	1.87626	2.58335	1.90143	0.707086
LSCM1_03083	CM030423.1	261227	262654	1.93189	2.63898	1.9439	0.707085	BTB_2
LSCM1_04341	CM030424.1	193502	195010	1.99016	2.57222	2.69708	0.706915	RNase_T
LSCM1_05309	CM030420.1	403600	404169	1.62109	2.32713	1.77812	0.706036	Frataxin_Cyay
LSCM1_02960	CM030417.1	515970	516938	2.23619	2.94205	2.65812	0.705858	ChaC
LSCM1_07536	CM030404.1	79607	79951	1.35636	1.61742	2.06169	0.705331
LSCM1_07613	CM030404.1	365500	366060	2.24592	2.79018	2.08519	0.70499
LSCM1_04359	CM030424.1	256358	257188	2.3387	2.4977	3.04253	0.703833	EF_TS
LSCM1_05748	CM030411.1	410899	411216	1.8532	1.30611	2.00974	0.703633	Ufm1
LSCM1_04706	CM030416.1	424127	424699	2.24995	1.54633	1.67513	0.703626	Ribosomal_L6
LSCM1_01214	CM030430.1	1765527	1765775	2.22861	1.52546	1.72494	0.703157	zf-ANAPC11
LSCM1_06509	CM030415.1	716785	720207	2.37015	3.03341	2.33045	0.702956
LSCM1_00022	CM030431.1	85001	85789	1.50671	1.86197	2.20929	0.70258	Glycos_transf_2
LSCM1_01760	CM030427.1	461998	463152	1.97237	1.87953	2.58201	0.702483	ELO
LSCM1_06495	CM030415.1	678239	678880	1.95366	2.65588	2.45727	0.702216	CS,SGS
LSCM1_05027	CM030419.1	289955	290785	2.38358	2.0664	1.68149	0.70209
LSCM1_07512	CM030399.1	429143	429403	1.98248	1.39145	2.09318	0.701728
LSCM1_07532	CM030404.1	59010	59624	2.02951	2.26103	1.55942	0.701613
LSCM1_05501	CM030412.1	131919	135950	1.83299	2.49626	2.53416	0.701167	Guanylate_cyc,Peripla_BP_6
LSCM1_01732	CM030427.1	338879	339730	2.05047	1.81313	2.51338	0.700247
LSCM1_01899	CM030427.1	980819	981238	2.242	1.90497	2.60487	0.699899
LSCM1_03036	CM030423.1	87488	88381	2.10998	2.66586	1.9661	0.699761	NADH-u_ox-rdase
LSCM1_02090	CM030429.1	155600	157408	2.32408	2.12943	1.62474	0.699339	DS
LSCM1_01362	CM030426.1	219295	222144	4.21147	3.51228	3.88195	0.699181
LSCM1_03087	CM030423.1	272075	272632	1.92372	2.62238	2.03734	0.698656
LSCM1_06331	CM030414.1	607663	608961	2.35923	1.66078	2.02442	0.698451	FKBP_C,TPR_19
LSCM1_04538	CM030424.1	1067013	1068230	2.05209	2.75019	2.70922	0.698101	zf-MIZ
LSCM1_06120	CM030418.1	516723	518747	2.18212	2.07085	2.76877	0.697915
LSCM1_01802	CM030427.1	612839	615598	1.9828	1.82143	2.51929	0.697856	CLU,eIF3_p135
LSCM1_00624	CM030431.1	2282145	2283398	2.30376	1.60593	1.69513	0.69783	CDP-OH_P_transf
LSCM1_05938	CM030408.1	419353	419643	2.13288	1.77301	2.47045	0.697442
LSCM1_06090	CM030418.1	386036	388480	2.13745	1.99898	2.69578	0.696802	DUF676
LSCM1_08016	CM030401.1	402995	404104	1.94012	1.81337	2.50916	0.695786	2OG-FeII_Oxy_2
LSCM1_01531	CM030426.1	1181457	1181915	4.19701	4.01786	4.71331	0.695449
LSCM1_04856	CM030409.1	197895	198638	2.16282	2.53024	1.83494	0.695303
LSCM1_05732	CM030411.1	340636	341295	1.76096	2.27991	2.45578	0.69482	Snf7
LSCM1_04852	CM030409.1	184331	185845	2.16857	2.4479	1.75312	0.694783	Ion_trans_2
LSCM1_01989	CM030427.1	1307424	1309064	2.2692	1.98436	2.67909	0.694729	Cpn60_TCP1
LSCM1_05124	CM030419.1	627462	627725	1.89733	1.73687	2.43123	0.694368
LSCM1_01682	CM030427.1	175531	176394	2.08423	1.99567	2.68994	0.694266	DUF1279
LSCM1_02128	CM030429.1	327429	327707	2.44674	1.75329	2.11227	0.693458
LSCM1_05060	CM030419.1	398549	399346	2.27887	1.58548	1.99961	0.693391
LSCM1_04686	CM030416.1	355315	355641	2.07085	1.74493	2.43786	0.692932
LSCM1_02143	CM030429.1	396108	396812	2.49668	1.80399	2.11519	0.692693	EF1_GNE
LSCM1_06047	CM030418.1	192314	193330	2.02844	1.82522	2.51734	0.692119	AMPK1_CBM,AMPKBI
LSCM1_08180	CM030396.1	105581	106183	2.67955	2.38042	1.98753	0.692017	Ribosomal_S7e
LSCM1_02101	CM030429.1	186816	187178	1.98398	2.10688	2.67597	0.691993	Ribosomal_S25
LSCM1_04387	CM030424.1	344282	346444	2.12224	2.40676	2.8139	0.691661
LSCM1_06389	CM030415.1	162105	164456	2.11175	2.7144	2.02279	0.69161	DAO,DAO_C
LSCM1_04467	CM030424.1	781542	785063	1.92921	2.42204	2.62013	0.690923	PTCB-BRCT,RTT107_BRCT_5
LSCM1_04943	CM030409.1	606604	608667	1.90061	2.53547	1.84474	0.69073	Vac14_Fab1_bd,Vac14_Fig4_bd
LSCM1_01850	CM030427.1	792095	793201	2.16008	2.37867	2.85032	0.690247	DUF3456
LSCM1_05809	CM030411.1	662668	663552	1.87346	1.51776	2.20779	0.690034
LSCM1_00347	CM030431.1	1324208	1324648	2.14986	1.59041	1.45987	0.689994
LSCM1_04328	CM030424.1	134755	136473	2.19711	2.4725	2.88669	0.689575
LSCM1_03198	CM030423.1	660607	662514	2.14073	2.82958	2.28006	0.688853
LSCM1_05344	CM030420.1	549116	549916	2.53995	1.85192	2.04123	0.688029	ATP_bind_1
LSCM1_08126	CM030398.1	343221	349265	2.19007	2.6465	1.95864	0.687862
LSCM1_00575	CM030431.1	2118376	2119230	1.68522	2.18795	2.37299	0.687766	KH_1
LSCM1_04892	CM030409.1	393352	394485	1.70715	2.39473	1.97851	0.687579	Mito_carr
LSCM1_06115	CM030418.1	502073	503752	2.22614	1.90738	2.59455	0.687169
LSCM1_02536	CM030428.1	220494	221591	2.03569	2.12077	1.43422	0.68655	ADH_N,ADH_zinc_N
LSCM1_06404	CM030415.1	201201	202481	1.97328	2.65955	2.09994	0.686265	MORN,PH
LSCM1_03475	CM030422.1	555611	556807	2.28355	1.96451	1.5976	0.685951
LSCM1_01632	CM030426.1	1536791	1537948	4.22232	4.00511	3.53649	0.68583
LSCM1_06403	CM030415.1	197111	199369	2.16373	2.84943	2.23591	0.685694
LSCM1_06339	CM030414.1	629276	630208	2.22926	1.83701	1.54357	0.685687	Pkinase
LSCM1_02142	CM030429.1	392796	393029	2.10724	2.79277	2.16792	0.685533
LSCM1_01337	CM030426.1	96541	98043	3.89287	4.32262	4.57825	0.685377	Aa_trans
LSCM1_06108	CM030418.1	464674	465582	1.99409	1.98328	2.66825	0.684967
LSCM1_00324	CM030431.1	1268092	1268721	2.19706	2.28262	1.5987	0.68392
LSCM1_06306	CM030414.1	523710	524216	2.43911	1.75539	1.87604	0.68372
LSCM1_01848	CM030427.1	786437	788662	1.92491	1.90605	2.58968	0.683622	DUF4200
LSCM1_00746	CM030431.1	2686623	2687513	2.15755	1.78185	2.46532	0.68347
LSCM1_04084	CM030421.1	239552	240016	1.12511	1.5026	1.80825	0.683136	RRM_1
LSCM1_01857	CM030427.1	813394	814392	2.1625	2.14116	2.82422	0.683061	CTP_transf_like
LSCM1_01729	CM030427.1	327893	329392	1.88921	1.88266	2.56539	0.682732	tRNA-synt_2d
LSCM1_03737	CM030425.1	380193	381812	2.08842	2.4488	1.76669	0.682113	Arm,Arm_3
LSCM1_04027	CM030421.1	65924	67099	2.27296	1.81602	1.59097	0.681985	SIR2
LSCM1_03185	CM030423.1	603870	604484	2.07536	2.52188	1.84006	0.681813
LSCM1_03731	CM030425.1	347116	347727	2.46454	2.10586	1.78279	0.681744	RF-1
LSCM1_07391	CM030399.1	15836	16354	2.78394	2.10285	2.32409	0.681091	BT1
LSCM1_05579	CM030412.1	462703	462954	2.70567	2.23589	2.02461	0.681063
LSCM1_05023	CM030419.1	271855	272838	2.34321	1.66313	1.90136	0.680087
LSCM1_03858	CM030425.1	889392	890231	1.83632	2.13112	1.45169	0.679428
LSCM1_01869	CM030427.1	856275	858116	2.03182	1.90154	2.58071	0.679172
LSCM1_01741	CM030427.1	380195	381856	1.96216	1.85692	2.53597	0.679059
LSCM1_05305	CM030420.1	391987	392196	1.83766	2.06165	1.38318	0.678467	SecE
LSCM1_07903	CM030407.1	446174	447280	1.77101	2.44928	2.37909	0.678272	Methyltransf_31,PrmA
LSCM1_02646	CM030428.1	732427	733440	4.84984	4.17159	4.27591	0.678247	Lipase_3
LSCM1_03357	CM030422.1	38199	38456	1.92383	1.69248	2.37	0.677521
LSCM1_04290	CM030424.1	8226	11369	2.27205	2.68349	2.94955	0.6775	Peptidase_M24,Rtt106,SPT16
LSCM1_07249	CM030403.1	488135	489679	2.48959	1.81277	2.28578	0.676817
LSCM1_04440	CM030424.1	632035	640020	2.01607	2.22488	2.69266	0.67659	PI3Ka,PI3_PI4_kinase
LSCM1_02919	CM030417.1	349696	350058	2.06402	2.74056	2.49766	0.676545
LSCM1_04476	CM030424.1	806670	809822	1.93378	2.47719	2.61013	0.676354
LSCM1_06357	CM030415.1	52167	54899	2.02064	2.6969	2.05955	0.676258	DUF1736
LSCM1_01743	CM030427.1	398094	402284	1.98264	1.86305	2.53916	0.676106	WD40
LSCM1_01726	CM030427.1	314358	315890	1.87384	1.88512	2.54981	0.675964	RRM_5
LSCM1_01488	CM030426.1	970685	971098	4.2041	3.52828	3.92078	0.675818
LSCM1_00790	CM030430.1	117499	118518	2.33961	1.76868	1.66429	0.675328	adh_short
LSCM1_07726	CM030400.1	168482	170233	2.60435	1.92915	2.02935	0.675199	ATP-synt_ab,ATP-synt_ab_C
LSCM1_04930	CM030409.1	556804	558201	1.94458	2.36075	1.68558	0.675165	SHMT
LSCM1_06455	CM030415.1	482644	492534	2.10761	2.78212	2.27338	0.674511	FAT,FATC,PI3_PI4_kinase
LSCM1_03315	CM030423.1	1074224	1074535	1.71059	2.38493	2.21429	0.674336	HSP70
LSCM1_03942	CM030425.1	1160407	1160832	2.15078	1.47704	1.98182	0.673738	RRM_1
LSCM1_07881	CM030407.1	338665	341220	2.40186	2.73666	2.06299	0.673668	LRR_6
LSCM1_01806	CM030427.1	627916	629898	1.9284	1.85679	2.53026	0.673465
LSCM1_08017	CM030401.1	405517	406362	1.98715	1.85866	2.53208	0.673419	DeoC
LSCM1_04634	CM030416.1	165567	166187	2.34537	1.87989	1.67227	0.673092	4HBT
LSCM1_04567	CM030424.1	1157165	1157743	2.15164	2.37374	2.82455	0.672907
LSCM1_03119	CM030423.1	361456	363975	2.70815	3.2299	2.55753	0.672372
LSCM1_02889	CM030417.1	174939	178769	2.08773	2.74453	2.75961	0.671885
LSCM1_02537	CM030428.1	223953	225002	2.03231	2.06117	1.38948	0.671687	ADH_N,ADH_zinc_N
LSCM1_02363	CM030429.1	1352697	1353257	2.20905	1.53737	1.55597	0.671682	Tyr_Deacylase
LSCM1_06670	CM030413.1	118488	119231	2.30193	1.63053	1.88136	0.671403
LSCM1_03518	CM030422.1	722257	722625	2.46126	2.10489	1.78994	0.671322
LSCM1_07845	CM030407.1	147683	151969	2.0745	2.6542	1.9837	0.670495	PUF
LSCM1_04407	CM030424.1	428548	431655	2.18593	2.29573	2.85597	0.670041	PSP1
LSCM1_06353	CM030415.1	35428	36867	1.92512	2.59507	2.06234	0.669953	PGK
LSCM1_01775	CM030427.1	509966	511657	2.21276	1.96403	2.6339	0.669863	Pkinase
LSCM1_02958	CM030417.1	511643	513235	2.09912	2.68674	2.76838	0.669255
LSCM1_07402	CM030399.1	47237	48268	2.33929	1.67017	2.06234	0.669126
LSCM1_01477	CM030426.1	878866	880899	4.44906	3.78847	4.45727	0.668803
LSCM1_06707	CM030413.1	252184	252444	1.51127	1.99771	2.17935	0.668076	Ribosomal_S27e
LSCM1_07937	CM030401.1	80246	81082	2.25597	1.74565	2.4137	0.668054	Leu_zip
LSCM1_00002	CM030431.1	16170	16472	2.00667	2.67429	2.34435	0.66762	CENP-T_C
LSCM1_03088	CM030423.1	273969	275261	2.05241	2.60223	1.93481	0.667426
LSCM1_08065	CM030398.1	68200	68451	2.53474	2.30614	1.86734	0.6674	Ribosomal_L38e
LSCM1_01727	CM030427.1	321782	323908	2.03682	1.79232	2.45968	0.667356	RRM_1,RRM_5
LSCM1_06419	CM030415.1	303637	305754	1.91002	2.57715	2.26006	0.667134	TTL
LSCM1_04575	CM030424.1	1176142	1177293	2.13965	2.5401	2.80669	0.667037
LSCM1_04829	CM030409.1	80886	83780	1.86261	2.5294	1.93597	0.666789
LSCM1_05719	CM030411.1	303104	304018	2.3509	2.0922	1.68416	0.666746	Fe-S_biosyn
LSCM1_05051	CM030419.1	363972	364604	2.12455	1.56527	2.23201	0.666741	LRR_4
LSCM1_05918	CM030408.1	357774	363086	4.23969	3.77307	3.57312	0.666569	Peptidase_S8
LSCM1_03762	CM030425.1	476010	476507	2.41901	1.75244	1.89539	0.666564	PLAC8
LSCM1_06053	CM030418.1	203536	205629	2.12213	2.09954	2.76597	0.666434	ACAS_N,AMP-binding,AMP-binding_C
LSCM1_00483	CM030431.1	1773586	1774182	2.00129	1.84212	1.33506	0.666225	Ribosomal_L18
LSCM1_04430	CM030424.1	534398	536329	1.95485	2.53487	2.62104	0.666192	RRM_1
LSCM1_05441	CM030420.1	871695	872687	1.74247	2.31041	1.64435	0.666057	Pex2_Pex12
LSCM1_06727	CM030413.1	331298	332530	2.36117	1.69597	1.79701	0.665201	CDP-OH_P_transf
LSCM1_07730	CM030400.1	184481	184894	2.29473	1.71389	1.62968	0.665054
LSCM1_06618	CM030406.1	479781	480224	2.43615	1.77121	2.14494	0.664946	Ribosomal_L28e
LSCM1_06262	CM030414.1	307817	308731	1.98221	1.49869	2.16357	0.66488
LSCM1_06807	CM030413.1	691051	691404	2.1031	2.62118	1.95649	0.664684
LSCM1_06385	CM030415.1	150102	151874	2.02043	2.59147	1.92714	0.664323
LSCM1_06984	CM030410.1	602066	602350	1.68468	2.28803	2.34864	0.663953
LSCM1_02704	CM030428.1	925250	926638	2.39654	1.73272	1.92058	0.663822	PH,Pkinase
LSCM1_07913	CM030401.1	2219	2521	2.63639	2.22777	2.89071	0.662945	CENP-T_C
LSCM1_07874	CM030407.1	316626	318875	2.11003	2.67038	2.00747	0.662908	PriCT_2
LSCM1_05249	CM030420.1	180063	180764	2.31585	1.917	1.65312	0.662738	RRM_1
LSCM1_00277	CM030431.1	1122736	1123761	2.37735	1.71479	2.11208	0.662556	Methyltransf_11
LSCM1_01798	CM030427.1	598451	601102	1.91915	1.92061	2.58078	0.661624	YqaJ
LSCM1_02693	CM030428.1	895649	896032	1.84584	1.96283	2.50701	0.661178	FOP_dimer
LSCM1_04970	CM030419.1	53864	54256	1.80375	1.5592	2.22006	0.660867
LSCM1_00892	CM030430.1	556218	556580	1.97312	2.0572	2.63383	0.660708	zf-CDGSH
LSCM1_05755	CM030411.1	438912	439376	1.96081	1.90828	2.56818	0.659903
[truncated: 5,965 more rows]

## Sheet: Table S3
Supplementary Table S3: SNVs Associated with GO Terms in Three Samples
SNV	frequency_LSCM1-WT	frequency_LSCM1-6	frequency_AmpBRP2i	EFF	gene_annotation	GO_TERM
CM030396.1_19483_A_C	0.1	0	0	INTERGENIC	NA	NA
CM030396.1_43635_T_G	0.142857	0	0	INTERGENIC	NA	NA
CM030396.1_220282_A_C	0.114286	0	0	C|missense_variant|MODERATE|LSCM1_08212|LSCM1_08212|transcript|TRANSCRIPT_LSCM1_08212|pseudogene|1/1|n.152A>C|p.Lys51Thr|152/2295|152/-1|51/-1||	NA	NA
CM030396.1_221069_A_C	0.125	0	0	C|synonymous_variant|LOW|LSCM1_08212|LSCM1_08212|transcript|TRANSCRIPT_LSCM1_08212|pseudogene|1/1|n.939A>C|p.Ile313Ile|939/2295|939/-1|313/-1||	NA	NA
CM030405.1_94771_T_G	0.142857	0	0	G|missense_variant|MODERATE|LSCM1_07022|LSCM1_07022|transcript|TRANSCRIPT_LSCM1_07022|pseudogene|1/1|n.734T>G|p.Ile245Ser|734/1224|734/-1|245/-1||	Pkinase	GO:0004672|GO:0005524|GO:0006468|GO:0004674|GO:0005634|GO:0005737|GO:0035556
CM030405.1_131669_A_C	0.103448	0	0	C|missense_variant|MODERATE|LSCM1_07032|LSCM1_07032|transcript|TRANSCRIPT_LSCM1_07032|pseudogene|1/1|n.5522A>C|p.Glu1841Ala|5522/7140|5522/-1|1841/-1||	NA	NA
CM030405.1_146168_T_A	0.107143	0.2	0	A|missense_variant|MODERATE|LSCM1_07035|LSCM1_07035|transcript|TRANSCRIPT_LSCM1_07035|pseudogene|1/1|n.1078T>A|p.Leu360Met|1078/3108|1078/-1|360/-1||	Gelsolin,Sec23_BS,Sec23_helical,Sec23_trunk	GO:0006886|GO:0006888|GO:0008270|GO:0030127|GO:0006886|GO:0006888|GO:0030127|GO:0005096|GO:0030127|GO:0070971|GO:0090110
CM030405.1_183758_A_T	0.137931	0	0	INTERGENIC	NA	NA
CM030405.1_189823_A_T	0.111111	0	0	INTERGENIC	NA	NA
CM030405.1_192189_C_A	0.130435	0	0	INTERGENIC	NA	NA
CM030405.1_328056_A_C	0.12	0	0	INTERGENIC	NA	NA
CM030405.1_328876_A_C	0.133333	0	0	INTERGENIC	NA	NA
CM030405.1_350197_T_G	0.12	0	0	INTERGENIC	NA	NA
CM030405.1_371575_A_C	0.107143	0	0	INTERGENIC	NA	NA
CM030405.1_414952_T_C	0.35	1	1	INTERGENIC	NA	NA
CM030405.1_425129_A_G	0.531915	0	0	G|missense_variant|MODERATE|LSCM1_07067|LSCM1_07067|transcript|TRANSCRIPT_LSCM1_07067|pseudogene|1/1|n.130T>C|p.Ser44Pro|130/2817|130/-1|44/-1||	RRM_1,RRM_5	GO:0003676|GO:0003723|GO:0003729|GO:0005634|GO:0005737|GO:1990904
CM030405.1_476909_T_C	0.567568	1	1	C|missense_variant|MODERATE|LSCM1_07081|LSCM1_07081|transcript|TRANSCRIPT_LSCM1_07081|pseudogene|1/1|n.1867A>G|p.Asn623Asp|1867/4935|1867/-1|623/-1||	Pkinase	GO:0004672|GO:0005524|GO:0006468|GO:0004672|GO:0006468|GO:0004672|GO:0004713|GO:0005634|GO:0005737|GO:0006468|GO:0005524
CM030405.1_505075_C_T	0.6	1	1	T|synonymous_variant|LOW|LSCM1_07091|LSCM1_07091|transcript|TRANSCRIPT_LSCM1_07091|pseudogene|1/1|n.5076G>A|p.Gly1692Gly|5076/6150|5076/-1|1692/-1||	NA	NA
CM030405.1_512349_A_C	0.111111	0	0	INTERGENIC	NA	NA
CM030405.1_527552_T_C	0.5	1	1	INTERGENIC	NA	NA
CM030405.1_541926_T_C	0.451613	1	1	C|missense_variant|MODERATE|LSCM1_07103|LSCM1_07103|transcript|TRANSCRIPT_LSCM1_07103|pseudogene|1/1|n.2692A>G|p.Lys898Glu|2692/3621|2692/-1|898/-1||	CH_2	GO:0005930|GO:0008017|GO:0051493
CM030405.1_546253_G_A	0.527778	1	1	INTERGENIC	NA	NA
CM030405.1_550020_A_G	0.545455	0	0	INTERGENIC	NA	NA
CM030405.1_579675_A_T	0.12	0	0	INTERGENIC	NA	NA
CM030405.1_593361_A_C	0.114286	0	0	INTERGENIC	NA	NA
CM030405.1_600124_C_T	0.423077	1	1	T|missense_variant|MODERATE|LSCM1_07123|LSCM1_07123|transcript|TRANSCRIPT_LSCM1_07123|pseudogene|1/1|n.713G>A|p.Arg238Lys|713/1704|713/-1|238/-1||	NA	NA
CM030405.1_608849_T_C	0.529412	0	0	C|missense_variant|MODERATE|LSCM1_07129|LSCM1_07129|transcript|TRANSCRIPT_LSCM1_07129|pseudogene|1/1|n.500T>C|p.Phe167Ser|500/753|500/-1|167/-1||	Methyltransf_23	NA
CM030405.1_624752_T_G	0.181818	0	0	G|synonymous_variant|LOW|LSCM1_07135|LSCM1_07135|transcript|TRANSCRIPT_LSCM1_07135|pseudogene|1/1|n.240T>G|p.Val80Val|240/951|240/-1|80/-1||	DUF1861	NA
CM030406.1_5049_T_G	0.130435	0	0	INTERGENIC	NA	NA
CM030406.1_10619_A_C	0.115385	0	0	C|synonymous_variant|LOW|LSCM1_06514|LSCM1_06514|transcript|TRANSCRIPT_LSCM1_06514|pseudogene|1/1|n.246A>C|p.Ala82Ala|246/900|246/-1|82/-1||	ABC_tran	GO:0005524|GO:0016887|GO:0016887|GO:0005886|GO:0022857|GO:0055085
CM030406.1_10624_T_G	0.142857	0.1875	0	G|missense_variant|MODERATE|LSCM1_06514|LSCM1_06514|transcript|TRANSCRIPT_LSCM1_06514|pseudogene|1/1|n.251T>G|p.Leu84Arg|251/900|251/-1|84/-1||	ABC_tran	GO:0005524|GO:0016887|GO:0016887|GO:0005886|GO:0022857|GO:0055085
CM030406.1_47282_A_C	0.103448	0	0	C|missense_variant|MODERATE|LSCM1_06526|LSCM1_06526|transcript|TRANSCRIPT_LSCM1_06526|pseudogene|1/1|n.179A>C|p.Lys60Thr|179/3072|179/-1|60/-1||	NA	GO:0000145|GO:0006886|GO:0006887|GO:0006893|GO:0016020|GO:0090522
CM030406.1_124179_T_G	0.15	0	0	INTERGENIC	NA	NA
CM030406.1_136515_A_T	0.129032	0	0	T|missense_variant|MODERATE|LSCM1_06551|LSCM1_06551|transcript|TRANSCRIPT_LSCM1_06551|pseudogene|1/1|n.538A>T|p.Ser180Cys|538/4077|538/-1|180/-1||	TTL	GO:0000226|GO:0005929|GO:0015631|GO:0018095|GO:0070740|GO:0036211
CM030406.1_147914_A_C	0.136364	0	0	C|synonymous_variant|LOW|LSCM1_06553|LSCM1_06553|transcript|TRANSCRIPT_LSCM1_06553|pseudogene|1/1|n.1953A>C|p.Ala651Ala|1953/2310|1953/-1|651/-1||	RCC1	GO:0005737
CM030406.1_193542_A_T	0.108108	0	0	INTERGENIC	NA	NA
CM030406.1_287926_A_C	0.115385	0	0	INTERGENIC	NA	NA
CM030406.1_353936_A_C	0.12	0	0	INTERGENIC	NA	NA
CM030406.1_438078_T_A	0.157895	0.129032	0	INTERGENIC	NA	NA
CM030406.1_443276_G_T	0.12	0	0	INTERGENIC	NA	NA
CM030406.1_443283_A_C	0.111111	0.111111	0	INTERGENIC	NA	NA
CM030406.1_446146_C_A	0.130435	0	0	INTERGENIC	NA	NA
CM030406.1_470732_A_C	0.115385	0	0	INTERGENIC	NA	NA
CM030406.1_495862_A_C	0.136364	0	0	INTERGENIC	NA	NA
CM030406.1_529131_A_T	0.130435	0	0	T|missense_variant|MODERATE|LSCM1_06627|LSCM1_06627|transcript|TRANSCRIPT_LSCM1_06627|pseudogene|1/1|n.3158A>T|p.His1053Leu|3158/5322|3158/-1|1053/-1||	ABC2_membrane_3,ABC_tran	GO:0016887|GO:0005524|GO:0016887|GO:0016020|GO:0140359|GO:0005319|GO:0006869|GO:0016020|GO:0042626|GO:0043231|GO:0055085|GO:0140359
CM030406.1_529147_C_G	0.142857	0	0	G|missense_variant|MODERATE|LSCM1_06627|LSCM1_06627|transcript|TRANSCRIPT_LSCM1_06627|pseudogene|1/1|n.3174C>G|p.Phe1058Leu|3174/5322|3174/-1|1058/-1||	ABC2_membrane_3,ABC_tran	GO:0016887|GO:0005524|GO:0016887|GO:0016020|GO:0140359|GO:0005319|GO:0006869|GO:0016020|GO:0042626|GO:0043231|GO:0055085|GO:0140359
CM030406.1_575686_A_T	0.111111	0	0	INTERGENIC	NA	NA
CM030406.1_588815_A_C	0.111111	0	0	INTERGENIC	NA	NA
CM030407.1_54909_A_C	0.102041	0.15625	0.136364	C|missense_variant|MODERATE|LSCM1_07825|LSCM1_07825|transcript|TRANSCRIPT_LSCM1_07825|pseudogene|1/1|n.1785A>C|p.Lys595Asn|1785/3930|1785/-1|595/-1||	NA	GO:0005515
CM030407.1_89147_T_G	0.138889	0	0	G|missense_variant|MODERATE|LSCM1_07833|LSCM1_07833|transcript|TRANSCRIPT_LSCM1_07833|pseudogene|1/1|n.2182T>G|p.Phe728Val|2182/4506|2182/-1|728/-1||	NA	NA
CM030407.1_108111_T_G	0.129032	0	0	INTERGENIC	NA	NA
CM030407.1_158199_A_C	0.15	0	0	INTERGENIC	NA	NA
CM030407.1_209908_T_G	0.25	0	0	INTERGENIC	NA	NA
CM030407.1_251393_G_T	0.108696	0	0	INTERGENIC	NA	NA
CM030407.1_286088_T_G	0.104167	0	0	INTERGENIC	NA	NA
CM030407.1_398427_A_T	0.1	0	0	T|missense_variant|MODERATE|LSCM1_07892|LSCM1_07892|transcript|TRANSCRIPT_LSCM1_07892|pseudogene|1/1|n.1220A>T|p.Lys407Met|1220/2730|1220/-1|407/-1||	NA	GO:0005783|GO:0008289
CM030407.1_417873_G_C	0.534483	1	1	INTERGENIC	NA	NA
CM030407.1_427990_T_C	0.5	1	1	C|synonymous_variant|LOW|LSCM1_07898|LSCM1_07898|transcript|TRANSCRIPT_LSCM1_07898|pseudogene|1/1|n.2787T>C|p.Thr929Thr|2787/4239|2787/-1|929/-1||	Mcl1_mid	GO:0000278|GO:0003682|GO:0006261|GO:0006281|GO:0043596|GO:0005515
CM030407.1_433220_T_C	0.675	1	1	C|synonymous_variant|LOW|LSCM1_07900|LSCM1_07900|transcript|TRANSCRIPT_LSCM1_07900|pseudogene|1/1|n.564T>C|p.Ala188Ala|564/2649|564/-1|188/-1||	zf-C3HC4,zf-RING_UBOX	NA
CM030407.1_434200_T_G	0.621622	1	1	G|missense_variant|MODERATE|LSCM1_07900|LSCM1_07900|transcript|TRANSCRIPT_LSCM1_07900|pseudogene|1/1|n.1544T>G|p.Met515Arg|1544/2649|1544/-1|515/-1||	zf-C3HC4,zf-RING_UBOX	NA
CM030407.1_435945_G_A	0.741935	1	1	INTERGENIC	NA	NA
CM030407.1_449870_T_C	0.659574	1	1	C|synonymous_variant|LOW|LSCM1_07904|LSCM1_07904|transcript|TRANSCRIPT_LSCM1_07904|pseudogene|1/1|n.1335T>C|p.Leu445Leu|1335/1893|1335/-1|445/-1||	NA	NA
CM030407.1_469042_G_A	0.656716	1	1	A|synonymous_variant|LOW|LSCM1_07911|LSCM1_07911|transcript|TRANSCRIPT_LSCM1_07911|pseudogene|1/1|n.1221G>A|p.Arg407Arg|1221/1236|1221/-1|407/-1||	NA	NA
CM030408.1_85837_A_C	0.1	0	0	C|synonymous_variant|LOW|LSCM1_05839|LSCM1_05839|transcript|TRANSCRIPT_LSCM1_05839|pseudogene|1/1|n.5055T>G|p.Ala1685Ala|5055/5571|5055/-1|1685/-1||	NA	NA
CM030408.1_190978_T_G	0.2	0	0.318182	INTERGENIC	NA	NA
CM030408.1_206344_A_C	0.142857	0	0	INTERGENIC	NA	NA
CM030408.1_209991_T_G	0.2	0	0	INTERGENIC	NA	NA
CM030408.1_261277_A_C	0.285714	0	0	INTERGENIC	NA	NA
CM030408.1_295537_A_C	0.1	0	0	INTERGENIC	NA	NA
CM030408.1_301588_T_A	0.166667	0	0	INTERGENIC	NA	NA
CM030408.1_310299_T_G	0.125	0	0	INTERGENIC	NA	NA
CM030408.1_326767_A_C	0.103448	0.103448	0	INTERGENIC	NA	NA
CM030408.1_329958_T_G	0.238095	0.230769	0	INTERGENIC	NA	NA
CM030408.1_329982_T_A	0.166667	0	0	INTERGENIC	NA	NA
CM030408.1_352498_C_G	0.333333	0.555556	0.5	G|missense_variant|MODERATE|LSCM1_05916|LSCM1_05916|transcript|TRANSCRIPT_LSCM1_05916|pseudogene|1/1|n.2078G>C|p.Gly693Ala|2078/3759|2078/-1|693/-1||	CAP59_mtransfer	NA
CM030408.1_354465_A_G	0.520833	0.415584	0.361702	G|synonymous_variant|LOW|LSCM1_05916|LSCM1_05916|transcript|TRANSCRIPT_LSCM1_05916|pseudogene|1/1|n.111T>C|p.His37His|111/3759|111/-1|37/-1||	CAP59_mtransfer	NA
CM030408.1_354470_A_G	0.489796	0.592105	0.62	G|missense_variant|MODERATE|LSCM1_05916|LSCM1_05916|transcript|TRANSCRIPT_LSCM1_05916|pseudogene|1/1|n.106T>C|p.Ser36Pro|106/3759|106/-1|36/-1||	CAP59_mtransfer	NA
CM030408.1_354472_C_T	0.510204	0.402597	0.387755	T|missense_variant|MODERATE|LSCM1_05916|LSCM1_05916|transcript|TRANSCRIPT_LSCM1_05916|pseudogene|1/1|n.104G>A|p.Ser35Asn|104/3759|104/-1|35/-1||	CAP59_mtransfer	NA
CM030408.1_401933_T_G	0.115385	0	0	INTERGENIC	NA	NA
CM030408.1_419786_A_T	0.129032	0	0	INTERGENIC	NA	NA
CM030408.1_420444_T_A	0.125	0	0	INTERGENIC	NA	NA
CM030408.1_442544_T_G	0.138889	0	0	INTERGENIC	NA	NA
CM030408.1_473806_T_C	0.387097	1	1	C|synonymous_variant|LOW|LSCM1_05954|LSCM1_05954|transcript|TRANSCRIPT_LSCM1_05954|pseudogene|1/1|n.2289A>G|p.Arg763Arg|2289/2337|2289/-1|763/-1||	NA	GO:0005515
CM030408.1_477486_T_G	0.115385	0	0	INTERGENIC	NA	NA
CM030408.1_492668_T_A	0.103448	0	0	A|missense_variant|MODERATE|LSCM1_05958|LSCM1_05958|transcript|TRANSCRIPT_LSCM1_05958|pseudogene|1/1|n.2993A>T|p.Lys998Met|2993/3639|2993/-1|998/-1||	NA	NA
CM030408.1_508839_A_C	0.1	0	0	C|missense_variant|MODERATE|LSCM1_05961|LSCM1_05961|transcript|TRANSCRIPT_LSCM1_05961|pseudogene|1/1|n.7117T>G|p.Leu2373Val|7117/14739|7117/-1|2373/-1||	HECT,SPRY	GO:0004842|GO:0005515|GO:0004842|GO:0005737
CM030408.1_534195_A_C	0.12	0	0	INTERGENIC	NA	NA
CM030408.1_548061_A_C	0.103448	0	0	INTERGENIC	NA	NA
CM030408.1_553680_A_C	0.130435	0	0	C|synonymous_variant|LOW|LSCM1_05970|LSCM1_05970|transcript|TRANSCRIPT_LSCM1_05970|pseudogene|1/1|n.1293T>G|p.Val431Val|1293/3534|1293/-1|431/-1||	NA	NA
CM030408.1_557573_T_G	0.130435	0	0.15	INTERGENIC	NA	NA
CM030408.1_561664_T_G	0.1	0.130435	0	G|missense_variant|MODERATE|LSCM1_05972|LSCM1_05972|transcript|TRANSCRIPT_LSCM1_05972|pseudogene|1/1|n.664A>C|p.Ser222Arg|664/1725|664/-1|222/-1||	Metallophos	GO:0016787|GO:0004722|GO:0005634|GO:0005737
CM030408.1_565716_T_G	0.243902	0	0	INTERGENIC	NA	NA
CM030408.1_576191_T_G	0.153846	0	0	G|synonymous_variant|LOW|LSCM1_05974|LSCM1_05974|transcript|TRANSCRIPT_LSCM1_05974|pseudogene|1/1|n.159A>C|p.Arg53Arg|159/2247|159/-1|53/-1||	Tcp10_C	GO:0005813|GO:0005814|GO:0015631|GO:0060271|GO:0061511
CM030408.1_593611_T_A	0.107143	0	0	A|missense_variant|MODERATE|LSCM1_05978|LSCM1_05978|transcript|TRANSCRIPT_LSCM1_05978|pseudogene|1/1|n.4933A>T|p.Ile1645Phe|4933/4956|4933/-1|1645/-1||	DNA_pol_A,DNA_pol_A_exo1	GO:0003887|GO:0006260|GO:0003676|GO:0003887|GO:0006261|GO:0003677|GO:0003887|GO:0006260|GO:0003887|GO:0003887|GO:0006261|GO:0006302
CM030408.1_623662_A_C	0.130435	0	0	C|missense_variant|MODERATE|LSCM1_05985|LSCM1_05985|transcript|TRANSCRIPT_LSCM1_05985|pseudogene|1/1|n.7291T>G|p.Phe2431Val|7291/11643|7291/-1|2431/-1||	AAA_5,AAA_6,AAA_7,AAA_8,AAA_9,DHC_N1,DHC_N2,Dynein_heavy,MT	GO:0005524|GO:0016887|GO:0005930|GO:0007018|GO:0008569|GO:0008569|GO:0030286|GO:0030286|GO:0045505|GO:0051959|GO:0060294|GO:0097729
CM030409.1_5271_T_A	0.181818	0	0	INTERGENIC	NA	NA
CM030409.1_5293_G_C	0.517241	0	0	INTERGENIC	NA	NA
CM030409.1_5391_G_A	0.6875	0	0	INTERGENIC	NA	NA
CM030409.1_20334_T_C	0.815789	0	0	INTERGENIC	NA	NA
CM030409.1_23202_T_G	0.107143	0	0	INTERGENIC	NA	NA
CM030409.1_23362_A_G	0.875	0	0	INTERGENIC	NA	NA
CM030409.1_26667_T_A	0.860465	0	0	INTERGENIC	NA	NA
CM030409.1_32445_C_T	0.756098	0	0	T|missense_variant|MODERATE|LSCM1_04812|LSCM1_04812|transcript|TRANSCRIPT_LSCM1_04812|pseudogene|1/1|n.1871C>T|p.Ala624Val|1871/3102|1871/-1|624/-1||	CH	NA
CM030409.1_39033_T_C	0.717949	0	0	C|synonymous_variant|LOW|LSCM1_04815|LSCM1_04815|transcript|TRANSCRIPT_LSCM1_04815|pseudogene|1/1|n.117T>C|p.Gly39Gly|117/1059|117/-1|39/-1||	IU_nuc_hydro	GO:0016799
CM030409.1_39654_G_A	0.702128	0	0	A|synonymous_variant|LOW|LSCM1_04815|LSCM1_04815|transcript|TRANSCRIPT_LSCM1_04815|pseudogene|1/1|n.738G>A|p.Glu246Glu|738/1059|738/-1|246/-1||	IU_nuc_hydro	GO:0016799
CM030409.1_63475_G_A	0.714286	0	0	INTERGENIC	NA	NA
CM030409.1_64409_T_G	0.108108	0	0	INTERGENIC	NA	NA
CM030409.1_65001_G_A	0.757576	0	0	A|missense_variant|MODERATE|LSCM1_04824|LSCM1_04824|transcript|TRANSCRIPT_LSCM1_04824|pseudogene|1/1|n.550G>A|p.Gly184Arg|550/5526|550/-1|184/-1||	NA	GO:0000145|GO:0000145|GO:0006887|GO:0006893|GO:0006893
CM030409.1_65467_C_T	0.675676	0	0	T|missense_variant|MODERATE|LSCM1_04824|LSCM1_04824|transcript|TRANSCRIPT_LSCM1_04824|pseudogene|1/1|n.1016C>T|p.Ala339Val|1016/5526|1016/-1|339/-1||	NA	GO:0000145|GO:0000145|GO:0006887|GO:0006893|GO:0006893
CM030409.1_65941_T_C	0.692308	0	0	C|missense_variant|MODERATE|LSCM1_04824|LSCM1_04824|transcript|TRANSCRIPT_LSCM1_04824|pseudogene|1/1|n.1490T>C|p.Phe497Ser|1490/5526|1490/-1|497/-1||	NA	GO:0000145|GO:0000145|GO:0006887|GO:0006893|GO:0006893
CM030409.1_68074_A_G	0.733333	0	0	G|missense_variant|MODERATE|LSCM1_04824|LSCM1_04824|transcript|TRANSCRIPT_LSCM1_04824|pseudogene|1/1|n.3623A>G|p.Glu1208Gly|3623/5526|3623/-1|1208/-1||	NA	GO:0000145|GO:0000145|GO:0006887|GO:0006893|GO:0006893
CM030409.1_70850_A_G	0.734694	0	0	G|synonymous_variant|LOW|LSCM1_04825|LSCM1_04825|transcript|TRANSCRIPT_LSCM1_04825|pseudogene|1/1|n.195A>G|p.Leu65Leu|195/429|195/-1|65/-1||	HIT	GO:0003824|GO:0009117
CM030409.1_76609_T_A	0.117647	0	0	INTERGENIC	NA	NA
CM030409.1_110106_A_T	0.125	0	0	T|synonymous_variant|LOW|LSCM1_04836|LSCM1_04836|transcript|TRANSCRIPT_LSCM1_04836|pseudogene|1/1|n.390A>T|p.Thr130Thr|390/3156|390/-1|130/-1||	Bromodomain	GO:0005515|GO:0008270
CM030409.1_151860_T_G	0.151515	0	0	INTERGENIC	NA	NA
CM030409.1_233266_A_C	0.115385	0	0	INTERGENIC	NA	NA
CM030409.1_273646_A_C	0.129032	0	0	INTERGENIC	NA	NA
CM030409.1_311417_T_G	0.157895	0	0	G|missense_variant|MODERATE|LSCM1_04873|LSCM1_04873|transcript|TRANSCRIPT_LSCM1_04873|pseudogene|1/1|n.2320A>C|p.Thr774Pro|2320/3912|2320/-1|774/-1||	Kinesin	GO:0003777|GO:0005524|GO:0007018|GO:0008017|GO:0003777|GO:0005524|GO:0007018|GO:0003777|GO:0003777|GO:0005871|GO:0005874|GO:0007018|GO:0007018|GO:0008017|GO:0016887
CM030409.1_365182_A_C	0.166667	0	0	C|synonymous_variant|LOW|LSCM1_04885|LSCM1_04885|transcript|TRANSCRIPT_LSCM1_04885|pseudogene|1/1|n.1419T>G|p.Ser473Ser|1419/5331|1419/-1|473/-1||	DNA_pol_A	GO:0003887|GO:0006261|GO:0003677|GO:0003887|GO:0006260|GO:0003887|GO:0003887|GO:0006261|GO:0006302
CM030409.1_414550_T_G	0.2	0	0	INTERGENIC	NA	NA
CM030409.1_423274_A_T	0.1	0.121212	0	T|missense_variant|MODERATE|LSCM1_04900|LSCM1_04900|transcript|TRANSCRIPT_LSCM1_04900|pseudogene|1/1|n.7622A>T|p.Asn2541Ile|7622/12822|7622/-1|2541/-1||	AAA_6,AAA_7,AAA_8,AAA_9,DHC_N2,Dynein_heavy,MT	GO:0005524|GO:0007018|GO:0008569|GO:0030286|GO:0007018|GO:0008569|GO:0030286|GO:0045505|GO:0051959
CM030409.1_423285_A_C	0.111111	0	0.111111	C|missense_variant|MODERATE|LSCM1_04900|LSCM1_04900|transcript|TRANSCRIPT_LSCM1_04900|pseudogene|1/1|n.7633A>C|p.Ile2545Leu|7633/12822|7633/-1|2545/-1||	AAA_6,AAA_7,AAA_8,AAA_9,DHC_N2,Dynein_heavy,MT	GO:0005524|GO:0007018|GO:0008569|GO:0030286|GO:0007018|GO:0008569|GO:0030286|GO:0045505|GO:0051959
CM030409.1_434788_T_G	0.103448	0	0	G|stop_gained|HIGH|LSCM1_04901|LSCM1_04901|transcript|TRANSCRIPT_LSCM1_04901|pseudogene|1/1|n.2955T>G|p.Tyr985*|2955/3105|2955/-1|985/-1||	Pkinase	GO:0004672|GO:0005524|GO:0006468|GO:0004672|GO:0006468|GO:0004674|GO:0004713|GO:0005737|GO:0018105|GO:0018107
CM030409.1_494858_T_G	0.131579	0	0	G|missense_variant|MODERATE|LSCM1_04910|LSCM1_04910|transcript|TRANSCRIPT_LSCM1_04910|pseudogene|1/1|n.337T>G|p.Phe113Val|337/1065|337/-1|113/-1||	NA	NA
CM030409.1_588431_T_A	0.1875	0	0	INTERGENIC	NA	NA
CM030410.1_24757_T_G	0.107143	0	0	G|missense_variant|MODERATE|LSCM1_06816|LSCM1_06816|transcript|TRANSCRIPT_LSCM1_06816|pseudogene|1/1|n.902A>C|p.Asn301Thr|902/1689|902/-1|301/-1||	NA	NA
CM030410.1_36727_A_C	0.107143	0	0	C|missense_variant|MODERATE|LSCM1_06820|LSCM1_06820|transcript|TRANSCRIPT_LSCM1_06820|pseudogene|1/1|n.818T>G|p.Leu273Arg|818/2409|818/-1|273/-1||	NA	NA
CM030410.1_55892_T_G	0.125	0	0	INTERGENIC	NA	NA
CM030410.1_61707_T_G	0.15	0.176471	0	INTERGENIC	NA	NA
CM030410.1_87082_A_C	0.131579	0	0	INTERGENIC	NA	NA
CM030410.1_97532_A_C	0.761905	0	0.606061	INTERGENIC	NA	NA
CM030410.1_102543_T_C	0.574468	1	0.464286	C|synonymous_variant|LOW|LSCM1_06837|LSCM1_06837|transcript|TRANSCRIPT_LSCM1_06837|pseudogene|1/1|n.2793T>C|p.Ser931Ser|2793/5769|2793/-1|931/-1||	NA	NA
CM030410.1_116607_C_A	0.421053	0	0.695652	INTERGENIC	NA	NA
CM030410.1_342314_T_G	0.105263	0.121212	0.1	INTERGENIC	NA	NA
CM030410.1_344606_C_T	0.357143	1	1	T|missense_variant|MODERATE|LSCM1_06909|LSCM1_06909|transcript|TRANSCRIPT_LSCM1_06909|pseudogene|1/1|n.908C>T|p.Ser303Leu|908/9576|908/-1|303/-1||	NA	NA
CM030410.1_376271_A_T	0.12	0	0	INTERGENIC	NA	NA
CM030410.1_416242_T_G	0.2	0	0	G|missense_variant|MODERATE|LSCM1_06924|LSCM1_06924|transcript|TRANSCRIPT_LSCM1_06924|pseudogene|1/1|n.1751A>C|p.Asn584Thr|1751/3123|1751/-1|584/-1||	GDI,Methyltransf_16	GO:0005092|GO:0007264|GO:0005092|GO:0005634|GO:0005737|GO:0005829|GO:0005968|GO:0007264|GO:0016192|GO:0018344
CM030410.1_430365_T_G	0.1	0	0	G|missense_variant|MODERATE|LSCM1_06929|LSCM1_06929|transcript|TRANSCRIPT_LSCM1_06929|pseudogene|1/1|n.566A>C|p.Asn189Thr|566/1866|566/-1|189/-1||	MFS_1,Sugar_tr	GO:0022857|GO:0055085
CM030410.1_539723_T_G	0.130435	0	0	G|missense_variant|MODERATE|LSCM1_06966|LSCM1_06966|transcript|TRANSCRIPT_LSCM1_06966|pseudogene|1/1|n.4678A>C|p.Asn1560His|4678/5055|4678/-1|1560/-1||	IQ	GO:0005515
CM030410.1_559655_A_C	0.103448	0	0	C|missense_variant|MODERATE|LSCM1_06969|LSCM1_06969|transcript|TRANSCRIPT_LSCM1_06969|pseudogene|1/1|n.683T>G|p.Ile228Ser|683/2484|683/-1|228/-1||	CorA	GO:0000287|GO:0005887|GO:0015087|GO:0015095|GO:0050897|GO:0016020|GO:0030001|GO:0046873|GO:0055085
CM030410.1_561880_A_C	0.121212	0	0	C|missense_variant|MODERATE|LSCM1_06970|LSCM1_06970|transcript|TRANSCRIPT_LSCM1_06970|pseudogene|1/1|n.3913T>G|p.Leu1305Val|3913/4323|3913/-1|1305/-1||	MIF4G	GO:0003723|GO:0005515|GO:0003729|GO:0003743|GO:0003743|GO:0016281
CM030410.1_593117_A_C	0.1	0	0	INTERGENIC	NA	NA
CM030410.1_597896_A_T	0.129032	0	0	INTERGENIC	NA	NA
CM030410.1_599334_T_A	0.103448	0	0	INTERGENIC	NA	NA
CM030410.1_599881_A_C	0.115385	0	0	INTERGENIC	NA	NA
CM030410.1_621604_A_T	0.115385	0	0	INTERGENIC	NA	NA
CM030410.1_637613_G_T	0.157895	0.108108	0	T|missense_variant|MODERATE|LSCM1_06998|LSCM1_06998|transcript|TRANSCRIPT_LSCM1_06998|pseudogene|1/1|n.1009C>A|p.Leu337Met|1009/1158|1009/-1|337/-1||	FYVE,Pkinase	GO:0005524|GO:0004672|GO:0005524|GO:0006468|GO:0046872|GO:0004672|GO:0006468
CM030410.1_637621_A_C	0.259259	0.139535	0	C|missense_variant|MODERATE|LSCM1_06998|LSCM1_06998|transcript|TRANSCRIPT_LSCM1_06998|pseudogene|1/1|n.1001T>G|p.Phe334Cys|1001/1158|1001/-1|334/-1||	FYVE,Pkinase	GO:0005524|GO:0004672|GO:0005524|GO:0006468|GO:0046872|GO:0004672|GO:0006468
CM030411.1_11993_G_A	0.485714	0	0	INTERGENIC	NA	NA
CM030411.1_14879_T_G	0.117647	0	0	INTERGENIC	NA	NA
CM030411.1_26376_T_C	0.5	1	1	INTERGENIC	NA	NA
CM030411.1_26483_A_G	0.560976	1	1	INTERGENIC	NA	NA
CM030411.1_27339_T_C	0.714286	0	0	C|synonymous_variant|LOW|LSCM1_05643|LSCM1_05643|transcript|TRANSCRIPT_LSCM1_05643|pseudogene|1/1|n.351A>G|p.Ala117Ala|351/984|351/-1|117/-1||	NA	NA
CM030411.1_27774_T_C	0.4	0	0	INTERGENIC	NA	NA
CM030411.1_39292_G_A	0.583333	1	1	INTERGENIC	NA	NA
CM030411.1_39637_C_T	0.592593	1	1	T|missense_variant|MODERATE|LSCM1_05647|LSCM1_05647|transcript|TRANSCRIPT_LSCM1_05647|pseudogene|1/1|n.628G>A|p.Ala210Thr|628/717|628/-1|210/-1||	NA	NA
CM030411.1_43101_G_A	0.585366	0	0	INTERGENIC	NA	NA
CM030411.1_44569_A_G	0.45	0	0	INTERGENIC	NA	NA
CM030411.1_44941_C_A	0.103448	0	0	INTERGENIC	NA	NA
CM030411.1_47262_A_G	0.377778	0	0	INTERGENIC	NA	NA
CM030411.1_56616_G_C	0.366667	0	1	C|missense_variant|MODERATE|LSCM1_05651|LSCM1_05651|transcript|TRANSCRIPT_LSCM1_05651|pseudogene|1/1|n.4828C>G|p.Leu1610Val|4828/13311|4828/-1|1610/-1||	NA	GO:0006113|GO:0016020
CM030411.1_56779_C_T	0.475	1	1	T|synonymous_variant|LOW|LSCM1_05651|LSCM1_05651|transcript|TRANSCRIPT_LSCM1_05651|pseudogene|1/1|n.4665G>A|p.Val1555Val|4665/13311|4665/-1|1555/-1||	NA	GO:0006113|GO:0016020
CM030411.1_61224_A_G	0.423077	0	0	G|missense_variant|MODERATE|LSCM1_05651|LSCM1_05651|transcript|TRANSCRIPT_LSCM1_05651|pseudogene|1/1|n.220T>C|p.Phe74Leu|220/13311|220/-1|74/-1||	NA	GO:0006113|GO:0016020
CM030411.1_65017_G_A	0.485714	1	1	INTERGENIC	NA	NA
CM030411.1_81663_A_C	0.5	0	0	INTERGENIC	NA	NA
CM030411.1_93920_A_G	0.540541	1	1	G|missense_variant|MODERATE|LSCM1_05661|LSCM1_05661|transcript|TRANSCRIPT_LSCM1_05661|pseudogene|1/1|n.1880T>C|p.Phe627Ser|1880/3117|1880/-1|627/-1||	NA	NA
CM030411.1_95695_G_A	0.441176	0	0	A|synonymous_variant|LOW|LSCM1_05661|LSCM1_05661|transcript|TRANSCRIPT_LSCM1_05661|pseudogene|1/1|n.105C>T|p.Ala35Ala|105/3117|105/-1|35/-1||	NA	NA
CM030411.1_173214_A_G	0.44	0	0	INTERGENIC	NA	NA
CM030411.1_185834_G_A	0.666667	1	1	A|missense_variant|MODERATE|LSCM1_05686|LSCM1_05686|transcript|TRANSCRIPT_LSCM1_05686|pseudogene|1/1|n.604C>T|p.His202Tyr|604/3609|604/-1|202/-1||	NA	GO:0000395
CM030411.1_189312_T_C	0.5	0	0	INTERGENIC	NA	NA
CM030411.1_189380_A_G	0.46875	0	0	INTERGENIC	NA	NA
CM030411.1_194762_A_G	0.411765	1	1	INTERGENIC	NA	NA
CM030411.1_226125_A_C	0.516129	1	1	INTERGENIC	NA	NA
CM030411.1_232467_A_C	0.451613	1	1	INTERGENIC	NA	NA
CM030411.1_234439_G_T	0.566667	1	1	INTERGENIC	NA	NA
CM030411.1_240960_T_G	0.655172	0	0	INTERGENIC	NA	NA
CM030411.1_284265_A_T	0.181818	0	0	INTERGENIC	NA	NA
CM030411.1_296862_C_T	0.459459	0	0	INTERGENIC	NA	NA
CM030411.1_297314_T_C	0.59375	0	0	C|synonymous_variant|LOW|LSCM1_05717|LSCM1_05717|transcript|TRANSCRIPT_LSCM1_05717|pseudogene|1/1|n.1761A>G|p.Thr587Thr|1761/1800|1761/-1|587/-1||	NA	NA
CM030411.1_302714_C_A	0.457143	0	0	INTERGENIC	NA	NA
CM030411.1_312224_G_T	0.431818	0	0	INTERGENIC	NA	NA
CM030411.1_318012_A_C	0.12	0	0	INTERGENIC	NA	NA
CM030411.1_331695_G_A	0.558824	1	1	INTERGENIC	NA	NA
CM030411.1_333051_G_A	0.517241	1	1	INTERGENIC	NA	NA
CM030411.1_334147_A_G	0.527778	1	1	G|missense_variant|MODERATE|LSCM1_05730|LSCM1_05730|transcript|TRANSCRIPT_LSCM1_05730|pseudogene|1/1|n.461T>C|p.Val154Ala|461/621|461/-1|154/-1||	EF-hand_5,EF-hand_7	GO:0005509
CM030411.1_334676_T_C	0.473684	1	1	INTERGENIC	NA	NA
CM030411.1_339073_A_C	0.1	0	0	INTERGENIC	NA	NA
CM030411.1_339260_G_A	0.521739	1	1	INTERGENIC	NA	NA
CM030411.1_339434_T_G	0.535714	0	0	INTERGENIC	NA	NA
CM030411.1_353275_T_C	0.392857	1	1	INTERGENIC	NA	NA
CM030411.1_360064_T_G	0.130435	0	0	INTERGENIC	NA	NA
CM030411.1_369698_C_A	0.115385	0	0	A|missense_variant|MODERATE|LSCM1_05741|LSCM1_05741|transcript|TRANSCRIPT_LSCM1_05741|pseudogene|1/1|n.554C>A|p.Ser185Tyr|554/2946|554/-1|185/-1||	Stealth_CR2,Stealth_CR3	GO:0005794
CM030411.1_375134_G_A	0.56	1	1	INTERGENIC	NA	NA
CM030411.1_395677_C_T	0.576923	1	1	T|missense_variant|MODERATE|LSCM1_05744|LSCM1_05744|transcript|TRANSCRIPT_LSCM1_05744|pseudogene|1/1|n.2084C>T|p.Ala695Val|2084/3003|2084/-1|695/-1||	Stealth_CR2,Stealth_CR3	GO:0005794
CM030411.1_458008_G_A	0.517241	1	0	A|synonymous_variant|LOW|LSCM1_05763|LSCM1_05763|transcript|TRANSCRIPT_LSCM1_05763|pseudogene|1/1|n.417C>T|p.Tyr139Tyr|417/4191|417/-1|139/-1||	RSN1_7TM	GO:0016020|GO:0005227|GO:0005227|GO:0005886
CM030411.1_460821_A_G	0.422222	1	1	G|synonymous_variant|LOW|LSCM1_05764|LSCM1_05764|transcript|TRANSCRIPT_LSCM1_05764|pseudogene|1/1|n.186T>C|p.Asp62Asp|186/1110|186/-1|62/-1||	Pro_isomerase	GO:0000413|GO:0003755
CM030411.1_475555_T_G	0.1	0	0	G|missense_variant|MODERATE|LSCM1_05767|LSCM1_05767|transcript|TRANSCRIPT_LSCM1_05767|pseudogene|1/1|n.4652A>C|p.His1551Pro|4652/5481|4652/-1|1551/-1||	NA	NA
CM030411.1_492549_C_T	0.611111	0	0.5	T|synonymous_variant|LOW|LSCM1_05770|LSCM1_05770|transcript|TRANSCRIPT_LSCM1_05770|pseudogene|1/1|n.3633G>A|p.Ala1211Ala|3633/5649|3633/-1|1211/-1||	NA	NA
CM030411.1_492994_A_G	0.527778	0	0.529412	G|missense_variant|MODERATE|LSCM1_05770|LSCM1_05770|transcript|TRANSCRIPT_LSCM1_05770|pseudogene|1/1|n.3188T>C|p.Val1063Ala|3188/5649|3188/-1|1063/-1||	NA	NA
CM030411.1_493158_T_C	0.409091	0	0.37037	C|synonymous_variant|LOW|LSCM1_05770|LSCM1_05770|transcript|TRANSCRIPT_LSCM1_05770|pseudogene|1/1|n.3024A>G|p.Glu1008Glu|3024/5649|3024/-1|1008/-1||	NA	NA
CM030411.1_494256_T_G	0.148148	0	0	G|missense_variant|MODERATE|LSCM1_05770|LSCM1_05770|transcript|TRANSCRIPT_LSCM1_05770|pseudogene|1/1|n.1926A>C|p.Gln642His|1926/5649|1926/-1|642/-1||	NA	NA
CM030411.1_519986_C_G	0.526316	0	0.545455	INTERGENIC	NA	NA
CM030411.1_527548_C_A	0.363636	1	0.5	INTERGENIC	NA	NA
CM030411.1_532325_G_A	0.433333	0.970588	0.566667	A|synonymous_variant|LOW|LSCM1_05777|LSCM1_05777|transcript|TRANSCRIPT_LSCM1_05777|pseudogene|1/1|n.6694C>T|p.Leu2232Leu|6694/11166|6694/-1|2232/-1||	NA	NA
CM030411.1_535034_T_C	0.516129	0.921569	0.269231	C|missense_variant|MODERATE|LSCM1_05777|LSCM1_05777|transcript|TRANSCRIPT_LSCM1_05777|pseudogene|1/1|n.3985A>G|p.Asn1329Asp|3985/11166|3985/-1|1329/-1||	NA	NA
CM030411.1_552728_A_C	0.108108	0	0	INTERGENIC	NA	NA
CM030411.1_553712_T_G	0.12	0	0	INTERGENIC	NA	NA
CM030411.1_561939_G_T	0.633333	0	0.470588	T|synonymous_variant|LOW|LSCM1_05783|LSCM1_05783|transcript|TRANSCRIPT_LSCM1_05783|pseudogene|1/1|n.241C>A|p.Arg81Arg|241/864|241/-1|81/-1||	EMG1	GO:0070037|GO:0070475|GO:0005730|GO:0019843|GO:0032040|GO:0070037|GO:0070037|GO:0070475|GO:0070475
CM030411.1_568183_C_T	0.516129	0	0.5	INTERGENIC	NA	NA
CM030411.1_584434_A_C	0.2	0	0	C|missense_variant|MODERATE|LSCM1_05788|LSCM1_05788|transcript|TRANSCRIPT_LSCM1_05788|pseudogene|1/1|n.3571T>G|p.Leu1191Val|3571/5673|3571/-1|1191/-1||	NA	NA
CM030411.1_585960_G_A	0.636364	0.928571	0.625	A|missense_variant|MODERATE|LSCM1_05788|LSCM1_05788|transcript|TRANSCRIPT_LSCM1_05788|pseudogene|1/1|n.2045C>T|p.Thr682Ile|2045/5673|2045/-1|682/-1||	NA	NA
CM030411.1_587786_T_C	0.541667	0.967742	0.478261	C|synonymous_variant|LOW|LSCM1_05788|LSCM1_05788|transcript|TRANSCRIPT_LSCM1_05788|pseudogene|1/1|n.219A>G|p.Gln73Gln|219/5673|219/-1|73/-1||	NA	NA
CM030411.1_588312_A_C	0.153846	0	0	INTERGENIC	NA	NA
CM030411.1_603584_C_T	0.333333	0.137931	0.536585	INTERGENIC	NA	NA
CM030411.1_604843_A_C	0.142857	0	0	INTERGENIC	NA	NA
CM030411.1_605758_T_G	0.424242	0	0.512821	INTERGENIC	NA	NA
CM030411.1_606713_T_C	0.448276	0	0.48	INTERGENIC	NA	NA
CM030411.1_648277_T_C	0.486486	1	0.5	C|missense_variant|MODERATE|LSCM1_05802|LSCM1_05802|transcript|TRANSCRIPT_LSCM1_05802|pseudogene|1/1|n.796T>C|p.Ser266Pro|796/849|796/-1|266/-1||	RRM_1	GO:0003676|GO:0000398|GO:0003729|GO:0005685|GO:0017069|GO:0030619|GO:0071004|GO:0071011|GO:0003723
CM030411.1_663643_G_A	0.393939	0.975	0.527778	INTERGENIC	NA	NA
CM030411.1_668628_A_C	0.108108	0	0	INTERGENIC	NA	NA
CM030411.1_668801_A_G	0.466667	0.953488	0.5	INTERGENIC	NA	NA
CM030411.1_671133_A_C	0.130435	0	0	C|missense_variant|MODERATE|LSCM1_05811|LSCM1_05811|transcript|TRANSCRIPT_LSCM1_05811|pseudogene|1/1|n.617A>C|p.Lys206Thr|617/9447|617/-1|206/-1||	CLU	GO:0005515|GO:0005737|GO:0006996
CM030411.1_678271_C_T	0.414634	0	0.514286	T|synonymous_variant|LOW|LSCM1_05811|LSCM1_05811|transcript|TRANSCRIPT_LSCM1_05811|pseudogene|1/1|n.7755C>T|p.Asn2585Asn|7755/9447|7755/-1|2585/-1||	CLU	GO:0005515|GO:0005737|GO:0006996
CM030412.1_19066_A_C	0.130435	0	0.115385	INTERGENIC	NA	NA
CM030412.1_25709_G_T	0.148148	0.151515	0.130435	T|missense_variant|MODERATE|LSCM1_05470|LSCM1_05470|transcript|TRANSCRIPT_LSCM1_05470|pseudogene|1/1|n.748C>A|p.His250Asn|748/774|748/-1|250/-1||	DnaJ	NA
CM030412.1_91176_A_G	0.5	1	1	INTERGENIC	NA	NA
CM030412.1_105143_T_G	0.423077	1	1	INTERGENIC	NA	NA
CM030412.1_105390_T_G	0.404762	0	0	INTERGENIC	NA	NA
CM030412.1_106355_T_C	0.558824	0	0	C|synonymous_variant|LOW|LSCM1_05493|LSCM1_05493|transcript|TRANSCRIPT_LSCM1_05493|pseudogene|1/1|n.1038A>G|p.Ala346Ala|1038/1503|1038/-1|346/-1||	NA	GO:0005813|GO:0005814|GO:0007098|GO:0022027|GO:1903724
CM030412.1_111100_G_A	0.54	1	1	INTERGENIC	NA	NA
CM030412.1_111675_T_C	0.685714	1	1	C|missense_variant|MODERATE|LSCM1_05495|LSCM1_05495|transcript|TRANSCRIPT_LSCM1_05495|pseudogene|1/1|n.2401A>G|p.Lys801Glu|2401/2610|2401/-1|801/-1||	NA	NA
CM030412.1_121512_G_A	0.567568	1	1	A|synonymous_variant|LOW|LSCM1_05499|LSCM1_05499|transcript|TRANSCRIPT_LSCM1_05499|pseudogene|1/1|n.2655C>T|p.Thr885Thr|2655/3216|2655/-1|885/-1||	Kinesin	GO:0003777|GO:0003777|GO:0005871|GO:0005874|GO:0007018|GO:0007018|GO:0008017|GO:0016887|GO:0003777|GO:0005524|GO:0007018|GO:0008017
CM030412.1_125485_T_G	0.529412	1	1	INTERGENIC	NA	NA
CM030412.1_127946_T_A	0.272727	0	0	INTERGENIC	NA	NA
CM030412.1_129661_T_C	0.538462	1	1	C|missense_variant|MODERATE|LSCM1_05500|LSCM1_05500|transcript|TRANSCRIPT_LSCM1_05500|pseudogene|1/1|n.605A>G|p.Glu202Gly|605/2136|605/-1|202/-1||	WD40	GO:0005515
CM030412.1_138508_G_A	0.75	0	0	A|synonymous_variant|LOW|LSCM1_05502|LSCM1_05502|transcript|TRANSCRIPT_LSCM1_05502|pseudogene|1/1|n.2799C>T|p.Val933Val|2799/3795|2799/-1|933/-1||	RCC1	GO:0005515
CM030412.1_151310_T_C	0.555556	0	0	INTERGENIC	NA	NA
CM030412.1_188746_A_T	0.125	0.114286	0.115385	T|missense_variant|MODERATE|LSCM1_05518|LSCM1_05518|transcript|TRANSCRIPT_LSCM1_05518|pseudogene|1/1|n.2326T>A|p.Ser776Thr|2326/3480|2326/-1|776/-1||	Pkinase	GO:0004672|GO:0005524|GO:0006468|GO:0004672|GO:0006468|GO:0005524
CM030412.1_214301_A_C	0.230769	0	0	INTERGENIC	NA	NA
CM030412.1_215271_T_G	0.125	0	0	INTERGENIC	NA	NA
CM030412.1_225702_T_C	0.407407	0	0	C|synonymous_variant|LOW|LSCM1_05524|LSCM1_05524|transcript|TRANSCRIPT_LSCM1_05524|pseudogene|1/1|n.2289A>G|p.Lys763Lys|2289/4830|2289/-1|763/-1||	NA	GO:0005765|GO:0010506|GO:0010506|GO:0031902|GO:0035658|GO:0035658
CM030412.1_320973_A_C	0.217391	0	0	C|synonymous_variant|LOW|LSCM1_05544|LSCM1_05544|transcript|TRANSCRIPT_LSCM1_05544|pseudogene|1/1|n.45T>G|p.Ala15Ala|45/1251|45/-1|15/-1||	NA	NA
CM030412.1_333342_A_G	0.486486	0	0	INTERGENIC	NA	NA
CM030412.1_339047_T_C	0.5	1	1	INTERGENIC	NA	NA
CM030412.1_343604_C_T	0.5	0.961538	1	T|missense_variant|MODERATE|LSCM1_05548|LSCM1_05548|transcript|TRANSCRIPT_LSCM1_05548|pseudogene|1/1|n.25G>A|p.Ala9Thr|25/2094|25/-1|9/-1||	POLO_box,Pkinase	GO:0005515|GO:0004672|GO:0005524|GO:0006468|GO:0005524|GO:0004672|GO:0006468
CM030412.1_352428_T_C	0.447368	0	0	C|synonymous_variant|LOW|LSCM1_05551|LSCM1_05551|transcript|TRANSCRIPT_LSCM1_05551|pseudogene|1/1|n.2838A>G|p.Leu946Leu|2838/2910|2838/-1|946/-1||	NA	GO:0006298|GO:0006298|GO:0016887|GO:0016887|GO:0032300|GO:0032300|GO:0140664
CM030412.1_384109_G_A	0.657143	1	1	INTERGENIC	NA	NA
CM030412.1_392645_T_G	0.114286	0	0	INTERGENIC	NA	NA
CM030412.1_434546_A_C	0.125	0	0	INTERGENIC	NA	NA
CM030412.1_443629_A_C	0.107143	0	0	INTERGENIC	NA	NA
CM030412.1_474557_T_G	0.166667	0.193548	0	INTERGENIC	NA	NA
CM030412.1_489933_T_G	0.107143	0	0	INTERGENIC	NA	NA
CM030412.1_496925_T_G	0.103448	0	0	G|missense_variant|MODERATE|LSCM1_05584|LSCM1_05584|transcript|TRANSCRIPT_LSCM1_05584|pseudogene|1/1|n.379T>G|p.Phe127Val|379/2484|379/-1|127/-1||	NA	NA
CM030412.1_541781_T_C	0.3125	0	0	INTERGENIC	NA	NA
CM030412.1_551056_A_G	0.432432	0	0	G|missense_variant|MODERATE|LSCM1_05596|LSCM1_05596|transcript|TRANSCRIPT_LSCM1_05596|pseudogene|1/1|n.2578A>G|p.Thr860Ala|2578/3504|2578/-1|860/-1||	XRN_N	GO:0003676|GO:0004527
CM030412.1_568496_T_G	0.677419	0	0	INTERGENIC	NA	NA
CM030412.1_568647_A_C	0.115385	0	0	INTERGENIC	NA	NA
CM030412.1_588911_G_A	0.540541	0	0	A|missense_variant|MODERATE|LSCM1_05605|LSCM1_05605|transcript|TRANSCRIPT_LSCM1_05605|pseudogene|1/1|n.1096G>A|p.Asp366Asn|1096/3246|1096/-1|366/-1||	DUF1726,GNAT_acetyltr_2,Helicase_RecD,tRNA_bind_2	GO:0000049|GO:0005730|GO:0008080|GO:0030686|GO:1904812|GO:1990883|GO:0005524|GO:0008080|GO:0016072|GO:0034470|GO:0016747
CM030412.1_595168_G_A	0.608696	0	0	A|missense_variant|MODERATE|LSCM1_05607|LSCM1_05607|transcript|TRANSCRIPT_LSCM1_05607|pseudogene|1/1|n.409G>A|p.Val137Ile|409/954|409/-1|137/-1||	NA	NA
CM030412.1_613312_T_C	0.393939	1	1	INTERGENIC	NA	NA
CM030412.1_626818_G_A	0.677419	1	1	INTERGENIC	NA	NA
CM030412.1_633994_G_C	0.666667	1	1	C|missense_variant|MODERATE|LSCM1_05621|LSCM1_05621|transcript|TRANSCRIPT_LSCM1_05621|pseudogene|1/1|n.431G>C|p.Ser144Thr|431/804|431/-1|144/-1||	Peptidase_C65	GO:0004843|GO:0005634|GO:0043130|GO:0071108
CM030412.1_643884_T_G	0.142857	0.133333	0	INTERGENIC	NA	NA
CM030412.1_644397_T_C	0.48	1	1	INTERGENIC	NA	NA
CM030412.1_651930_G_T	0.464286	1	1	T|synonymous_variant|LOW|LSCM1_05629|LSCM1_05629|transcript|TRANSCRIPT_LSCM1_05629|pseudogene|1/1|n.6G>T|p.Arg2Arg|6/363|6/-1|2/-1||	NA	GO:0005891|GO:0008331|GO:0098703
CM030412.1_655523_G_T	0.40625	1	1	INTERGENIC	NA	NA
CM030413.1_72027_A_C	0.176471	0	0.235294	INTERGENIC	NA	NA
CM030413.1_92068_A_C	0.15	0	0	INTERGENIC	NA	NA
CM030413.1_120233_A_C	0.178571	0	0	INTERGENIC	NA	NA
CM030413.1_138697_A_C	0.181818	0	0	INTERGENIC	NA	NA
CM030413.1_157376_A_C	0.1875	0	0	INTERGENIC	NA	NA
CM030413.1_204256_T_G	0.130435	0.142857	0	G|missense_variant|MODERATE|LSCM1_06696|LSCM1_06696|transcript|TRANSCRIPT_LSCM1_06696|pseudogene|1/1|n.2301A>C|p.Lys767Asn|2301/2691|2301/-1|767/-1||	Aconitase,Aconitase_C	GO:0003994|GO:0005739|GO:0005829|GO:0006099|GO:0006101|GO:0030350|GO:0051539
CM030413.1_238504_T_G	0.130435	0.111111	0	INTERGENIC	NA	NA
CM030413.1_254680_A_T	0.114286	0	0.171429	INTERGENIC	NA	NA
CM030413.1_254828_T_G	0.103448	0	0	INTERGENIC	NA	NA
CM030413.1_273039_A_T	0.136364	0	0	T|missense_variant|MODERATE|LSCM1_06713|LSCM1_06713|transcript|TRANSCRIPT_LSCM1_06713|pseudogene|1/1|n.3390A>T|p.Glu1130Asp|3390/3759|3390/-1|1130/-1||	PA26	GO:0005634|GO:1901031|GO:0005634|GO:0016239|GO:0016684|GO:0070728|GO:0071233|GO:1901031|GO:1904262|GO:1990253
CM030413.1_277741_T_G	0.107143	0	0	INTERGENIC	NA	NA
CM030413.1_356765_T_G	0.12	0	0	G|missense_variant|MODERATE|LSCM1_06731|LSCM1_06731|transcript|TRANSCRIPT_LSCM1_06731|pseudogene|1/1|n.2189T>G|p.Ile730Ser|2189/8511|2189/-1|730/-1||	NA	NA
CM030413.1_362523_A_T	0.1	0	0	T|missense_variant|MODERATE|LSCM1_06731|LSCM1_06731|transcript|TRANSCRIPT_LSCM1_06731|pseudogene|1/1|n.7947A>T|p.Lys2649Asn|7947/8511|7947/-1|2649/-1||	NA	NA
CM030413.1_376893_T_A	0.111111	0	0	INTERGENIC	NA	NA
CM030413.1_449692_A_C	0.176471	0	0	C|missense_variant|MODERATE|LSCM1_06755|LSCM1_06755|transcript|TRANSCRIPT_LSCM1_06755|pseudogene|1/1|n.27A>C|p.Lys9Asn|27/999|27/-1|9/-1||	Pkinase	GO:0004672|GO:0005524|GO:0006468|GO:0005524|GO:0004672|GO:0006468|GO:0004691|GO:0005952|GO:0007165|GO:0018105|GO:0004674|GO:0005524|GO:0006468
CM030413.1_471383_T_A	0.111111	0	0	INTERGENIC	NA	NA
CM030413.1_579262_T_G	0.107143	0	0	G|missense_variant|MODERATE|LSCM1_06779|LSCM1_06779|transcript|TRANSCRIPT_LSCM1_06779|pseudogene|1/1|n.1273T>G|p.Phe425Val|1273/2457|1273/-1|425/-1||	HSP70	GO:0005524|GO:0140662|GO:0005634|GO:0005829|GO:0006457
CM030413.1_598907_A_C	0.107143	0	0	INTERGENIC	NA	NA
CM030413.1_637165_T_G	0.142857	0	0.12	INTERGENIC	NA	NA
CM030413.1_642397_A_C	0.142857	0	0.12	C|missense_variant|MODERATE|LSCM1_06792|LSCM1_06792|transcript|TRANSCRIPT_LSCM1_06792|pseudogene|1/1|n.3318A>C|p.Gln1106His|3318/3450|3318/-1|1106/-1||	NA	NA
CM030413.1_642398_T_G	0.136364	0	0	G|missense_variant|MODERATE|LSCM1_06792|LSCM1_06792|transcript|TRANSCRIPT_LSCM1_06792|pseudogene|1/1|n.3319T>G|p.Trp1107Gly|3319/3450|3319/-1|1107/-1||	NA	NA
CM030413.1_648078_T_G	0.125	0.108108	0	INTERGENIC	NA	NA
CM030413.1_696283_A_T	0.1	0	0	T|missense_variant|MODERATE|LSCM1_06809|LSCM1_06809|transcript|TRANSCRIPT_LSCM1_06809|pseudogene|1/1|n.680A>T|p.His227Leu|680/2067|680/-1|227/-1||	GCS	GO:0003824|GO:0004357|GO:0004357|GO:0006750|GO:0006750|GO:0004357|GO:0006750
CM030414.1_32874_T_G	0.137931	0	0	INTERGENIC	NA	NA
CM030414.1_40343_A_C	0.12	0	0	INTERGENIC	NA	NA
CM030414.1_46178_A_C	0.12	0	0	INTERGENIC	NA	NA
CM030414.1_115225_C_A	0.121212	0	0	INTERGENIC	NA	NA
CM030414.1_164998_T_G	0.136364	0	0	INTERGENIC	NA	NA
CM030414.1_177869_A_T	0.130435	0	0	T|missense_variant|MODERATE|LSCM1_06234|LSCM1_06234|transcript|TRANSCRIPT_LSCM1_06234|pseudogene|1/1|n.1986A>T|p.Gln662His|1986/2721|1986/-1|662/-1||	NA	NA
CM030414.1_211463_A_C	0.205128	0.111111	0	INTERGENIC	NA	NA
CM030414.1_213397_T_G	0.136364	0	0	G|synonymous_variant|LOW|LSCM1_06244|LSCM1_06244|transcript|TRANSCRIPT_LSCM1_06244|pseudogene|1/1|n.1098T>G|p.Gly366Gly|1098/4155|1098/-1|366/-1||	CH_2	GO:0005930|GO:0008017|GO:0051493|GO:0005515
CM030414.1_273927_A_C	0.111111	0	0	C|missense_variant|MODERATE|LSCM1_06255|LSCM1_06255|transcript|TRANSCRIPT_LSCM1_06255|pseudogene|1/1|n.4709A>C|p.Asn1570Thr|4709/5817|4709/-1|1570/-1||	NA	GO:0003723|GO:0006396|GO:0003723|GO:0004386|GO:0005622
CM030414.1_318199_A_C	0.103448	0	0	INTERGENIC	NA	NA
CM030414.1_331413_A_C	0.115385	0	0	C|missense_variant|MODERATE|LSCM1_06271|LSCM1_06271|transcript|TRANSCRIPT_LSCM1_06271|pseudogene|1/1|n.21A>C|p.Glu7Asp|21/2652|21/-1|7/-1||	Vps53_N	GO:0000938|GO:0000938|GO:0042147|GO:0042147
CM030414.1_377121_A_C	0.131579	0	0	C|missense_variant|MODERATE|LSCM1_06277|LSCM1_06277|transcript|TRANSCRIPT_LSCM1_06277|pseudogene|1/1|n.1060A>C|p.Asn354His|1060/2895|1060/-1|354/-1||	FYVE	GO:0046872
CM030414.1_455102_T_G	0.129032	0	0.15625	G|missense_variant|MODERATE|LSCM1_06292|LSCM1_06292|transcript|TRANSCRIPT_LSCM1_06292|pseudogene|1/1|n.1136T>G|p.Leu379Arg|1136/1239|1136/-1|379/-1||	PCI	GO:0005198|GO:0005634|GO:0005829|GO:0006511|GO:0008541
CM030414.1_480758_A_C	0.1	0	0	C|missense_variant|MODERATE|LSCM1_06295|LSCM1_06295|transcript|TRANSCRIPT_LSCM1_06295|pseudogene|1/1|n.1097A>C|p.Lys366Thr|1097/7944|1097/-1|366/-1||	NA	NA
CM030414.1_525369_T_G	0.107143	0	0	G|missense_variant|MODERATE|LSCM1_06307|LSCM1_06307|transcript|TRANSCRIPT_LSCM1_06307|pseudogene|1/1|n.471T>G|p.His157Gln|471/693|471/-1|157/-1||	Surp	GO:0003723|GO:0006396|GO:0000381|GO:0003723|GO:0003723|GO:0005686|GO:0045292|GO:0071004|GO:0071013
CM030414.1_577693_T_G	0.142857	0	0	INTERGENIC	NA	NA
CM030414.1_578654_C_T	0.2	0	0	INTERGENIC	NA	NA
CM030414.1_584781_T_G	0.1	0	0	INTERGENIC	NA	NA
CM030414.1_585405_T_G	0.142857	0.102564	0	INTERGENIC	NA	NA
CM030414.1_591321_T_G	0.12	0	0	INTERGENIC	NA	NA
CM030414.1_591388_T_G	0.172414	0	0	INTERGENIC	NA	NA
CM030414.1_594809_A_C	0.130435	0	0	C|missense_variant|MODERATE|LSCM1_06326|LSCM1_06326|transcript|TRANSCRIPT_LSCM1_06326|pseudogene|1/1|n.1277A>C|p.Asn426Thr|1277/1842|1277/-1|426/-1||	Pkinase	GO:0004683|GO:0005516|GO:0005634|GO:0005737|GO:0009931|GO:0018105|GO:0035556|GO:0046777|GO:0004672|GO:0006468|GO:0004672|GO:0005524|GO:0006468
CM030414.1_623551_A_C	0.12	0	0	C|missense_variant|MODERATE|LSCM1_06336|LSCM1_06336|transcript|TRANSCRIPT_LSCM1_06336|pseudogene|1/1|n.344A>C|p.Asn115Thr|344/1185|344/-1|115/-1||	NA	NA
CM030414.1_626065_C_A	0.130435	0	0	A|missense_variant|MODERATE|LSCM1_06337|LSCM1_06337|transcript|TRANSCRIPT_LSCM1_06337|pseudogene|1/1|n.780C>A|p.Phe260Leu|780/1797|780/-1|260/-1||	AAA,Peptidase_M41	GO:0016887|GO:0005524|GO:0016887|GO:0004176|GO:0004222|GO:0005524|GO:0006508|GO:0004222|GO:0005745|GO:0034982
CM030414.1_643315_A_C	0.108108	0	0	INTERGENIC	NA	NA
CM030397.1_41219_T_G	0.166667	0	0	G|missense_variant|MODERATE|LSCM1_08230|LSCM1_08230|transcript|TRANSCRIPT_LSCM1_08230|pseudogene|1/1|n.14183A>C|p.Lys4728Thr|14183/14535|14183/-1|4728/-1||	FATC,PI3_PI4_kinase	GO:0005515|GO:0004674|GO:0006974|GO:0016301|GO:0004674|GO:0006281|GO:0006974
CM030397.1_212539_A_C	0.136364	0	0	INTERGENIC	NA	NA
CM030415.1_59985_T_A	0.136364	0	0.12	A|missense_variant|MODERATE|LSCM1_06359|LSCM1_06359|transcript|TRANSCRIPT_LSCM1_06359|pseudogene|1/1|n.1003A>T|p.Ser335Cys|1003/1134|1003/-1|335/-1||	NA	NA
CM030415.1_97748_T_G	0.121951	0.111111	0.115385	INTERGENIC	NA	NA
CM030415.1_97771_T_G	0.104167	0	0	INTERGENIC	NA	NA
CM030415.1_209286_T_G	0.115385	0	0	G|missense_variant|MODERATE|LSCM1_06406|LSCM1_06406|transcript|TRANSCRIPT_LSCM1_06406|pseudogene|1/1|n.209T>G|p.Leu70Arg|209/1230|209/-1|70/-1||	NTP_transf_2	GO:0016779|GO:0031123
CM030415.1_386039_A_G	0.666667	1	1	G|synonymous_variant|LOW|LSCM1_06440|LSCM1_06440|transcript|TRANSCRIPT_LSCM1_06440|pseudogene|1/1|n.948A>G|p.Thr316Thr|948/2094|948/-1|316/-1||	NA	NA
CM030415.1_410175_T_C	0.282609	0	0	INTERGENIC	NA	NA
CM030415.1_414226_A_G	0.638298	1	1	INTERGENIC	NA	NA
CM030415.1_418570_T_G	0.130435	0	0	INTERGENIC	NA	NA
CM030415.1_422345_T_A	0.121212	0	0	A|missense_variant|MODERATE|LSCM1_06446|LSCM1_06446|transcript|TRANSCRIPT_LSCM1_06446|pseudogene|1/1|n.134T>A|p.Leu45Gln|134/2604|134/-1|45/-1||	NA	NA
CM030415.1_439444_G_A	0.6	1	1	A|missense_variant|MODERATE|LSCM1_06449|LSCM1_06449|transcript|TRANSCRIPT_LSCM1_06449|pseudogene|1/1|n.563G>A|p.Gly188Asp|563/3903|563/-1|188/-1||	NA	NA
CM030415.1_456048_C_T	0.636364	1	1	T|synonymous_variant|LOW|LSCM1_06451|LSCM1_06451|transcript|TRANSCRIPT_LSCM1_06451|pseudogene|1/1|n.5556C>T|p.Ile1852Ile|5556/7941|5556/-1|1852/-1||	NA	GO:0005515|GO:0005737
CM030415.1_473596_G_A	0.552632	1	1	INTERGENIC	NA	NA
CM030415.1_476244_C_G	0.7	1	1	G|missense_variant|MODERATE|LSCM1_06454|LSCM1_06454|transcript|TRANSCRIPT_LSCM1_06454|pseudogene|1/1|n.2070C>G|p.Ser690Arg|2070/3618|2070/-1|690/-1||	NA	NA
CM030415.1_480078_T_A	0.529412	1	1	INTERGENIC	NA	NA
CM030415.1_484134_A_G	0.211538	0	0	G|synonymous_variant|LOW|LSCM1_06455|LSCM1_06455|transcript|TRANSCRIPT_LSCM1_06455|pseudogene|1/1|n.1491A>G|p.Leu497Leu|1491/9891|1491/-1|497/-1||	FAT,FATC,PI3_PI4_kinase	GO:0005515|GO:0004674|GO:0005634|GO:0006468|GO:0016242|GO:0031929|GO:0031931|GO:0031932|GO:0016301|GO:0004674
CM030415.1_492989_G_T	0.615385	1	1	INTERGENIC	NA	NA
CM030415.1_497431_T_C	0.368421	0	0	C|synonymous_variant|LOW|LSCM1_06457|LSCM1_06457|transcript|TRANSCRIPT_LSCM1_06457|pseudogene|1/1|n.858T>C|p.Gly286Gly|858/957|858/-1|286/-1||	YIF1	GO:0005789|GO:0006888|GO:0005789|GO:0005789|GO:0005793|GO:0006888|GO:0006888|GO:0030134|GO:0030173
CM030415.1_509585_C_T	0.809524	0	1	INTERGENIC	NA	NA
CM030415.1_510191_C_T	0.646154	1	1	INTERGENIC	NA	NA
CM030415.1_511465_G_A	0.341463	0	0	INTERGENIC	NA	NA
CM030415.1_513720_C_T	0.615385	1	1	INTERGENIC	NA	NA
CM030415.1_515470_A_G	0.68	1	1	INTERGENIC	NA	NA
CM030415.1_545847_T_C	0.714286	0.972973	0.433333	C|missense_variant|MODERATE|LSCM1_06464|LSCM1_06464|transcript|TRANSCRIPT_LSCM1_06464|pseudogene|1/1|n.1493T>C|p.Val498Ala|1493/8292|1493/-1|498/-1||	Raptor_N	GO:0005515|GO:0005737|GO:0009267|GO:0010506|GO:0030307|GO:0030674|GO:0031929|GO:0031929|GO:0031931|GO:0031931|GO:0071230|GO:0071902
CM030415.1_552301_G_C	0.674419	0.555556	0.44	C|synonymous_variant|LOW|LSCM1_06464|LSCM1_06464|transcript|TRANSCRIPT_LSCM1_06464|pseudogene|1/1|n.7947G>C|p.Arg2649Arg|7947/8292|7947/-1|2649/-1||	Raptor_N	GO:0005515|GO:0005737|GO:0009267|GO:0010506|GO:0030307|GO:0030674|GO:0031929|GO:0031929|GO:0031931|GO:0031931|GO:0071230|GO:0071902
CM030415.1_581207_T_C	0.631579	0.934783	0.464286	C|synonymous_variant|LOW|LSCM1_06471|LSCM1_06471|transcript|TRANSCRIPT_LSCM1_06471|pseudogene|1/1|n.1146T>C|p.Val382Val|1146/1260|1146/-1|382/-1||	Thioredoxin_8	NA
CM030415.1_581443_T_C	0.673469	0.975	0	INTERGENIC	NA	NA
CM030415.1_582972_G_T	0.636364	1	0.47619	INTERGENIC	NA	NA
CM030415.1_592212_A_C	0.102564	0	0	C|missense_variant|MODERATE|LSCM1_06473|LSCM1_06473|transcript|TRANSCRIPT_LSCM1_06473|pseudogene|1/1|n.1570A>C|p.Met524Leu|1570/3000|1570/-1|524/-1||	Adaptin_N,Coatamer_beta_C,Coatomer_b_Cpla	GO:0006886|GO:0016192|GO:0030117|GO:0005737|GO:0006886|GO:0006888|GO:0006891|GO:0030126|GO:0005198|GO:0006886|GO:0016192|GO:0030126|GO:0005737|GO:0006886
CM030415.1_593615_T_C	0.645161	0.97561	0	C|synonymous_variant|LOW|LSCM1_06473|LSCM1_06473|transcript|TRANSCRIPT_LSCM1_06473|pseudogene|1/1|n.2973T>C|p.Asn991Asn|2973/3000|2973/-1|991/-1||	Adaptin_N,Coatamer_beta_C,Coatomer_b_Cpla	GO:0006886|GO:0016192|GO:0030117|GO:0005737|GO:0006886|GO:0006888|GO:0006891|GO:0030126|GO:0005198|GO:0006886|GO:0016192|GO:0030126|GO:0005737|GO:0006886
CM030415.1_627731_A_G	0.701754	0.975	0.416667	G|synonymous_variant|LOW|LSCM1_06480|LSCM1_06480|transcript|TRANSCRIPT_LSCM1_06480|pseudogene|1/1|n.1968A>G|p.Arg656Arg|1968/3702|1968/-1|656/-1||	NA	NA
CM030415.1_643068_T_C	0.575	0.95122	0.375	C|missense_variant|MODERATE|LSCM1_06483|LSCM1_06483|transcript|TRANSCRIPT_LSCM1_06483|pseudogene|1/1|n.2153T>C|p.Leu718Ser|2153/6336|2153/-1|718/-1||	NA	NA
CM030415.1_644548_C_T	0.607843	1	0.567568	T|synonymous_variant|LOW|LSCM1_06483|LSCM1_06483|transcript|TRANSCRIPT_LSCM1_06483|pseudogene|1/1|n.3633C>T|p.Pro1211Pro|3633/6336|3633/-1|1211/-1||	NA	NA
CM030415.1_644636_G_A	0.6875	1	0.55	A|missense_variant|MODERATE|LSCM1_06483|LSCM1_06483|transcript|TRANSCRIPT_LSCM1_06483|pseudogene|1/1|n.3721G>A|p.Val1241Ile|3721/6336|3721/-1|1241/-1||	NA	NA
CM030415.1_649414_G_A	0.75	1	0	A|synonymous_variant|LOW|LSCM1_06484|LSCM1_06484|transcript|TRANSCRIPT_LSCM1_06484|pseudogene|1/1|n.33G>A|p.Arg11Arg|33/2886|33/-1|11/-1||	NA	NA
CM030415.1_664084_T_C	0.619048	0.97619	0.378378	C|missense_variant|MODERATE|LSCM1_06489|LSCM1_06489|transcript|TRANSCRIPT_LSCM1_06489|pseudogene|1/1|n.1255T>C|p.Ser419Pro|1255/1719|1255/-1|419/-1||	NA	NA
CM030415.1_685374_A_G	0.611111	1	0.405405	G|synonymous_variant|LOW|LSCM1_06499|LSCM1_06499|transcript|TRANSCRIPT_LSCM1_06499|pseudogene|1/1|n.3675T>C|p.Cys1225Cys|3675/3861|3675/-1|1225/-1||	Peptidase_C50	GO:0004197|GO:0006508|GO:0004197|GO:0004197|GO:0005634|GO:0005634|GO:0005737|GO:0005813|GO:0006508|GO:0051307|GO:0072686
CM030415.1_720683_G_A	0.639344	0.956522	0	INTERGENIC	NA	NA
CM030415.1_726493_A_G	0.602941	0.976744	0	INTERGENIC	NA	NA
CM030415.1_727741_T_C	0.666667	1	0.390244	INTERGENIC	NA	NA
CM030415.1_728013_C_T	0.688889	1	0.534884	INTERGENIC	NA	NA
CM030416.1_16305_G_T	0.606061	1	1	T|missense_variant|MODERATE|LSCM1_04579|LSCM1_04579|transcript|TRANSCRIPT_LSCM1_04579|pseudogene|1/1|n.515G>T|p.Gly172Val|515/768|515/-1|172/-1||	NA	NA
CM030416.1_22402_T_G	0.103448	0	0	INTERGENIC	NA	NA
CM030416.1_24112_A_C	0.16	0	0	INTERGENIC	NA	NA
CM030416.1_50325_A_G	0.47619	0	0	G|missense_variant|MODERATE|LSCM1_04592|LSCM1_04592|transcript|TRANSCRIPT_LSCM1_04592|pseudogene|1/1|n.3179A>G|p.Gln1060Arg|3179/4971|3179/-1|1060/-1||	Guanylate_cyc,Pkinase	GO:0004672|GO:0005524|GO:0006468|GO:0004672|GO:0006468|GO:0005524
CM030416.1_73461_C_A	0.290323	0	0	INTERGENIC	NA	NA
CM030416.1_88450_T_C	0.607143	1	1	INTERGENIC	NA	NA
CM030416.1_100373_T_G	0.102564	0	0	G|missense_variant|MODERATE|LSCM1_04610|LSCM1_04610|transcript|TRANSCRIPT_LSCM1_04610|pseudogene|1/1|n.8T>G|p.Met3Arg|8/963|8/-1|3/-1||	NA	NA
CM030416.1_146050_T_G	0.136364	0	0	INTERGENIC	NA	NA
CM030416.1_156848_A_C	0.103448	0	0	C|missense_variant|MODERATE|LSCM1_04631|LSCM1_04631|transcript|TRANSCRIPT_LSCM1_04631|pseudogene|1/1|n.245A>C|p.Tyr82Ser|245/3042|245/-1|82/-1||	Vps35	GO:0015031|GO:0030906|GO:0042147|GO:0005770|GO:0006886|GO:0015031|GO:0030904|GO:0030906|GO:0042147|GO:0042147
CM030416.1_197045_C_T	0.645161	1	1	T|synonymous_variant|LOW|LSCM1_04646|LSCM1_04646|transcript|TRANSCRIPT_LSCM1_04646|pseudogene|1/1|n.1638G>A|p.Leu546Leu|1638/2379|1638/-1|546/-1||	IMS,IMS_C	GO:0003887|GO:0005634|GO:0005657|GO:0009314|GO:0035861|GO:0042276|GO:0003684|GO:0006281|GO:0006281
CM030416.1_210636_C_G	0.709677	0	0	INTERGENIC	NA	NA
CM030416.1_214348_A_G	0.428571	1	1	G|synonymous_variant|LOW|LSCM1_04652|LSCM1_04652|transcript|TRANSCRIPT_LSCM1_04652|pseudogene|1/1|n.417T>C|p.Asn139Asn|417/1302|417/-1|139/-1||	Hist_deacetyl	GO:0004407|GO:0016575|GO:0004407|GO:0005634|GO:0006357|GO:0016575
CM030416.1_224385_A_G	0.551724	1	1	INTERGENIC	NA	NA
CM030416.1_225591_G_A	0.551724	1	1	A|missense_variant|MODERATE|LSCM1_04656|LSCM1_04656|transcript|TRANSCRIPT_LSCM1_04656|pseudogene|1/1|n.323C>T|p.Pro108Leu|323/519|323/-1|108/-1||	NA	NA
CM030416.1_234748_T_C	0.264706	1	1	C|synonymous_variant|LOW|LSCM1_04659|LSCM1_04659|transcript|TRANSCRIPT_LSCM1_04659|pseudogene|1/1|n.369T>C|p.Ala123Ala|369/1143|369/-1|123/-1||	NA	GO:0005737|GO:0008914|GO:0008914|GO:0030163
CM030416.1_282095_T_A	0.125	0	0	INTERGENIC	NA	NA
CM030416.1_289972_T_G	0.129032	0	0	INTERGENIC	NA	NA
CM030416.1_303798_T_C	0.461538	0	0	INTERGENIC	NA	NA
CM030416.1_308389_T_G	0.583333	0	1	INTERGENIC	NA	NA
CM030416.1_376527_G_A	0.310345	0	0	INTERGENIC	NA	NA
CM030416.1_377023_C_T	0.538462	0	0	INTERGENIC	NA	NA
CM030416.1_384461_A_G	0.5	1	1	G|synonymous_variant|LOW|LSCM1_04697|LSCM1_04697|transcript|TRANSCRIPT_LSCM1_04697|pseudogene|1/1|n.2013A>G|p.Thr671Thr|2013/4341|2013/-1|671/-1||	NA	NA
CM030416.1_387894_T_C	0.452381	0	0	INTERGENIC	NA	NA
CM030416.1_390757_C_T	0.439024	1	1	INTERGENIC	NA	NA
CM030416.1_397832_T_C	0.535714	0	0	C|synonymous_variant|LOW|LSCM1_04700|LSCM1_04700|transcript|TRANSCRIPT_LSCM1_04700|pseudogene|1/1|n.6T>C|p.Val2Val|6/429|6/-1|2/-1||	NA	NA
CM030416.1_408042_C_T	0.322581	1	1	T|synonymous_variant|LOW|LSCM1_04702|LSCM1_04702|transcript|TRANSCRIPT_LSCM1_04702|pseudogene|1/1|n.1062C>T|p.Asp354Asp|1062/1413|1062/-1|354/-1||	Tubulin,Tubulin_C	GO:0000226|GO:0000278|GO:0005200|GO:0005525|GO:0005737|GO:0005874|GO:0005874|GO:0007017|GO:0005874|GO:0007017|GO:0005525|GO:0005874|GO:0007017|GO:0005525
CM030416.1_408953_C_T	0.657895	0	0	INTERGENIC	NA	NA
CM030416.1_420381_A_G	0.344828	1	1	G|missense_variant|MODERATE|LSCM1_04705|LSCM1_04705|transcript|TRANSCRIPT_LSCM1_04705|pseudogene|1/1|n.4446A>G|p.Ile1482Met|4446/6402|4446/-1|1482/-1||	Kinesin	GO:0003777|GO:0005524|GO:0007018|GO:0003777|GO:0005524|GO:0007018|GO:0008017|GO:0005876|GO:0008574|GO:0051231|GO:0072686|GO:0090307
CM030416.1_461388_T_G	0.136364	0	0	INTERGENIC	NA	NA
CM030416.1_461897_C_T	0.625	1	1	INTERGENIC	NA	NA
CM030416.1_470527_G_A	0.461538	0	1	A|missense_variant|MODERATE|LSCM1_04717|LSCM1_04717|transcript|TRANSCRIPT_LSCM1_04717|pseudogene|1/1|n.836C>T|p.Ser279Leu|836/3306|836/-1|279/-1||	NA	NA
CM030416.1_472110_T_C	0.595238	1	1	INTERGENIC	NA	NA
CM030416.1_498893_G_A	0.583333	0	0	A|missense_variant|MODERATE|LSCM1_04724|LSCM1_04724|transcript|TRANSCRIPT_LSCM1_04724|pseudogene|1/1|n.535C>T|p.His179Tyr|535/1668|535/-1|179/-1||	NACHT,WD40	GO:0005515
CM030416.1_509295_A_G	0.628571	1	1	G|synonymous_variant|LOW|LSCM1_04726|LSCM1_04726|transcript|TRANSCRIPT_LSCM1_04726|pseudogene|1/1|n.240T>C|p.Ile80Ile|240/1005|240/-1|80/-1||	ADK	GO:0005524|GO:0006139|GO:0019205|GO:0004017|GO:0004127|GO:0004550|GO:0005524|GO:0005737|GO:0006139|GO:0006165|GO:0019205|GO:0004017|GO:0004017|GO:0005524|GO:0016776
CM030416.1_528906_T_C	0.392857	1	1	C|synonymous_variant|LOW|LSCM1_04732|LSCM1_04732|transcript|TRANSCRIPT_LSCM1_04732|pseudogene|1/1|n.186A>G|p.Ala62Ala|186/837|186/-1|62/-1||	zf-RING_2	NA
CM030416.1_532173_G_C	0.592593	0	0	C|missense_variant|MODERATE|LSCM1_04733|LSCM1_04733|transcript|TRANSCRIPT_LSCM1_04733|pseudogene|1/1|n.1376C>G|p.Ser459Cys|1376/2031|1376/-1|459/-1||	RF-1	GO:0003747|GO:0006415
CM030416.1_533955_A_C	0.555556	1	1	INTERGENIC	NA	NA
CM030416.1_563595_T_C	0.586207	0	0	INTERGENIC	NA	NA
CM030416.1_567623_G_T	0.44	0	0	T|missense_variant|MODERATE|LSCM1_04742|LSCM1_04742|transcript|TRANSCRIPT_LSCM1_04742|pseudogene|1/1|n.101C>A|p.Thr34Asn|101/1785|101/-1|34/-1||	DHHC	GO:0016409
CM030416.1_568531_A_C	0.125	0	0	INTERGENIC	NA	NA
CM030416.1_571947_G_A	0.606061	0	0	INTERGENIC	NA	NA
CM030416.1_575194_C_T	0.606061	0	0	INTERGENIC	NA	NA
CM030416.1_579620_A_C	0.115385	0	0	C|missense_variant|MODERATE|LSCM1_04747|LSCM1_04747|transcript|TRANSCRIPT_LSCM1_04747|pseudogene|1/1|n.2117T>G|p.Met706Arg|2117/3099|2117/-1|706/-1||	PRMT5,PRMT5_C	GO:0005634|GO:0005829|GO:0006355|GO:0008469|GO:0016274|GO:0018216|GO:0034969
CM030416.1_602763_A_T	0.111111	0	0	INTERGENIC	NA	NA
CM030416.1_605347_A_C	0.115385	0	0	INTERGENIC	NA	NA
CM030416.1_650916_A_G	0.535714	0	0	INTERGENIC	NA	NA
CM030416.1_654323_T_C	0.40625	0	0	C|missense_variant|MODERATE|LSCM1_04767|LSCM1_04767|transcript|TRANSCRIPT_LSCM1_04767|pseudogene|1/1|n.142A>G|p.Arg48Gly|142/438|142/-1|48/-1||	NA	NA
CM030416.1_659431_C_G	0.166667	0	0.142857	G|missense_variant|MODERATE|LSCM1_04769|LSCM1_04769|transcript|TRANSCRIPT_LSCM1_04769|pseudogene|1/1|n.566G>C|p.Gly189Ala|566/2799|566/-1|189/-1||	NA	GO:0005515|GO:0005634|GO:0006364
CM030416.1_693999_G_C	0.485714	0	0	INTERGENIC	NA	NA
CM030416.1_694729_C_T	0.387097	0	0	INTERGENIC	NA	NA
CM030416.1_704899_G_C	0.5	0	0	C|synonymous_variant|LOW|LSCM1_04783|LSCM1_04783|transcript|TRANSCRIPT_LSCM1_04783|pseudogene|1/1|n.456C>G|p.Val152Val|456/1725|456/-1|152/-1||	PUF	GO:0003723|GO:0003729|GO:0005737|GO:0010608
CM030416.1_712073_G_T	0.542857	0	0	INTERGENIC	NA	NA
CM030416.1_714523_G_A	0.592593	0	0	INTERGENIC	NA	NA
CM030416.1_732330_T_C	0.425	0	0	C|missense_variant|MODERATE|LSCM1_04797|LSCM1_04797|transcript|TRANSCRIPT_LSCM1_04797|pseudogene|1/1|n.601T>C|p.Ser201Pro|601/1374|601/-1|201/-1||	Pex14_N	GO:0005102|GO:0005515|GO:0005778|GO:0005778|GO:0016560|GO:0016560|GO:1990429
CM030416.1_732789_A_G	0.512821	0	0	G|missense_variant|MODERATE|LSCM1_04797|LSCM1_04797|transcript|TRANSCRIPT_LSCM1_04797|pseudogene|1/1|n.1060A>G|p.Thr354Ala|1060/1374|1060/-1|354/-1||	Pex14_N	GO:0005102|GO:0005515|GO:0005778|GO:0005778|GO:0016560|GO:0016560|GO:1990429
CM030416.1_733362_G_A	0.609756	0	0	INTERGENIC	NA	NA
CM030416.1_735651_A_C	0.6	1	1	C|synonymous_variant|LOW|LSCM1_04798|LSCM1_04798|transcript|TRANSCRIPT_LSCM1_04798|pseudogene|1/1|n.1794A>C|p.Ser598Ser|1794/3003|1794/-1|598/-1||	NA	NA
CM030416.1_737197_C_T	0.441176	1	1	INTERGENIC	NA	NA
CM030417.1_36525_A_C	0.135135	0	0	INTERGENIC	NA	NA
CM030417.1_65588_T_G	0.117647	0	0	INTERGENIC	NA	NA
CM030417.1_104521_T_G	0.117647	0	0	INTERGENIC	NA	NA
CM030417.1_157979_T_G	0.115385	0	0	INTERGENIC	NA	NA
CM030417.1_225101_A_C	0.117647	0.136364	0	INTERGENIC	NA	NA
CM030417.1_234641_T_G	0.1	0	0	G|missense_variant|MODERATE|LSCM1_02907|LSCM1_02907|transcript|TRANSCRIPT_LSCM1_02907|pseudogene|1/1|n.1204A>C|p.Thr402Pro|1204/3513|1204/-1|402/-1||	NA	NA
CM030417.1_351526_G_A	0.363636	1	1	INTERGENIC	NA	NA
CM030417.1_381633_T_C	0.419355	1	1	C|missense_variant|MODERATE|LSCM1_02928|LSCM1_02928|transcript|TRANSCRIPT_LSCM1_02928|pseudogene|1/1|n.3847T>C|p.Tyr1283His|3847/4332|3847/-1|1283/-1||	NA	NA
CM030417.1_382027_T_C	0.622222	0	0	C|missense_variant|MODERATE|LSCM1_02928|LSCM1_02928|transcript|TRANSCRIPT_LSCM1_02928|pseudogene|1/1|n.4241T>C|p.Leu1414Pro|4241/4332|4241/-1|1414/-1||	NA	NA
CM030417.1_413172_A_G	0.702128	0	0	G|synonymous_variant|LOW|LSCM1_02936|LSCM1_02936|transcript|TRANSCRIPT_LSCM1_02936|pseudogene|1/1|n.417A>G|p.Pro139Pro|417/1077|417/-1|139/-1||	Pkinase	GO:0005524|GO:0004672|GO:0005524|GO:0006468|GO:0004672|GO:0006468
CM030417.1_443293_G_A	0.454545	0	1	INTERGENIC	NA	NA
CM030417.1_444979_A_C	0.333333	1	1	C|missense_variant|MODERATE|LSCM1_02943|LSCM1_02943|transcript|TRANSCRIPT_LSCM1_02943|pseudogene|1/1|n.1442A>C|p.Asn481Thr|1442/1644|1442/-1|481/-1||	UAA	GO:0005459|GO:0005460|GO:0022857|GO:0030173|GO:0030176|GO:0055085|GO:0072334|GO:0055085
CM030417.1_458888_G_A	0.422222	1	1	INTERGENIC	NA	NA
CM030417.1_517059_T_C	0.605263	0	0	INTERGENIC	NA	NA
CM030417.1_537864_C_T	0.586957	0	0	T|synonymous_variant|LOW|LSCM1_02966|LSCM1_02966|transcript|TRANSCRIPT_LSCM1_02966|pseudogene|1/1|n.1491G>A|p.Thr497Thr|1491/3255|1491/-1|497/-1||	NA	NA
CM030417.1_555702_A_G	0.642857	0	0	INTERGENIC	NA	NA
CM030417.1_555805_T_C	0.133333	0	0	INTERGENIC	NA	NA
CM030417.1_556029_A_G	0.631579	0	0	INTERGENIC	NA	NA
CM030417.1_593395_G_C	0.77551	0	0	INTERGENIC	NA	NA
CM030417.1_614858_A_G	0.71875	0	0	INTERGENIC	NA	NA
CM030417.1_615708_A_G	0.261905	1	1	INTERGENIC	NA	NA
CM030417.1_619105_A_C	0.116279	0	0	INTERGENIC	NA	NA
CM030417.1_620999_A_C	0.113208	0	0	C|synonymous_variant|LOW|LSCM1_02985|LSCM1_02985|transcript|TRANSCRIPT_LSCM1_02985|pseudogene|1/1|n.228T>G|p.Ala76Ala|228/621|228/-1|76/-1||	EF-hand_8	GO:0005509
CM030417.1_624729_A_G	0.740741	0	0	INTERGENIC	NA	NA
CM030417.1_643014_A_G	0.808511	0	0	INTERGENIC	NA	NA
CM030417.1_643868_A_G	0.585366	0	0	G|synonymous_variant|LOW|LSCM1_02991|LSCM1_02991|transcript|TRANSCRIPT_LSCM1_02991|pseudogene|1/1|n.429A>G|p.Pro143Pro|429/1488|429/-1|143/-1||	NA	NA
CM030417.1_647172_A_G	0.659574	0	0	INTERGENIC	NA	NA
CM030417.1_702292_G_A	0.66	0	0	INTERGENIC	NA	NA
CM030417.1_713685_A_C	0.108696	0	0	INTERGENIC	NA	NA
CM030418.1_10115_T_G	0.129032	0	0	G|synonymous_variant|LOW|LSCM1_05992|LSCM1_05992|transcript|TRANSCRIPT_LSCM1_05992|pseudogene|1/1|n.879T>G|p.Arg293Arg|879/1302|879/-1|293/-1||	NA	GO:0030014|GO:0030014
CM030418.1_29184_A_C	0.130435	0.166667	0	INTERGENIC	NA	NA
CM030418.1_44749_T_G	0.105263	0	0	INTERGENIC	NA	NA
CM030418.1_44838_G_T	0.125	0	0	T|missense_variant|MODERATE|LSCM1_06005|LSCM1_06005|transcript|TRANSCRIPT_LSCM1_06005|pseudogene|1/1|n.75G>T|p.Leu25Phe|75/504|75/-1|25/-1||	ATP-synt_C	GO:0033179|GO:0046961|GO:1902600|GO:0016021|GO:0015078|GO:0033177|GO:1902600
CM030418.1_54248_A_G	0.416667	0.423077	0.8	G|missense_variant|MODERATE|LSCM1_06008|LSCM1_06008|transcript|TRANSCRIPT_LSCM1_06008|pseudogene|1/1|n.511A>G|p.Ile171Val|511/1581|511/-1|171/-1||	cNMP_binding	NA
CM030418.1_60387_T_C	0.333333	0.264706	0.264706	INTERGENIC	NA	NA
CM030418.1_60825_G_A	0.214286	0	0.111111	INTERGENIC	NA	NA
CM030418.1_60843_A_G	0.357143	0.2	0.15	INTERGENIC	NA	NA
CM030418.1_76909_G_T	0.277778	0.21875	0	T|missense_variant|MODERATE|LSCM1_06015|LSCM1_06015|transcript|TRANSCRIPT_LSCM1_06015|pseudogene|1/1|n.95G>T|p.Gly32Val|95/4743|95/-1|32/-1||	ABC_membrane,ABC_tran	GO:0005524|GO:0016020|GO:0055085|GO:0140359|GO:0005524|GO:0016887|GO:0005524|GO:0016020|GO:0140359|GO:0016020|GO:0042626|GO:0055085|GO:0016887
CM030418.1_133629_A_G	0.513514	0.516129	0.439024	INTERGENIC	NA	NA
CM030418.1_134215_G_T	0.4	0.391304	0.218182	INTERGENIC	NA	NA
CM030418.1_134650_C_A	0.478261	0.769231	0.4	A|synonymous_variant|LOW|LSCM1_06033|LSCM1_06033|transcript|TRANSCRIPT_LSCM1_06033|pseudogene|1/1|n.108C>A|p.Ile36Ile|108/6651|108/-1|36/-1||	NA	GO:0004525|GO:0006396
CM030418.1_156891_G_A	0.464286	0.424242	0.76	A|missense_variant|MODERATE|LSCM1_06037|LSCM1_06037|transcript|TRANSCRIPT_LSCM1_06037|pseudogene|1/1|n.1943G>A|p.Arg648His|1943/5985|1943/-1|648/-1||	NA	NA
CM030418.1_157138_A_T	0.107143	0	0	T|synonymous_variant|LOW|LSCM1_06037|LSCM1_06037|transcript|TRANSCRIPT_LSCM1_06037|pseudogene|1/1|n.2190A>T|p.Pro730Pro|2190/5985|2190/-1|730/-1||	NA	NA
CM030418.1_157282_A_C	0.1	0	0	C|missense_variant|MODERATE|LSCM1_06037|LSCM1_06037|transcript|TRANSCRIPT_LSCM1_06037|pseudogene|1/1|n.2334A>C|p.Gln778His|2334/5985|2334/-1|778/-1||	NA	NA
CM030418.1_161830_G_A	0.589744	0	0.704545	INTERGENIC	NA	NA
CM030418.1_163493_T_C	0.5	0.466667	0.558824	INTERGENIC	NA	NA
CM030418.1_216195_A_C	0.137931	0	0	C|missense_variant|MODERATE|LSCM1_06056|LSCM1_06056|transcript|TRANSCRIPT_LSCM1_06056|pseudogene|1/1|n.1942A>C|p.Ser648Arg|1942/2595|1942/-1|648/-1||	NA	NA
CM030418.1_222023_T_C	0.612903	0.638889	0.678571	INTERGENIC	NA	NA
CM030418.1_238841_T_G	0.166667	0.16	0	G|missense_variant|MODERATE|LSCM1_06062|LSCM1_06062|transcript|TRANSCRIPT_LSCM1_06062|pseudogene|1/1|n.3556A>C|p.Ser1186Arg|3556/10089|3556/-1|1186/-1||	Kelch_3	GO:0005515
CM030418.1_246906_T_C	0.5625	0.541667	0.285714	C|synonymous_variant|LOW|LSCM1_06064|LSCM1_06064|transcript|TRANSCRIPT_LSCM1_06064|pseudogene|1/1|n.498A>G|p.Glu166Glu|498/1143|498/-1|166/-1||	Lactamase_B	NA
CM030418.1_249852_G_T	0.520833	0	0.736842	INTERGENIC	NA	NA
CM030418.1_250634_T_C	0.5	0.571429	0.74359	INTERGENIC	NA	NA
CM030418.1_267639_C_G	0.6	0.135135	0.326087	INTERGENIC	NA	NA
CM030418.1_288843_A_C	0.235294	0	0	INTERGENIC	NA	NA
CM030418.1_289039_A_C	0.56	0	0.404762	INTERGENIC	NA	NA
CM030418.1_289437_C_T	0.611111	1	0.717949	INTERGENIC	NA	NA
CM030418.1_292636_G_T	0.103448	0	0	INTERGENIC	NA	NA
CM030418.1_302238_G_A	0.6	0	0.365854	A|synonymous_variant|LOW|LSCM1_06074|LSCM1_06074|transcript|TRANSCRIPT_LSCM1_06074|pseudogene|1/1|n.1140C>T|p.Tyr380Tyr|1140/4041|1140/-1|380/-1||	Sec10	GO:0000145|GO:0005737|GO:0006887|GO:0006893
CM030418.1_308086_C_A	0.518519	0.896552	0.6875	INTERGENIC	NA	NA
CM030418.1_317904_A_C	0.130435	0	0	C|missense_variant|MODERATE|LSCM1_06078|LSCM1_06078|transcript|TRANSCRIPT_LSCM1_06078|pseudogene|1/1|n.47T>G|p.Ile16Ser|47/1128|47/-1|16/-1||	GFO_IDH_MocA	GO:0000166
CM030418.1_320153_A_C	0.111111	0	0	C|missense_variant|MODERATE|LSCM1_06079|LSCM1_06079|transcript|TRANSCRIPT_LSCM1_06079|pseudogene|1/1|n.1894T>G|p.Leu632Val|1894/2094|1894/-1|632/-1||	PriCT_2	GO:0016817|GO:0003896|GO:0006269
CM030418.1_353404_G_T	0.5	0.962963	0.405405	INTERGENIC	NA	NA
CM030418.1_354479_G_A	0.571429	1	1	INTERGENIC	NA	NA
CM030418.1_364466_G_A	0.428571	1	1	INTERGENIC	NA	NA
CM030418.1_376333_A_G	0.536585	0	0	G|missense_variant|MODERATE|LSCM1_06089|LSCM1_06089|transcript|TRANSCRIPT_LSCM1_06089|pseudogene|1/1|n.2984T>C|p.Leu995Ser|2984/3387|2984/-1|995/-1||	NA	NA
CM030418.1_444226_A_G	0.666667	1	1	G|synonymous_variant|LOW|LSCM1_06103|LSCM1_06103|transcript|TRANSCRIPT_LSCM1_06103|pseudogene|1/1|n.2571T>C|p.Ala857Ala|2571/8637|2571/-1|857/-1||	NA	NA
CM030418.1_445695_G_A	0.594595	0	0	A|missense_variant|MODERATE|LSCM1_06103|LSCM1_06103|transcript|TRANSCRIPT_LSCM1_06103|pseudogene|1/1|n.1102C>T|p.His368Tyr|1102/8637|1102/-1|368/-1||	NA	NA
CM030418.1_451495_A_C	0.5	0	0	C|missense_variant|MODERATE|LSCM1_06105|LSCM1_06105|transcript|TRANSCRIPT_LSCM1_06105|pseudogene|1/1|n.498T>G|p.His166Gln|498/1704|498/-1|166/-1||	Peptidase_M17	GO:0005737|GO:0005737|GO:0006508|GO:0008233|GO:0019538|GO:0030145|GO:0070006|GO:0005737|GO:0019538|GO:0030145|GO:0070006|GO:0006508|GO:0046872|GO:0070006
CM030418.1_452541_A_T	0.2	0	0	INTERGENIC	NA	NA
CM030418.1_453049_A_G	0.378378	0	0	INTERGENIC	NA	NA
CM030418.1_475663_G_T	0.107143	0	0	INTERGENIC	NA	NA
CM030418.1_488896_A_G	0.466667	0	0	INTERGENIC	NA	NA
CM030418.1_506506_C_T	0.62069	0	0	T|missense_variant|MODERATE|LSCM1_06116|LSCM1_06116|transcript|TRANSCRIPT_LSCM1_06116|pseudogene|1/1|n.691G>A|p.Val231Ile|691/2088|691/-1|231/-1||	NA	NA
CM030418.1_513978_A_C	0.125	0	0	INTERGENIC	NA	NA
CM030418.1_518731_A_G	0.56	0	0	G|missense_variant|MODERATE|LSCM1_06120|LSCM1_06120|transcript|TRANSCRIPT_LSCM1_06120|pseudogene|1/1|n.17T>C|p.Leu6Pro|17/2025|17/-1|6/-1||	NA	GO:1904262
CM030418.1_520783_C_T	0.631579	0	0	T|synonymous_variant|LOW|LSCM1_06121|LSCM1_06121|transcript|TRANSCRIPT_LSCM1_06121|pseudogene|1/1|n.1158G>A|p.Gly386Gly|1158/1464|1158/-1|386/-1||	NA	NA
CM030418.1_520833_A_T	0.166667	0	0	T|missense_variant|MODERATE|LSCM1_06121|LSCM1_06121|transcript|TRANSCRIPT_LSCM1_06121|pseudogene|1/1|n.1108T>A|p.Leu370Met|1108/1464|1108/-1|370/-1||	NA	NA
CM030418.1_536456_A_C	0.16	0	0	C|missense_variant|MODERATE|LSCM1_06124|LSCM1_06124|transcript|TRANSCRIPT_LSCM1_06124|pseudogene|1/1|n.112T>G|p.Tyr38Asp|112/1332|112/-1|38/-1||	NA	GO:0005815|GO:0005881|GO:0008017|GO:0031110|GO:0035371|GO:0035372|GO:0051010|GO:0051225|GO:0051233
CM030418.1_548192_T_G	0.108108	0	0	INTERGENIC	NA	NA
CM030418.1_552548_G_A	0.5	0	0	INTERGENIC	NA	NA
CM030418.1_554894_C_T	0.37931	0	0	T|synonymous_variant|LOW|LSCM1_06129|LSCM1_06129|transcript|TRANSCRIPT_LSCM1_06129|pseudogene|1/1|n.903C>T|p.Ser301Ser|903/1533|903/-1|301/-1||	DUF1899,WD40,WD40_4	GO:0005515|GO:0007015|GO:0051015
CM030418.1_560158_T_A	0.725	1	1	A|missense_variant|MODERATE|LSCM1_06132|LSCM1_06132|transcript|TRANSCRIPT_LSCM1_06132|pseudogene|1/1|n.1046T>A|p.Val349Glu|1046/1593|1046/-1|349/-1||	His_Phos_2	GO:0016311|GO:0016791
CM030418.1_560489_T_C	0.611111	1	1	C|synonymous_variant|LOW|LSCM1_06132|LSCM1_06132|transcript|TRANSCRIPT_LSCM1_06132|pseudogene|1/1|n.1377T>C|p.Cys459Cys|1377/1593|1377/-1|459/-1||	His_Phos_2	GO:0016311|GO:0016791
CM030418.1_560642_T_C	0.615385	1	1	C|synonymous_variant|LOW|LSCM1_06132|LSCM1_06132|transcript|TRANSCRIPT_LSCM1_06132|pseudogene|1/1|n.1530T>C|p.Ala510Ala|1530/1593|1530/-1|510/-1||	His_Phos_2	GO:0016311|GO:0016791
CM030418.1_561222_T_G	0.133333	0	0	INTERGENIC	NA	NA
CM030418.1_565013_T_C	0.578947	0	0	INTERGENIC	NA	NA
CM030418.1_579593_C_T	0.541667	1	1	T|synonymous_variant|LOW|LSCM1_06138|LSCM1_06138|transcript|TRANSCRIPT_LSCM1_06138|pseudogene|1/1|n.3360C>T|p.Gly1120Gly|3360/4029|3360/-1|1120/-1||	C2-C2_1	GO:0035869|GO:1905515
CM030418.1_580596_T_G	0.130435	0	0	INTERGENIC	NA	NA
CM030418.1_580610_C_A	0.130435	0	0	INTERGENIC	NA	NA
CM030418.1_582649_C_T	0.3	1	1	INTERGENIC	NA	NA
CM030418.1_583127_G_A	0.652174	1	1	INTERGENIC	NA	NA
CM030418.1_597134_T_C	0.511628	1	1	C|synonymous_variant|LOW|LSCM1_06144|LSCM1_06144|transcript|TRANSCRIPT_LSCM1_06144|pseudogene|1/1|n.762T>C|p.Cys254Cys|762/3069|762/-1|254/-1||	XPG_I,XPG_N	GO:0004518|GO:0046872|GO:0017108
CM030418.1_599812_C_G	0.461538	0	0	INTERGENIC	NA	NA
CM030418.1_608236_T_G	0.114286	0	0	INTERGENIC	NA	NA
CM030418.1_644406_G_C	0.571429	0	0	C|missense_variant|MODERATE|LSCM1_06151|LSCM1_06151|transcript|TRANSCRIPT_LSCM1_06151|pseudogene|1/1|n.6142G>C|p.Glu2048Gln|6142/9135|6142/-1|2048/-1||	DNA_pol_B	GO:0003676|GO:0000166|GO:0003676|GO:0000724|GO:0003887|GO:0005634|GO:0006281|GO:0016035|GO:0016035|GO:0019985|GO:0042276|GO:0000166|GO:0003677|GO:0000166|GO:0003676|GO:0003887
CM030418.1_644609_C_T	0.516129	0	0	T|synonymous_variant|LOW|LSCM1_06151|LSCM1_06151|transcript|TRANSCRIPT_LSCM1_06151|pseudogene|1/1|n.6345C>T|p.His2115His|6345/9135|6345/-1|2115/-1||	DNA_pol_B	GO:0003676|GO:0000166|GO:0003676|GO:0000724|GO:0003887|GO:0005634|GO:0006281|GO:0016035|GO:0016035|GO:0019985|GO:0042276|GO:0000166|GO:0003677|GO:0000166|GO:0003676|GO:0003887
CM030418.1_647572_C_G	0.371429	0	0	INTERGENIC	NA	NA
CM030418.1_655056_A_T	0.103448	0	0	T|missense_variant|MODERATE|LSCM1_06154|LSCM1_06154|transcript|TRANSCRIPT_LSCM1_06154|pseudogene|1/1|n.874A>T|p.Met292Leu|874/1284|874/-1|292/-1||	NA	NA
CM030418.1_655293_T_C	0.509434	1	1	C|missense_variant|MODERATE|LSCM1_06154|LSCM1_06154|transcript|TRANSCRIPT_LSCM1_06154|pseudogene|1/1|n.1111T>C|p.Cys371Arg|1111/1284|1111/-1|371/-1||	NA	NA
CM030418.1_656769_G_T	0.512821	1	1	INTERGENIC	NA	NA
CM030418.1_656853_T_A	0.5	1	1	INTERGENIC	NA	NA
CM030418.1_661961_A_G	0.542857	0	0	INTERGENIC	NA	NA
CM030418.1_681417_T_C	0.543478	0	0	C|missense_variant|MODERATE|LSCM1_06161|LSCM1_06161|transcript|TRANSCRIPT_LSCM1_06161|pseudogene|1/1|n.908T>C|p.Leu303Pro|908/1542|908/-1|303/-1||	DHHC	GO:0005783|GO:0005794|GO:0006612|GO:0018230|GO:0019706|GO:0016409
CM030418.1_689996_T_G	0.15625	0	0	G|synonymous_variant|LOW|LSCM1_06163|LSCM1_06163|transcript|TRANSCRIPT_LSCM1_06163|pseudogene|1/1|n.2838T>G|p.Ser946Ser|2838/5247|2838/-1|946/-1||	PTPlike_phytase	GO:0004725|GO:0005737
CM030418.1_691532_C_A	0.125	0	0	A|missense_variant|MODERATE|LSCM1_06163|LSCM1_06163|transcript|TRANSCRIPT_LSCM1_06163|pseudogene|1/1|n.4374C>A|p.Phe1458Leu|4374/5247|4374/-1|1458/-1||	PTPlike_phytase	GO:0004725|GO:0005737
CM030418.1_697104_T_C	0.548387	1	1	INTERGENIC	NA	NA
CM030418.1_698048_T_G	0.103448	0	0	G|missense_variant|MODERATE|LSCM1_06166|LSCM1_06166|transcript|TRANSCRIPT_LSCM1_06166|pseudogene|1/1|n.301T>G|p.Cys101Gly|301/2022|301/-1|101/-1||	B9-C2	GO:0036038|GO:0060271
CM030418.1_711256_T_A	0.135135	0	0	A|missense_variant|MODERATE|LSCM1_06172|LSCM1_06172|transcript|TRANSCRIPT_LSCM1_06172|pseudogene|1/1|n.1738T>A|p.Ser580Thr|1738/2496|1738/-1|580/-1||	BRCT	NA
CM030418.1_713342_C_T	0.689655	1	1	T|synonymous_variant|LOW|LSCM1_06173|LSCM1_06173|transcript|TRANSCRIPT_LSCM1_06173|pseudogene|1/1|n.243C>T|p.Val81Val|243/858|243/-1|81/-1||	NA	GO:0000176|GO:0000178|GO:0005737|GO:0006396
CM030418.1_733341_T_G	0.107143	0	0	INTERGENIC	NA	NA
CM030419.1_44016_T_G	0.130435	0	0	G|missense_variant|MODERATE|LSCM1_04966|LSCM1_04966|transcript|TRANSCRIPT_LSCM1_04966|pseudogene|1/1|n.1520T>G|p.Val507Gly|1520/2445|1520/-1|507/-1||	NA	NA
CM030419.1_57091_A_G	0.612903	0	0.605263	INTERGENIC	NA	NA
CM030419.1_95346_T_A	0.148148	0	0.148148	INTERGENIC	NA	NA
CM030419.1_112114_T_G	0.428571	0.95	0.5	INTERGENIC	NA	NA
CM030419.1_131545_G_A	0.454545	0.948718	0.4	A|synonymous_variant|LOW|LSCM1_04986|LSCM1_04986|transcript|TRANSCRIPT_LSCM1_04986|pseudogene|1/1|n.858G>A|p.Gly286Gly|858/1296|858/-1|286/-1||	Aminotran_1_2	GO:0009058|GO:0030170|GO:0006520|GO:0008483|GO:0003824|GO:0009058|GO:0030170|GO:0004069|GO:0005739|GO:0006520|GO:0008483
CM030419.1_134638_A_G	0.380952	0	0.566667	G|missense_variant|MODERATE|LSCM1_04987|LSCM1_04987|transcript|TRANSCRIPT_LSCM1_04987|pseudogene|1/1|n.71A>G|p.Tyr24Cys|71/3060|71/-1|24/-1||	NA	NA
CM030419.1_148812_T_G	0.547619	1	0.666667	G|missense_variant|MODERATE|LSCM1_04991|LSCM1_04991|transcript|TRANSCRIPT_LSCM1_04991|pseudogene|1/1|n.503T>G|p.Leu168Arg|503/924|503/-1|168/-1||	Peptidase_C12	GO:0004843|GO:0004843|GO:0005737|GO:0006511|GO:0016579|GO:0004843|GO:0006511|GO:0004843|GO:0016579
CM030419.1_151596_T_C	0.564103	1	0	INTERGENIC	NA	NA
CM030419.1_156367_T_C	0.451613	1	0.448276	INTERGENIC	NA	NA
CM030419.1_178924_T_G	0.172414	0.148148	0	INTERGENIC	NA	NA
CM030419.1_183108_T_C	0.576923	1	1	C|missense_variant|MODERATE|LSCM1_04996|LSCM1_04996|transcript|TRANSCRIPT_LSCM1_04996|pseudogene|1/1|n.3191T>C|p.Leu1064Pro|3191/3561|3191/-1|1064/-1||	Kelch_4	GO:0005515
CM030419.1_184259_C_T	0.487805	0	0	INTERGENIC	NA	NA
CM030419.1_213518_A_G	0.451613	0	0	G|missense_variant|MODERATE|LSCM1_05006|LSCM1_05006|transcript|TRANSCRIPT_LSCM1_05006|pseudogene|1/1|n.1882A>G|p.Ser628Gly|1882/2493|1882/-1|628/-1||	NA	NA
CM030419.1_240913_A_G	0.451613	0	0	G|missense_variant|MODERATE|LSCM1_05013|LSCM1_05013|transcript|TRANSCRIPT_LSCM1_05013|pseudogene|1/1|n.142A>G|p.Thr48Ala|142/273|142/-1|48/-1||	NA	NA
CM030419.1_241745_C_T	0.525	0	0	INTERGENIC	NA	NA
CM030419.1_248259_A_C	0.111111	0	0	C|missense_variant|MODERATE|LSCM1_05015|LSCM1_05015|transcript|TRANSCRIPT_LSCM1_05015|pseudogene|1/1|n.3720A>C|p.Glu1240Asp|3720/3975|3720/-1|1240/-1||	Pkinase	GO:0004674|GO:0004674|GO:0005737|GO:0010506|GO:0018105|GO:0004672|GO:0005524|GO:0006468|GO:0004672|GO:0006468|GO:0005524
CM030419.1_283803_A_C	0.1	0	0	INTERGENIC	NA	NA
CM030419.1_314249_G_A	0.65625	0	0	INTERGENIC	NA	NA
CM030419.1_358782_T_G	0.103448	0	0	G|missense_variant|MODERATE|LSCM1_05049|LSCM1_05049|transcript|TRANSCRIPT_LSCM1_05049|pseudogene|1/1|n.256T>G|p.Phe86Val|256/1266|256/-1|86/-1||	Mnd1	NA
CM030419.1_370702_A_C	0.107143	0	0	C|missense_variant|MODERATE|LSCM1_05053|LSCM1_05053|transcript|TRANSCRIPT_LSCM1_05053|pseudogene|1/1|n.1049A>C|p.Glu350Ala|1049/3759|1049/-1|350/-1||	Helicase_C,SNF2_N	GO:0005524|GO:0140658|GO:0005634|GO:0016887
CM030419.1_375717_A_C	0.142857	0	0	INTERGENIC	NA	NA
CM030419.1_378361_T_C	0.35	1	1	C|synonymous_variant|LOW|LSCM1_05055|LSCM1_05055|transcript|TRANSCRIPT_LSCM1_05055|pseudogene|1/1|n.1846T>C|p.Leu616Leu|1846/7794|1846/-1|616/-1||	NA	NA
CM030419.1_406198_C_T	0.371429	0	0	INTERGENIC	NA	NA
CM030419.1_462740_A_C	0.125	0	0	INTERGENIC	NA	NA
CM030419.1_471034_T_G	0.192308	0	0	INTERGENIC	NA	NA
CM030419.1_504549_A_C	0.1875	0	0	C|missense_variant|MODERATE|LSCM1_05094|LSCM1_05094|transcript|TRANSCRIPT_LSCM1_05094|pseudogene|1/1|n.113A>C|p.Asn38Thr|113/2862|113/-1|38/-1||	NA	NA
CM030419.1_514772_T_G	0.1	0	0	G|missense_variant|MODERATE|LSCM1_05096|LSCM1_05096|transcript|TRANSCRIPT_LSCM1_05096|pseudogene|1/1|n.431T>G|p.Ile144Ser|431/9894|431/-1|144/-1||	Kinesin	GO:0003777|GO:0003777|GO:0005871|GO:0005874|GO:0007018|GO:0007018|GO:0008017|GO:0016887|GO:0003777|GO:0005524|GO:0007018|GO:0008017
CM030419.1_569018_C_A	0.560976	0	0	A|missense_variant|MODERATE|LSCM1_05109|LSCM1_05109|transcript|TRANSCRIPT_LSCM1_05109|pseudogene|1/1|n.3050C>A|p.Ala1017Glu|3050/3468|3050/-1|1017/-1||	ERCC4,SAP	GO:0000712|GO:0000727|GO:0005634|GO:0006302|GO:0006308|GO:0008821|GO:0008821|GO:0031573|GO:0048257|GO:0048476|GO:0003677|GO:0004518
CM030419.1_590504_T_G	0.12	0	0	INTERGENIC	NA	NA
CM030419.1_612245_T_G	0.136364	0	0	G|missense_variant|MODERATE|LSCM1_05118|LSCM1_05118|transcript|TRANSCRIPT_LSCM1_05118|pseudogene|1/1|n.1355T>G|p.Val452Gly|1355/1650|1355/-1|452/-1||	NA	NA
CM030419.1_615701_C_G	0.428571	0	0	INTERGENIC	NA	NA
CM030419.1_621139_G_A	0.5	0	0	INTERGENIC	NA	NA
CM030419.1_633846_T_C	0.6	0	0	C|synonymous_variant|LOW|LSCM1_05127|LSCM1_05127|transcript|TRANSCRIPT_LSCM1_05127|pseudogene|1/1|n.492A>G|p.Gln164Gln|492/825|492/-1|164/-1||	NA	NA
CM030419.1_655810_C_A	0.583333	1	1	A|synonymous_variant|LOW|LSCM1_05134|LSCM1_05134|transcript|TRANSCRIPT_LSCM1_05134|pseudogene|1/1|n.951G>T|p.Val317Val|951/1122|951/-1|317/-1||	GCV_T,GCV_T_C	GO:0005515|GO:0005759|GO:0016226
CM030419.1_670718_A_C	0.151515	0	0.15625	INTERGENIC	NA	NA
CM030419.1_686435_T_G	0.111111	0	0	INTERGENIC	NA	NA
CM030419.1_723094_T_G	0.137931	0	0	INTERGENIC	NA	NA
CM030419.1_723348_T_A	0.115385	0	0	INTERGENIC	NA	NA
CM030419.1_736162_T_G	0.162162	0	0	INTERGENIC	NA	NA
CM030419.1_754169_A_G	0.592593	0	0	INTERGENIC	NA	NA
CM030419.1_768383_A_T	0.136364	0	0	T|missense_variant|MODERATE|LSCM1_05169|LSCM1_05169|transcript|TRANSCRIPT_LSCM1_05169|pseudogene|1/1|n.928T>A|p.Phe310Ile|928/1137|928/-1|310/-1||	Kelch_1,Kelch_3,Kelch_4	GO:0005515|GO:0005794
CM030419.1_768416_T_G	0.103448	0	0	G|missense_variant|MODERATE|LSCM1_05169|LSCM1_05169|transcript|TRANSCRIPT_LSCM1_05169|pseudogene|1/1|n.895A>C|p.Met299Leu|895/1137|895/-1|299/-1||	Kelch_1,Kelch_3,Kelch_4	GO:0005515|GO:0005794
CM030419.1_801220_A_C	0.125	0	0	INTERGENIC	NA	NA
CM030419.1_825137_A_T	0.129032	0	0	T|missense_variant|MODERATE|LSCM1_05189|LSCM1_05189|transcript|TRANSCRIPT_LSCM1_05189|pseudogene|1/1|n.1631T>A|p.Leu544Gln|1631/2235|1631/-1|544/-1||	Cullin,Cullin_Nedd8	GO:0016567|GO:0031461|GO:0031625|GO:0006511|GO:0031625
CM030419.1_834568_C_A	0.1	0	0	A|synonymous_variant|LOW|LSCM1_05193|LSCM1_05193|transcript|TRANSCRIPT_LSCM1_05193|pseudogene|1/1|n.864C>A|p.Arg288Arg|864/1434|864/-1|288/-1||	SpoU_methylase	GO:0002128|GO:0005829|GO:0006396|GO:0008173|GO:0052665|GO:0052666
CM030420.1_55353_A_C	0.148148	0	0	C|missense_variant|MODERATE|LSCM1_05213|LSCM1_05213|transcript|TRANSCRIPT_LSCM1_05213|pseudogene|1/1|n.105T>G|p.Ser35Arg|105/3150|105/-1|35/-1||	NA	NA
CM030420.1_62989_A_T	0.230769	0.142857	0	INTERGENIC	NA	NA
CM030420.1_64266_A_C	0.107143	0	0	INTERGENIC	NA	NA
CM030420.1_120379_T_A	0.103448	0	0	A|synonymous_variant|LOW|LSCM1_05235|LSCM1_05235|transcript|TRANSCRIPT_LSCM1_05235|pseudogene|1/1|n.447A>T|p.Arg149Arg|447/606|447/-1|149/-1||	NA	GO:0008180
CM030420.1_156249_A_C	0.107143	0	0	C|missense_variant|MODERATE|LSCM1_05245|LSCM1_05245|transcript|TRANSCRIPT_LSCM1_05245|pseudogene|1/1|n.468T>G|p.His156Gln|468/4446|468/-1|156/-1||	NA	NA
CM030420.1_157459_T_G	0.157895	0	0	INTERGENIC	NA	NA
CM030420.1_182173_A_C	0.1	0	0	INTERGENIC	NA	NA
CM030420.1_213466_A_C	0.103448	0	0	C|missense_variant|MODERATE|LSCM1_05259|LSCM1_05259|transcript|TRANSCRIPT_LSCM1_05259|pseudogene|1/1|n.1046T>G|p.Ile349Ser|1046/4422|1046/-1|349/-1||	Raptor_N	GO:0005737|GO:0009267|GO:0010506|GO:0030307|GO:0030674|GO:0031929|GO:0031929|GO:0031931|GO:0031931|GO:0071230|GO:0071902
CM030420.1_224305_T_A	0.111111	0	0	A|missense_variant|MODERATE|LSCM1_05262|LSCM1_05262|transcript|TRANSCRIPT_LSCM1_05262|pseudogene|1/1|n.239A>T|p.Glu80Val|239/489|239/-1|80/-1||	NA	NA
CM030420.1_224347_T_A	0.1	0	0	A|missense_variant|MODERATE|LSCM1_05262|LSCM1_05262|transcript|TRANSCRIPT_LSCM1_05262|pseudogene|1/1|n.197A>T|p.Gln66Leu|197/489|197/-1|66/-1||	NA	NA
CM030420.1_247725_T_G	0.157895	0	0	G|missense_variant|MODERATE|LSCM1_05267|LSCM1_05267|transcript|TRANSCRIPT_LSCM1_05267|pseudogene|1/1|n.2047A>C|p.Ser683Arg|2047/3156|2047/-1|683/-1||	NA	NA
CM030420.1_324345_A_C	0.1	0	0	C|missense_variant|MODERATE|LSCM1_05287|LSCM1_05287|transcript|TRANSCRIPT_LSCM1_05287|pseudogene|1/1|n.1441A>C|p.Ser481Arg|1441/3588|1441/-1|481/-1||	NA	NA
CM030420.1_443913_A_C	0.125	0	0	INTERGENIC	NA	NA
CM030420.1_487128_A_C	0.125	0	0	C|synonymous_variant|LOW|LSCM1_05328|LSCM1_05328|transcript|TRANSCRIPT_LSCM1_05328|pseudogene|1/1|n.4350T>G|p.Pro1450Pro|4350/5622|4350/-1|1450/-1||	zinc_ribbon_16	GO:0005737
CM030420.1_495772_A_C	0.111111	0	0	C|missense_variant|MODERATE|LSCM1_05329|LSCM1_05329|transcript|TRANSCRIPT_LSCM1_05329|pseudogene|1/1|n.3344T>G|p.Ile1115Ser|3344/6702|3344/-1|1115/-1||	NA	GO:0005515|GO:0005737
CM030420.1_529923_T_G	0.192308	0	0	G|missense_variant|MODERATE|LSCM1_05339|LSCM1_05339|transcript|TRANSCRIPT_LSCM1_05339|pseudogene|1/1|n.712A>C|p.Thr238Pro|712/3024|712/-1|238/-1||	Sec23_BS,Sec23_helical,Sec23_trunk,zf-Sec23_Sec24	GO:0006886|GO:0006888|GO:0008270|GO:0030127|GO:0006886|GO:0006888|GO:0030127|GO:0000149|GO:0008270|GO:0030127|GO:0070971|GO:0090110
CM030420.1_529998_T_G	0.103448	0	0	G|missense_variant|MODERATE|LSCM1_05339|LSCM1_05339|transcript|TRANSCRIPT_LSCM1_05339|pseudogene|1/1|n.637A>C|p.Ile213Leu|637/3024|637/-1|213/-1||	Sec23_BS,Sec23_helical,Sec23_trunk,zf-Sec23_Sec24	GO:0006886|GO:0006888|GO:0008270|GO:0030127|GO:0006886|GO:0006888|GO:0030127|GO:0000149|GO:0008270|GO:0030127|GO:0070971|GO:0090110
CM030420.1_531974_A_C	0.166667	0	0	INTERGENIC	NA	NA
CM030420.1_560162_T_G	0.142857	0	0.166667	G|missense_variant|MODERATE|LSCM1_05348|LSCM1_05348|transcript|TRANSCRIPT_LSCM1_05348|pseudogene|1/1|n.1348A>C|p.Thr450Pro|1348/1470|1348/-1|450/-1||	Cluap1	GO:0005813|GO:0005929|GO:0030992|GO:0060271
CM030420.1_570797_A_C	0.15	0	0	INTERGENIC	NA	NA
CM030420.1_700960_C_G	0.714286	0	0	INTERGENIC	NA	NA
CM030420.1_702950_A_G	0.583333	0	0	INTERGENIC	NA	NA
CM030420.1_706804_T_A	0.137931	0	0	A|missense_variant|MODERATE|LSCM1_05382|LSCM1_05382|transcript|TRANSCRIPT_LSCM1_05382|pseudogene|1/1|n.2224A>T|p.Met742Leu|2224/2919|2224/-1|742/-1||	NA	NA
CM030420.1_707437_C_T	0.606061	0	0	T|missense_variant|MODERATE|LSCM1_05382|LSCM1_05382|transcript|TRANSCRIPT_LSCM1_05382|pseudogene|1/1|n.1591G>A|p.Ala531Thr|1591/2919|1591/-1|531/-1||	NA	NA
CM030420.1_740843_A_C	0.117647	0	0	INTERGENIC	NA	NA
CM030420.1_755070_C_A	0.318182	1	1	INTERGENIC	NA	NA
CM030420.1_775039_T_G	0.676471	1	1	G|synonymous_variant|LOW|LSCM1_05403|LSCM1_05403|transcript|TRANSCRIPT_LSCM1_05403|pseudogene|1/1|n.108A>C|p.Ala36Ala|108/1332|108/-1|36/-1||	TPM_phosphatase	NA
CM030420.1_813458_C_T	0.37931	0	0	INTERGENIC	NA	NA
CM030420.1_816108_A_G	0.310345	0	0	INTERGENIC	NA	NA
CM030420.1_843447_G_T	0.472222	0	0	T|missense_variant|MODERATE|LSCM1_05428|LSCM1_05428|transcript|TRANSCRIPT_LSCM1_05428|pseudogene|1/1|n.609C>A|p.Asp203Glu|609/1806|609/-1|203/-1||	KBP_C	NA
CM030420.1_845170_C_T	0.565217	1	1	T|synonymous_variant|LOW|LSCM1_05429|LSCM1_05429|transcript|TRANSCRIPT_LSCM1_05429|pseudogene|1/1|n.558G>A|p.Gly186Gly|558/636|558/-1|186/-1||	eIF3_subunit	GO:0003743|GO:0005737|GO:0005852|GO:0005852|GO:0003743|GO:0005737|GO:0005852
CM030420.1_848755_C_T	0.62963	1	1	INTERGENIC	NA	NA
CM030420.1_852352_A_G	0.571429	1	1	INTERGENIC	NA	NA
CM030420.1_878000_A_G	0.380952	0.972973	1	INTERGENIC	NA	NA
CM030420.1_899349_T_G	0.129032	0.12	0	INTERGENIC	NA	NA
CM030420.1_915054_T_C	0.4	0	0	INTERGENIC	NA	NA
CM030420.1_915270_T_G	0.103448	0.103448	0	INTERGENIC	NA	NA
CM030420.1_918494_A_G	0.571429	0	0	INTERGENIC	NA	NA
CM030420.1_929183_T_C	0.540541	0	0	C|synonymous_variant|LOW|LSCM1_05463|LSCM1_05463|transcript|TRANSCRIPT_LSCM1_05463|pseudogene|1/1|n.492T>C|p.Ala164Ala|492/1806|492/-1|164/-1||	Creatinase_N,Creatinase_N_2,Peptidase_M24,Peptidase_M24_C	GO:0070006
CM030421.1_75970_T_A	0.111111	0	0	A|missense_variant|MODERATE|LSCM1_04031|LSCM1_04031|transcript|TRANSCRIPT_LSCM1_04031|pseudogene|1/1|n.305A>T|p.Gln102Leu|305/3351|305/-1|102/-1||	NA	NA
CM030421.1_88977_T_A	0.2	0.153846	0	INTERGENIC	NA	NA
CM030421.1_120350_C_G	0.115385	0	0	G|synonymous_variant|LOW|LSCM1_04047|LSCM1_04047|transcript|TRANSCRIPT_LSCM1_04047|pseudogene|1/1|n.897G>C|p.Pro299Pro|897/2022|897/-1|299/-1||	2OG-FeII_Oxy_2	GO:0016491|GO:0032451|GO:0070988
CM030421.1_165776_T_G	0.115385	0	0	G|missense_variant|MODERATE|LSCM1_04061|LSCM1_04061|transcript|TRANSCRIPT_LSCM1_04061|pseudogene|1/1|n.1229A>C|p.Asn410Thr|1229/2121|1229/-1|410/-1||	NA	NA
CM030421.1_174899_T_G	0.25	0.125	0	INTERGENIC	NA	NA
CM030421.1_198087_C_G	0.166667	0	0.153846	INTERGENIC	NA	NA
CM030421.1_221801_G_T	0.130435	0	0	INTERGENIC	NA	NA
CM030421.1_233086_T_G	0.129032	0	0	G|missense_variant|MODERATE|LSCM1_04080|LSCM1_04080|transcript|TRANSCRIPT_LSCM1_04080|pseudogene|1/1|n.1020A>C|p.Glu340Asp|1020/5229|1020/-1|340/-1||	RCC1	NA
CM030421.1_279054_T_G	0.103448	0	0	G|synonymous_variant|LOW|LSCM1_04099|LSCM1_04099|transcript|TRANSCRIPT_LSCM1_04099|pseudogene|1/1|n.462A>C|p.Pro154Pro|462/2055|462/-1|154/-1||	NA	NA
CM030421.1_346301_C_A	0.103448	0	0	INTERGENIC	NA	NA
CM030421.1_346311_T_A	0.172414	0	0	INTERGENIC	NA	NA
CM030421.1_371108_A_C	0.138889	0	0	C|missense_variant|MODERATE|LSCM1_04120|LSCM1_04120|transcript|TRANSCRIPT_LSCM1_04120|pseudogene|1/1|n.1149A>C|p.Gln383His|1149/5337|1149/-1|383/-1||	NA	NA
CM030421.1_427262_T_G	0.105263	0.130435	0	INTERGENIC	NA	NA
CM030421.1_453309_A_C	0.157895	0.103448	0	INTERGENIC	NA	NA
CM030421.1_461425_T_A	0.12	0	0	INTERGENIC	NA	NA
CM030421.1_462722_A_C	0.125	0	0	C|missense_variant|MODERATE|LSCM1_04141|LSCM1_04141|transcript|TRANSCRIPT_LSCM1_04141|pseudogene|1/1|n.258A>C|p.Glu86Asp|258/1482|258/-1|86/-1||	DNA_ligase_A_M,DNA_ligase_OB_2,DUF4379	GO:0003909|GO:0003910|GO:0005524|GO:0006281|GO:0006310
CM030421.1_536622_A_C	0.103448	0	0	C|missense_variant|MODERATE|LSCM1_04155|LSCM1_04155|transcript|TRANSCRIPT_LSCM1_04155|pseudogene|1/1|n.1173A>C|p.Gln391His|1173/2163|1173/-1|391/-1||	Prenyltrans	GO:0004660|GO:0005965|GO:0008318|GO:0018342|GO:0018343|GO:0003824
CM030421.1_614912_T_G	0.107143	0	0	INTERGENIC	NA	NA
CM030421.1_671207_A_C	0.148148	0	0	C|missense_variant|MODERATE|LSCM1_04196|LSCM1_04196|transcript|TRANSCRIPT_LSCM1_04196|pseudogene|1/1|n.4970A>C|p.Lys1657Thr|4970/6864|4970/-1|1657/-1||	DUF789	NA
CM030421.1_710392_T_G	0.133333	0	0	G|missense_variant|MODERATE|LSCM1_04204|LSCM1_04204|transcript|TRANSCRIPT_LSCM1_04204|pseudogene|1/1|n.1631T>G|p.Ile544Ser|1631/3660|1631/-1|544/-1||	NA	GO:0005049|GO:0005049|GO:0005643|GO:0005737|GO:0006611|GO:0051169
CM030421.1_721539_A_C	0.157895	0	0	INTERGENIC	NA	NA
CM030421.1_779724_A_C	0.142857	0	0	C|missense_variant|MODERATE|LSCM1_04221|LSCM1_04221|transcript|TRANSCRIPT_LSCM1_04221|pseudogene|1/1|n.122A>C|p.Glu41Ala|122/942|122/-1|41/-1||	NA	NA
CM030421.1_868950_T_G	0.166667	0	0	G|missense_variant|MODERATE|LSCM1_04239|LSCM1_04239|transcript|TRANSCRIPT_LSCM1_04239|pseudogene|1/1|n.965T>G|p.Ile322Arg|965/2442|965/-1|322/-1||	NA	NA
CM030421.1_874460_A_C	0.136364	0	0	INTERGENIC	NA	NA
CM030421.1_887124_A_T	1	0	0	T|missense_variant|MODERATE|LSCM1_04245|LSCM1_04245|transcript|TRANSCRIPT_LSCM1_04245|pseudogene|1/1|n.169A>T|p.Thr57Ser|169/387|169/-1|57/-1||	NA	NA
CM030421.1_902951_A_T	0.129032	0	0	T|missense_variant|MODERATE|LSCM1_04251|LSCM1_04251|transcript|TRANSCRIPT_LSCM1_04251|pseudogene|1/1|n.1397A>T|p.Glu466Val|1397/2076|1397/-1|466/-1||	Sec1	GO:0000139|GO:0005829|GO:0006886|GO:0006888|GO:0016192|GO:0016192|GO:0019905|GO:0016192
CM030421.1_1020003_A_C	0.173913	0	0	C|missense_variant|MODERATE|LSCM1_04283|LSCM1_04283|transcript|TRANSCRIPT_LSCM1_04283|pseudogene|1/1|n.620A>C|p.Lys207Thr|620/2484|620/-1|207/-1||	NA	GO:0000278
CM030421.1_1032584_G_T	0.130435	0	0	INTERGENIC	NA	NA
CM030422.1_41954_A_C	0.5	0.5	0.269231	INTERGENIC	NA	NA
CM030422.1_47126_G_A	0.448276	0.575758	0.625	A|synonymous_variant|LOW|LSCM1_03361|LSCM1_03361|transcript|TRANSCRIPT_LSCM1_03361|pseudogene|1/1|n.435C>T|p.Val145Val|435/657|435/-1|145/-1||	Torus,zf-CCCH	GO:0046872
CM030422.1_48467_C_T	0.458333	0.576923	0.727273	INTERGENIC	NA	NA
CM030422.1_86939_G_C	0.588235	0.388889	0.346154	C|missense_variant|MODERATE|LSCM1_03374|LSCM1_03374|transcript|TRANSCRIPT_LSCM1_03374|pseudogene|1/1|n.17G>C|p.Cys6Ser|17/2172|17/-1|6/-1||	B12-binding,MM_CoA_mutase	GO:0031419|GO:0046872|GO:0016853|GO:0016866|GO:0031419|GO:0004494|GO:0031419|GO:0004494|GO:0005737|GO:0005739|GO:0019678|GO:0031419|GO:0003824|GO:0031419
CM030422.1_87216_T_C	0.372093	0.516129	0.4	C|synonymous_variant|LOW|LSCM1_03374|LSCM1_03374|transcript|TRANSCRIPT_LSCM1_03374|pseudogene|1/1|n.294T>C|p.Thr98Thr|294/2172|294/-1|98/-1||	B12-binding,MM_CoA_mutase	GO:0031419|GO:0046872|GO:0016853|GO:0016866|GO:0031419|GO:0004494|GO:0031419|GO:0004494|GO:0005737|GO:0005739|GO:0019678|GO:0031419|GO:0003824|GO:0031419
CM030422.1_100605_T_C	0.567568	0.560976	0.5	INTERGENIC	NA	NA
CM030422.1_104145_A_T	0.136364	0	0	INTERGENIC	NA	NA
CM030422.1_114320_A_T	0.111111	0	0	T|missense_variant|MODERATE|LSCM1_03381|LSCM1_03381|transcript|TRANSCRIPT_LSCM1_03381|pseudogene|1/1|n.101A>T|p.Gln34Leu|101/585|101/-1|34/-1||	NA	NA
CM030422.1_120921_C_T	0.418605	0.52381	0.481481	INTERGENIC	NA	NA
CM030422.1_124239_T_G	0.103448	0	0	INTERGENIC	NA	NA
CM030422.1_134520_T_C	0.538462	0.368421	0.285714	INTERGENIC	NA	NA
CM030422.1_134567_T_C	0.558824	0.292683	0.454545	INTERGENIC	NA	NA
CM030422.1_137325_G_A	0.588235	0.32	0.470588	INTERGENIC	NA	NA
CM030422.1_144071_T_G	0.107143	0	0	INTERGENIC	NA	NA
CM030422.1_153440_G_T	0.5	0.4	0.424242	INTERGENIC	NA	NA
CM030422.1_159200_T_G	0.103448	0	0	INTERGENIC	NA	NA
CM030422.1_161413_C_T	0.71875	0.46875	0.454545	INTERGENIC	NA	NA
CM030422.1_168353_T_C	0.580645	0.59375	0.512195	INTERGENIC	NA	NA
CM030422.1_188016_A_G	0.681818	0.4	0.382353	INTERGENIC	NA	NA
CM030422.1_197140_T_A	0.115385	0	0	INTERGENIC	NA	NA
CM030422.1_199979_A_C	0.153846	0	0	INTERGENIC	NA	NA
CM030422.1_229586_A_C	0.111111	0	0	INTERGENIC	NA	NA
CM030422.1_250121_A_C	0.121212	0	0	INTERGENIC	NA	NA
CM030422.1_250138_T_G	0.151515	0	0	INTERGENIC	NA	NA
CM030422.1_255491_C_A	0.111111	0	0	A|missense_variant|MODERATE|LSCM1_03405|LSCM1_03405|transcript|TRANSCRIPT_LSCM1_03405|pseudogene|1/1|n.1568C>A|p.Ala523Glu|1568/2679|1568/-1|523/-1||	NA	NA
CM030422.1_262385_C_G	0.555556	0.404762	0.555556	INTERGENIC	NA	NA
CM030422.1_272785_C_T	0.448276	0.526316	0.461538	INTERGENIC	NA	NA
CM030422.1_276387_A_C	0.1	0	0	INTERGENIC	NA	NA
CM030422.1_297444_T_C	0.516129	0.3125	0.555556	C|synonymous_variant|LOW|LSCM1_03415|LSCM1_03415|transcript|TRANSCRIPT_LSCM1_03415|pseudogene|1/1|n.651T>C|p.Leu217Leu|651/990|651/-1|217/-1||	FAD_binding_6,NAD_binding_1	GO:0016491|GO:0004128|GO:0016491
CM030422.1_297890_T_A	0.147059	0	0	INTERGENIC	NA	NA
CM030422.1_303479_T_G	0.107143	0	0	INTERGENIC	NA	NA
CM030422.1_314824_A_G	0.444444	0.666667	0.5	G|synonymous_variant|LOW|LSCM1_03420|LSCM1_03420|transcript|TRANSCRIPT_LSCM1_03420|pseudogene|1/1|n.1779A>G|p.Pro593Pro|1779/4008|1779/-1|593/-1||	NA	NA
CM030422.1_324449_G_A	0.56	0.45	0.44	A|synonymous_variant|LOW|LSCM1_03422|LSCM1_03422|transcript|TRANSCRIPT_LSCM1_03422|pseudogene|1/1|n.1788G>A|p.Glu596Glu|1788/2661|1788/-1|596/-1||	MatE	GO:0015297|GO:0016020|GO:0042910|GO:0055085|GO:0016020|GO:0022857
CM030422.1_327657_C_T	0.470588	0.545455	0.357143	INTERGENIC	NA	NA
CM030422.1_336564_G_A	0.53125	0.368421	0.357143	A|synonymous_variant|LOW|LSCM1_03426|LSCM1_03426|transcript|TRANSCRIPT_LSCM1_03426|pseudogene|1/1|n.2823G>A|p.Leu941Leu|2823/9924|2823/-1|941/-1||	Beta_helix	NA
CM030422.1_347839_G_T	0.588235	0	0	T|missense_variant|MODERATE|LSCM1_03428|LSCM1_03428|transcript|TRANSCRIPT_LSCM1_03428|pseudogene|1/1|n.578G>T|p.Gly193Val|578/2595|578/-1|193/-1||	NA	NA
CM030422.1_364101_A_T	0.136364	0	0	T|missense_variant|MODERATE|LSCM1_03433|LSCM1_03433|transcript|TRANSCRIPT_LSCM1_03433|pseudogene|1/1|n.181A>T|p.Ser61Cys|181/3021|181/-1|61/-1||	E1_dh,OxoGdeHyase_C,Transket_pyr	GO:0004591|GO:0006099|GO:0030976|GO:0004591|GO:0004591|GO:0005739|GO:0006099|GO:0006099|GO:0030976|GO:0045252|GO:0016624
CM030422.1_380405_A_C	0.484848	1	1	INTERGENIC	NA	NA
CM030422.1_380688_C_T	0.580645	1	1	INTERGENIC	NA	NA
CM030422.1_449008_A_T	0.1875	0	0	T|missense_variant|MODERATE|LSCM1_03448|LSCM1_03448|transcript|TRANSCRIPT_LSCM1_03448|pseudogene|1/1|n.2570T>A|p.Leu857His|2570/2817|2570/-1|857/-1||	Sec6	GO:0000145|GO:0000145|GO:0000149|GO:0006887|GO:0006887|GO:0051601
CM030422.1_486668_C_T	0.7	1	0	INTERGENIC	NA	NA
CM030422.1_487643_A_C	0.142857	0	0	INTERGENIC	NA	NA
CM030422.1_489539_T_C	0.45	0	0	C|synonymous_variant|LOW|LSCM1_03460|LSCM1_03460|transcript|TRANSCRIPT_LSCM1_03460|pseudogene|1/1|n.87A>G|p.Gly29Gly|87/663|87/-1|29/-1||	WGG	GO:0000462|GO:0005634
CM030422.1_493111_A_G	0.5625	1	1	INTERGENIC	NA	NA
CM030422.1_506137_A_C	0.1	0	0	C|missense_variant|MODERATE|LSCM1_03464|LSCM1_03464|transcript|TRANSCRIPT_LSCM1_03464|pseudogene|1/1|n.1273T>G|p.Phe425Val|1273/3009|1273/-1|425/-1||	RAI16-like	NA
CM030422.1_508055_G_A	0.545455	1	1	INTERGENIC	NA	NA
CM030422.1_509177_A_G	0.888889	1	1	INTERGENIC	NA	NA
CM030422.1_560232_G_A	0.525	1	1	INTERGENIC	NA	NA
CM030422.1_566520_G_A	0.192308	0	0	INTERGENIC	NA	NA
CM030422.1_568763_G_A	0.722222	1	1	A|synonymous_variant|LOW|LSCM1_03480|LSCM1_03480|transcript|TRANSCRIPT_LSCM1_03480|pseudogene|1/1|n.372G>A|p.Lys124Lys|372/2079|372/-1|124/-1||	Arg_tRNA_synt_N,DALR_1,tRNA-synt_1d	GO:0000166|GO:0004814|GO:0005524|GO:0005737|GO:0006420|GO:0000166|GO:0004812|GO:0005524|GO:0006418|GO:0004814|GO:0005524|GO:0006420|GO:0004814|GO:0004814|GO:0005524|GO:0006420|GO:0006420
CM030422.1_590106_A_G	0.52381	1	1	INTERGENIC	NA	NA
CM030422.1_609844_G_A	0.631579	1	1	INTERGENIC	NA	NA
CM030422.1_618558_A_G	0.333333	0	0	INTERGENIC	NA	NA
CM030422.1_649114_G_T	0.102564	0	0	INTERGENIC	NA	NA
CM030422.1_663841_G_A	0.6	1	1	INTERGENIC	NA	NA
CM030422.1_663849_A_G	0.545455	1	1	INTERGENIC	NA	NA
CM030422.1_669384_G_A	0.703704	1	1	INTERGENIC	NA	NA
CM030422.1_672648_C_T	0.387097	0	0	INTERGENIC	NA	NA
CM030422.1_673211_T_G	0.130435	0	0	G|missense_variant|MODERATE|LSCM1_03509|LSCM1_03509|transcript|TRANSCRIPT_LSCM1_03509|pseudogene|1/1|n.51T>G|p.Asp17Glu|51/189|51/-1|17/-1||	NA	NA
CM030422.1_675761_G_C	0.130435	0	0	INTERGENIC	NA	NA
CM030422.1_678540_T_G	0.548387	1	1	INTERGENIC	NA	NA
CM030422.1_708420_C_T	0.510638	1	1	INTERGENIC	NA	NA
CM030422.1_719066_T_C	0.589744	1	1	C|synonymous_variant|LOW|LSCM1_03517|LSCM1_03517|transcript|TRANSCRIPT_LSCM1_03517|pseudogene|1/1|n.1293T>C|p.Ser431Ser|1293/1845|1293/-1|431/-1||	NA	GO:0046872|GO:0005515|GO:0003723|GO:0005634|GO:0016973
CM030422.1_721880_A_G	0.393939	1	1	INTERGENIC	NA	NA
CM030422.1_729361_A_C	0.166667	0	0	INTERGENIC	NA	NA
CM030422.1_730379_A_G	0.62963	1	1	INTERGENIC	NA	NA
CM030422.1_744223_T_C	0.55	1	1	C|synonymous_variant|LOW|LSCM1_03523|LSCM1_03523|transcript|TRANSCRIPT_LSCM1_03523|pseudogene|1/1|n.5730A>G|p.Leu1910Leu|5730/13383|5730/-1|1910/-1||	AAA_5,AAA_6,AAA_7,AAA_8,AAA_9,DHC_N2,Dynein_heavy,MT	GO:0007018|GO:0008569|GO:0030286|GO:0005868|GO:0005930|GO:0007018|GO:0008569|GO:0008569|GO:0030286|GO:0030286|GO:0035721|GO:0045505|GO:0051959|GO:0060271|GO:0060294|GO:0097729|GO:0005524
CM030422.1_757735_A_C	0.130435	0	0	INTERGENIC	NA	NA
CM030422.1_771205_A_C	0.15625	0	0	INTERGENIC	NA	NA
CM030422.1_894627_C_T	0.628571	1	1	INTERGENIC	NA	NA
CM030422.1_902918_C_T	0.5625	1	1	INTERGENIC	NA	NA
CM030422.1_923698_T_A	0.107143	0	0	A|synonymous_variant|LOW|LSCM1_03566|LSCM1_03566|transcript|TRANSCRIPT_LSCM1_03566|pseudogene|1/1|n.4440A>T|p.Ala1480Ala|4440/5562|4440/-1|1480/-1||	NA	NA
CM030422.1_926875_G_A	0.578947	1	1	A|synonymous_variant|LOW|LSCM1_03566|LSCM1_03566|transcript|TRANSCRIPT_LSCM1_03566|pseudogene|1/1|n.1263C>T|p.Arg421Arg|1263/5562|1263/-1|421/-1||	NA	NA
CM030422.1_935611_G_T	0.710526	1	1	INTERGENIC	NA	NA
CM030422.1_967564_G_A	0.464286	1	1	INTERGENIC	NA	NA
CM030422.1_977592_A_G	0.615385	1	1	INTERGENIC	NA	NA
CM030422.1_987085_T_G	0.153846	0.2	0	INTERGENIC	NA	NA
CM030422.1_1002028_G_A	0.622642	1	1	INTERGENIC	NA	NA
CM030422.1_1083485_C_G	0.68	1	1	INTERGENIC	NA	NA
CM030422.1_1090339_A_C	0.625	1	1	INTERGENIC	NA	NA
CM030422.1_1106775_T_A	0.148148	0.142857	0.136364	A|missense_variant|MODERATE|LSCM1_03606|LSCM1_03606|transcript|TRANSCRIPT_LSCM1_03606|pseudogene|1/1|n.86T>A|p.Leu29Gln|86/1422|86/-1|29/-1||	TTL	GO:0036211|GO:0000226|GO:0004835|GO:0005876
CM030423.1_20391_G_A	0.65	0	0	A|synonymous_variant|LOW|LSCM1_03015|LSCM1_03015|transcript|TRANSCRIPT_LSCM1_03015|pseudogene|1/1|n.2481G>A|p.Glu827Glu|2481/2739|2481/-1|827/-1||	PPR	GO:0005515
CM030423.1_23563_A_G	0.744186	0	0	INTERGENIC	NA	NA
CM030423.1_38815_A_G	0.731707	0	0	G|missense_variant|MODERATE|LSCM1_03020|LSCM1_03020|transcript|TRANSCRIPT_LSCM1_03020|pseudogene|1/1|n.1864A>G|p.Thr622Ala|1864/2037|1864/-1|622/-1||	Globin,Guanylate_cyc,NMT1	GO:0009190|GO:0035556|GO:0019825|GO:0020037|GO:0001666|GO:0005344|GO:0015671|GO:0019825|GO:0020037
CM030423.1_48062_C_T	0.603774	0	0	T|synonymous_variant|LOW|LSCM1_03024|LSCM1_03024|transcript|TRANSCRIPT_LSCM1_03024|pseudogene|1/1|n.2727C>T|p.Ile909Ile|2727/4386|2727/-1|909/-1||	AMP-binding,Exo_endo_phos,Fumble	GO:0004594|GO:0005524|GO:0015937|GO:0003824|GO:0004594|GO:0004594|GO:0005524|GO:0005634|GO:0005829|GO:0015937|GO:0015937
CM030423.1_52252_A_G	0.56	0	0	G|synonymous_variant|LOW|LSCM1_03025|LSCM1_03025|transcript|TRANSCRIPT_LSCM1_03025|pseudogene|1/1|n.477A>G|p.Arg159Arg|477/1491|477/-1|159/-1||	MFS_1	GO:0022857|GO:0022857|GO:0055085
CM030423.1_53301_A_G	0.625	0	0	INTERGENIC	NA	NA
CM030423.1_59869_C_T	0.75	0	0	T|synonymous_variant|LOW|LSCM1_03028|LSCM1_03028|transcript|TRANSCRIPT_LSCM1_03028|pseudogene|1/1|n.348C>T|p.Asn116Asn|348/621|348/-1|116/-1||	NA	NA
CM030423.1_62042_A_C	0.115385	0	0	INTERGENIC	NA	NA
CM030423.1_66605_T_G	0.113208	0.129032	0	INTERGENIC	NA	NA
CM030423.1_74211_C_T	0.54902	0	0	INTERGENIC	NA	NA
CM030423.1_74465_G_A	0.744681	0	0	INTERGENIC	NA	NA
CM030423.1_97794_A_G	0.763158	0	0	INTERGENIC	NA	NA
CM030423.1_100147_G_A	0.447368	0	0	A|missense_variant|MODERATE|LSCM1_03041|LSCM1_03041|transcript|TRANSCRIPT_LSCM1_03041|pseudogene|1/1|n.361G>A|p.Ala121Thr|361/1992|361/-1|121/-1||	zf-CCCH,zf-HIT	GO:0046872|GO:0000463|GO:0000492|GO:0005634|GO:0048254|GO:0070761
CM030423.1_101791_A_C	0.1	0	0	INTERGENIC	NA	NA
CM030423.1_102758_A_G	0.64	0	0	INTERGENIC	NA	NA
CM030423.1_130853_G_A	0.676471	0	0	INTERGENIC	NA	NA
CM030423.1_132868_A_G	0.651163	0	0	INTERGENIC	NA	NA
CM030423.1_144009_C_T	0.631579	0	0	INTERGENIC	NA	NA
CM030423.1_144391_C_T	0.517241	0	0	INTERGENIC	NA	NA
CM030423.1_148895_G_A	0.765957	0	0	A|missense_variant|MODERATE|LSCM1_03055|LSCM1_03055|transcript|TRANSCRIPT_LSCM1_03055|pseudogene|1/1|n.466C>T|p.His156Tyr|466/2388|466/-1|156/-1||	Carn_acyltransf	NA
CM030423.1_185241_A_C	0.157895	0	0	INTERGENIC	NA	NA
CM030423.1_195153_A_T	0.146341	0	0	INTERGENIC	NA	NA
CM030423.1_195402_T_C	0.709677	0	0	INTERGENIC	NA	NA
CM030423.1_209848_A_T	0.136364	0	0	INTERGENIC	NA	NA
CM030423.1_211883_T_G	0.138889	0	0	G|synonymous_variant|LOW|LSCM1_03072|LSCM1_03072|transcript|TRANSCRIPT_LSCM1_03072|pseudogene|1/1|n.2640A>C|p.Ser880Ser|2640/4662|2640/-1|880/-1||	Pkinase	GO:0004672|GO:0005524|GO:0006468|GO:0005524|GO:0004672|GO:0006468|GO:0004674|GO:0005634|GO:0005737|GO:0035556
CM030423.1_221245_A_C	0.129032	0	0	INTERGENIC	NA	NA
CM030423.1_259126_C_T	0.625	0	0	INTERGENIC	NA	NA
CM030423.1_267675_G_A	0.636364	0	0	A|synonymous_variant|LOW|LSCM1_03085|LSCM1_03085|transcript|TRANSCRIPT_LSCM1_03085|pseudogene|1/1|n.87C>T|p.Thr29Thr|87/1749|87/-1|29/-1||	SNARE_assoc	GO:0005783|GO:0012505|GO:0016020|GO:0005509
CM030423.1_283927_G_A	0.5625	0	0	INTERGENIC	NA	NA
CM030423.1_287707_C_T	0.703704	0	0	T|synonymous_variant|LOW|LSCM1_03094|LSCM1_03094|transcript|TRANSCRIPT_LSCM1_03094|pseudogene|1/1|n.108C>T|p.Ser36Ser|108/1890|108/-1|36/-1||	DSPc	GO:0008138|GO:0016311|GO:0006470|GO:0016311|GO:0004725|GO:0005829|GO:0007165|GO:0016311
CM030423.1_332689_G_A	0.421053	1	1	A|synonymous_variant|LOW|LSCM1_03109|LSCM1_03109|transcript|TRANSCRIPT_LSCM1_03109|pseudogene|1/1|n.1215G>A|p.Ser405Ser|1215/4455|1215/-1|405/-1||	NA	GO:0000175
CM030423.1_368451_T_A	0.106383	0	0	A|missense_variant|MODERATE|LSCM1_03121|LSCM1_03121|transcript|TRANSCRIPT_LSCM1_03121|pseudogene|1/1|n.848T>A|p.Leu283Gln|848/3171|848/-1|283/-1||	NA	NA
CM030423.1_370569_A_C	0.1	0	0	C|missense_variant|MODERATE|LSCM1_03121|LSCM1_03121|transcript|TRANSCRIPT_LSCM1_03121|pseudogene|1/1|n.2966A>C|p.Lys989Thr|2966/3171|2966/-1|989/-1||	NA	NA
CM030423.1_382730_A_G	0.611111	0	0	G|synonymous_variant|LOW|LSCM1_03124|LSCM1_03124|transcript|TRANSCRIPT_LSCM1_03124|pseudogene|1/1|n.1368A>G|p.Ala456Ala|1368/2025|1368/-1|456/-1||	NA	NA
CM030423.1_404994_A_T	0.119048	0.107143	0	T|missense_variant|MODERATE|LSCM1_03128|LSCM1_03128|transcript|TRANSCRIPT_LSCM1_03128|pseudogene|1/1|n.1629A>T|p.Gln543His|1629/2631|1629/-1|543/-1||	ATP-grasp_4	GO:0005524|GO:0046872
CM030423.1_405108_A_G	0.690476	0	0	G|synonymous_variant|LOW|LSCM1_03128|LSCM1_03128|transcript|TRANSCRIPT_LSCM1_03128|pseudogene|1/1|n.1743A>G|p.Glu581Glu|1743/2631|1743/-1|581/-1||	ATP-grasp_4	GO:0005524|GO:0046872
CM030423.1_406817_T_G	0.515152	0	0	INTERGENIC	NA	NA
CM030423.1_407509_C_T	0.619048	0	0	INTERGENIC	NA	NA
CM030423.1_410989_T_G	0.103448	0	0	G|synonymous_variant|LOW|LSCM1_03130|LSCM1_03130|transcript|TRANSCRIPT_LSCM1_03130|pseudogene|1/1|n.867T>G|p.Ala289Ala|867/2550|867/-1|289/-1||	NA	GO:0005515|GO:0005737|GO:0008270|GO:0061630
CM030423.1_417521_A_T	0.729167	0	0	INTERGENIC	NA	NA
CM030423.1_423394_T_G	0.642857	0	0	INTERGENIC	NA	NA
CM030423.1_423851_C_A	0.62963	0	0	INTERGENIC	NA	NA
CM030423.1_426251_C_A	0.738095	0	0	INTERGENIC	NA	NA
CM030423.1_434675_C_T	0.682927	0	0	T|synonymous_variant|LOW|LSCM1_03135|LSCM1_03135|transcript|TRANSCRIPT_LSCM1_03135|pseudogene|1/1|n.1563C>T|p.Asp521Asp|1563/2226|1563/-1|521/-1||	AMP-binding,AMP-binding_C	GO:0006631|GO:0031956
CM030423.1_436121_T_C	0.764706	0	0	INTERGENIC	NA	NA
CM030423.1_436327_G_A	0.846154	0	0	INTERGENIC	NA	NA
CM030423.1_452222_A_G	0.6	0	0	INTERGENIC	NA	NA
CM030423.1_478449_A_C	0.108108	0	0	INTERGENIC	NA	NA
CM030423.1_481990_A_C	0.125	0	0	INTERGENIC	NA	NA
CM030423.1_493687_G_C	0.717391	0	0	INTERGENIC	NA	NA
CM030423.1_495424_G_A	0.631579	0	0	A|missense_variant|MODERATE|LSCM1_03150|LSCM1_03150|transcript|TRANSCRIPT_LSCM1_03150|pseudogene|1/1|n.1112G>A|p.Arg371His|1112/1335|1112/-1|371/-1||	DnaJ,Peptidase_M1	NA
CM030423.1_495729_C_T	0.694444	0	0	INTERGENIC	NA	NA
CM030423.1_498007_C_T	0.645161	0	0	INTERGENIC	NA	NA
CM030423.1_500569_T_C	0.690909	0	0	INTERGENIC	NA	NA
CM030423.1_555583_T_G	0.604651	1	1	INTERGENIC	NA	NA
CM030423.1_575690_T_A	0.125	0	0	A|missense_variant|MODERATE|LSCM1_03176|LSCM1_03176|transcript|TRANSCRIPT_LSCM1_03176|pseudogene|1/1|n.456T>A|p.Asn152Lys|456/1929|456/-1|152/-1||	NA	NA
CM030423.1_586629_A_C	0.649123	0	1	INTERGENIC	NA	NA
CM030423.1_590158_A_G	0.351852	0	0	G|synonymous_variant|LOW|LSCM1_03180|LSCM1_03180|transcript|TRANSCRIPT_LSCM1_03180|pseudogene|1/1|n.828A>G|p.Gln276Gln|828/1527|828/-1|276/-1||	NA	NA
CM030423.1_596052_T_A	0.111111	0	0	INTERGENIC	NA	NA
CM030423.1_603390_A_G	0.390244	0	0	INTERGENIC	NA	NA
CM030423.1_632539_A_T	0.129032	0	0	T|missense_variant|MODERATE|LSCM1_03193|LSCM1_03193|transcript|TRANSCRIPT_LSCM1_03193|pseudogene|1/1|n.1005T>A|p.Asn335Lys|1005/2400|1005/-1|335/-1||	NA	NA
CM030423.1_691941_A_C	0.107143	0	0	C|missense_variant|MODERATE|LSCM1_03205|LSCM1_03205|transcript|TRANSCRIPT_LSCM1_03205|pseudogene|1/1|n.2184T>G|p.His728Gln|2184/2595|2184/-1|728/-1||	Topoisom_bac,Toprim	GO:0003677|GO:0003916|GO:0006265|GO:0003677|GO:0003916|GO:0003917|GO:0005634|GO:0006265|GO:0006265
CM030423.1_699450_T_G	0.103448	0.214286	0	G|missense_variant|MODERATE|LSCM1_03207|LSCM1_03207|transcript|TRANSCRIPT_LSCM1_03207|pseudogene|1/1|n.5704A>C|p.Thr1902Pro|5704/7224|5704/-1|1902/-1||	NA	NA
CM030423.1_699466_T_G	0.151515	0	0	G|missense_variant|MODERATE|LSCM1_03207|LSCM1_03207|transcript|TRANSCRIPT_LSCM1_03207|pseudogene|1/1|n.5688A>C|p.Glu1896Asp|5688/7224|5688/-1|1896/-1||	NA	NA
CM030423.1_704701_G_C	0.666667	1	1	C|synonymous_variant|LOW|LSCM1_03207|LSCM1_03207|transcript|TRANSCRIPT_LSCM1_03207|pseudogene|1/1|n.453C>G|p.Val151Val|453/7224|453/-1|151/-1||	NA	NA
CM030423.1_713198_T_G	0.111111	0	0	INTERGENIC	NA	NA
CM030423.1_813911_T_G	0.130435	0	0.147059	G|stop_lost&splice_region_variant|HIGH|LSCM1_03233|LSCM1_03233|transcript|TRANSCRIPT_LSCM1_03233|pseudogene|1/1|n.522A>C|p.Ter174Tyrext*?|522/522|522/-1|174/-1||	GRIM-19	GO:0005747
CM030423.1_915166_A_T	0.111111	0	0	INTERGENIC	NA	NA
CM030423.1_918806_T_G	0.113636	0	0	INTERGENIC	NA	NA
CM030423.1_936473_T_G	0.104167	0.128205	0	G|missense_variant|MODERATE|LSCM1_03272|LSCM1_03272|transcript|TRANSCRIPT_LSCM1_03272|pseudogene|1/1|n.683T>G|p.Ile228Ser|683/2637|683/-1|228/-1||	MCM,MCM_OB	GO:0003677|GO:0005524|GO:0032508|GO:0003677|GO:0005524|GO:0006260|GO:0000727|GO:0003677|GO:0003697|GO:0005524|GO:0005634|GO:0006268|GO:0017116|GO:0032508|GO:0042555|GO:1902969|GO:1990518|GO:0003677|GO:0003678|GO:0005524|GO:0005634|GO:0006270|GO:0042555
CM030423.1_941393_T_G	0.121212	0	0	G|synonymous_variant|LOW|LSCM1_03273|LSCM1_03273|transcript|TRANSCRIPT_LSCM1_03273|pseudogene|1/1|n.1617T>G|p.Thr539Thr|1617/4050|1617/-1|539/-1||	WW	GO:0005515
CM030423.1_1003963_A_C	0.104167	0	0	C|missense_variant|MODERATE|LSCM1_03293|LSCM1_03293|transcript|TRANSCRIPT_LSCM1_03293|pseudogene|1/1|n.264A>C|p.Glu88Asp|264/675|264/-1|88/-1||	NA	NA
CM030423.1_1092985_T_G	0.111111	0	0	G|missense_variant|MODERATE|LSCM1_03320|LSCM1_03320|transcript|TRANSCRIPT_LSCM1_03320|pseudogene|1/1|n.998A>C|p.Lys333Thr|998/1542|998/-1|333/-1||	Beta-lactamase	NA
CM030424.1_7375_T_G	0.1	0	0	INTERGENIC	NA	NA
CM030424.1_61641_T_A	0.2	0	0	INTERGENIC	NA	NA
CM030424.1_61654_A_C	0.12	0	0	INTERGENIC	NA	NA
CM030424.1_61656_A_T	0.166667	0	0	INTERGENIC	NA	NA
CM030424.1_153281_T_G	0.625	1	1	INTERGENIC	NA	NA
CM030424.1_208533_T_A	0.103448	0	0	A|missense_variant|MODERATE|LSCM1_04345|LSCM1_04345|transcript|TRANSCRIPT_LSCM1_04345|pseudogene|1/1|n.1174A>T|p.Met392Leu|1174/1431|1174/-1|392/-1||	NA	NA
CM030424.1_225652_T_G	0.125	0	0	G|missense_variant|MODERATE|LSCM1_04349|LSCM1_04349|transcript|TRANSCRIPT_LSCM1_04349|pseudogene|1/1|n.2665A>C|p.Lys889Gln|2665/5601|2665/-1|889/-1||	ABC2_membrane_3,ABC_tran	GO:0016020|GO:0140359|GO:0005524|GO:0016887|GO:0005319|GO:0006869|GO:0016020|GO:0042626|GO:0043231|GO:0055085|GO:0140359|GO:0016887
CM030424.1_260213_T_C	0.644444	1	1	C|synonymous_variant|LOW|LSCM1_04360|LSCM1_04360|transcript|TRANSCRIPT_LSCM1_04360|pseudogene|1/1|n.501A>G|p.Ala167Ala|501/654|501/-1|167/-1||	NA	NA
CM030424.1_264680_T_G	0.103448	0.111111	0	INTERGENIC	NA	NA
CM030424.1_268273_A_C	0.103448	0	0	INTERGENIC	NA	NA
CM030424.1_275116_G_A	0.804878	1	1	INTERGENIC	NA	NA
CM030424.1_308581_A_C	0.166667	0	0	INTERGENIC	NA	NA
CM030424.1_327198_G_A	0.605263	1	1	INTERGENIC	NA	NA
CM030424.1_344245_C_T	0.611111	1	1	INTERGENIC	NA	NA
CM030424.1_348939_C_T	0.684211	1	1	T|synonymous_variant|LOW|LSCM1_04389|LSCM1_04389|transcript|TRANSCRIPT_LSCM1_04389|pseudogene|1/1|n.147C>T|p.Tyr49Tyr|147/2274|147/-1|49/-1||	DinB_2,FGE-sulfatase,Methyltransf_23	NA
CM030424.1_390379_T_G	0.108108	0	0	INTERGENIC	NA	NA
CM030424.1_391822_T_A	0.103448	0	0	INTERGENIC	NA	NA
CM030424.1_399191_A_C	0.130435	0	0	INTERGENIC	NA	NA
CM030424.1_434091_C_A	0.833333	1	1	INTERGENIC	NA	NA
CM030424.1_451708_T_C	0.685714	1	1	C|synonymous_variant|LOW|LSCM1_04413|LSCM1_04413|transcript|TRANSCRIPT_LSCM1_04413|pseudogene|1/1|n.63T>C|p.Arg21Arg|63/1101|63/-1|21/-1||	NA	GO:0005509
CM030424.1_475563_C_T	0.628571	1	1	INTERGENIC	NA	NA
CM030424.1_491528_C_T	0.634146	1	1	T|missense_variant|MODERATE|LSCM1_04421|LSCM1_04421|transcript|TRANSCRIPT_LSCM1_04421|pseudogene|1/1|n.5176C>T|p.Leu1726Phe|5176/5829|5176/-1|1726/-1||	NA	NA
CM030424.1_506144_T_A	0.111111	0	0	INTERGENIC	NA	NA
CM030424.1_529679_G_C	0.125	0	0	C|synonymous_variant|LOW|LSCM1_04429|LSCM1_04429|transcript|TRANSCRIPT_LSCM1_04429|pseudogene|1/1|n.1368G>C|p.Thr456Thr|1368/1764|1368/-1|456/-1||	Pkinase	GO:0004672|GO:0005524|GO:0006468|GO:0004672|GO:0005876|GO:0007052|GO:0031616|GO:0032133|GO:0032465|GO:0035174|GO:0051233|GO:0005524|GO:0004672|GO:0006468
CM030424.1_529693_T_A	0.166667	0	0	A|missense_variant|MODERATE|LSCM1_04429|LSCM1_04429|transcript|TRANSCRIPT_LSCM1_04429|pseudogene|1/1|n.1382T>A|p.Leu461Gln|1382/1764|1382/-1|461/-1||	Pkinase	GO:0004672|GO:0005524|GO:0006468|GO:0004672|GO:0005876|GO:0007052|GO:0031616|GO:0032133|GO:0032465|GO:0035174|GO:0051233|GO:0005524|GO:0004672|GO:0006468
CM030424.1_559127_A_C	0.111111	0	0	INTERGENIC	NA	NA
CM030424.1_591052_C_T	0.727273	1	1	T|missense_variant|MODERATE|LSCM1_04433|LSCM1_04433|transcript|TRANSCRIPT_LSCM1_04433|pseudogene|1/1|n.2111C>T|p.Thr704Met|2111/4527|2111/-1|704/-1||	RRM_1	GO:0003723|GO:0003729|GO:0005634|GO:0005737|GO:1990904|GO:0003723|GO:0003676
CM030424.1_595454_A_C	0.724138	1	1	INTERGENIC	NA	NA
CM030424.1_595593_C_G	0.770833	1	1	INTERGENIC	NA	NA
CM030424.1_596195_G_A	0.653846	1	1	INTERGENIC	NA	NA
CM030424.1_684281_T_A	0.105263	0	0	INTERGENIC	NA	NA
CM030424.1_700674_C_G	0.638298	1	1	G|missense_variant|MODERATE|LSCM1_04454|LSCM1_04454|transcript|TRANSCRIPT_LSCM1_04454|pseudogene|1/1|n.1506G>C|p.Lys502Asn|1506/2409|1506/-1|502/-1||	NA	NA
CM030424.1_720223_A_T	0.130435	0	0	T|synonymous_variant|LOW|LSCM1_04457|LSCM1_04457|transcript|TRANSCRIPT_LSCM1_04457|pseudogene|1/1|n.1779T>A|p.Ala593Ala|1779/6420|1779/-1|593/-1||	NA	NA
CM030424.1_743936_A_G	0.689655	1	1	INTERGENIC	NA	NA
CM030424.1_743997_A_C	0.176471	0	0	INTERGENIC	NA	NA
CM030424.1_745347_G_C	0.676471	1	1	INTERGENIC	NA	NA
CM030424.1_748517_C_T	0.705882	0	1	INTERGENIC	NA	NA
CM030424.1_755073_C_T	0.538462	1	1	T|synonymous_variant|LOW|LSCM1_04464|LSCM1_04464|transcript|TRANSCRIPT_LSCM1_04464|pseudogene|1/1|n.2049G>A|p.Glu683Glu|2049/3237|2049/-1|683/-1||	MutS_III,MutS_V	GO:0005524|GO:0006298|GO:0030983|GO:0003690|GO:0005524|GO:0005634|GO:0006298|GO:0030983|GO:0051026|GO:0140664
CM030424.1_763977_C_T	0.693878	1	1	INTERGENIC	NA	NA
CM030424.1_789603_A_G	0.638889	1	1	INTERGENIC	NA	NA
CM030424.1_796834_C_T	0.745098	1	1	INTERGENIC	NA	NA
CM030424.1_796892_C_T	0.730769	1	1	INTERGENIC	NA	NA
CM030424.1_806401_C_G	0.645161	1	1	INTERGENIC	NA	NA
CM030424.1_810944_A_G	0.659091	1	1	INTERGENIC	NA	NA
CM030424.1_814847_A_G	0.391304	0	0	INTERGENIC	NA	NA
CM030424.1_816337_A_C	0.1	0	0	INTERGENIC	NA	NA
CM030424.1_818745_C_A	0.605263	0.974359	0.973684	A|synonymous_variant|LOW|LSCM1_04480|LSCM1_04480|transcript|TRANSCRIPT_LSCM1_04480|pseudogene|1/1|n.573G>T|p.Ala191Ala|573/831|573/-1|191/-1||	NA	NA
CM030424.1_823390_C_G	0.4	0	0	G|missense_variant|MODERATE|LSCM1_04482|LSCM1_04482|transcript|TRANSCRIPT_LSCM1_04482|pseudogene|1/1|n.145G>C|p.Val49Leu|145/594|145/-1|49/-1||	NA	NA
CM030424.1_827458_C_G	0.75	1	1	INTERGENIC	NA	NA
CM030424.1_835677_G_A	0.673913	1	1	INTERGENIC	NA	NA
CM030424.1_849089_A_C	0.102564	0	0	C|missense_variant|MODERATE|LSCM1_04488|LSCM1_04488|transcript|TRANSCRIPT_LSCM1_04488|pseudogene|1/1|n.1814T>G|p.Val605Gly|1814/2118|1814/-1|605/-1||	Methyltr_RsmB-F	GO:0001510|GO:0001510|GO:0008173
CM030424.1_870910_A_G	0.583333	1	1	INTERGENIC	NA	NA
CM030424.1_878258_C_T	0.714286	1	1	INTERGENIC	NA	NA
CM030424.1_899775_C_T	0.761905	1	1	INTERGENIC	NA	NA
CM030424.1_907640_C_T	0.419355	1	1	INTERGENIC	NA	NA
CM030424.1_912604_A_C	0.107143	0	0	C|missense_variant|MODERATE|LSCM1_04501|LSCM1_04501|transcript|TRANSCRIPT_LSCM1_04501|pseudogene|1/1|n.611T>G|p.Leu204Arg|611/1437|611/-1|204/-1||	LRR_1,LRR_4,LRR_8,LRR_9	GO:0005515
CM030424.1_913150_T_C	0.697674	1	1	C|missense_variant|MODERATE|LSCM1_04501|LSCM1_04501|transcript|TRANSCRIPT_LSCM1_04501|pseudogene|1/1|n.65A>G|p.Asn22Ser|65/1437|65/-1|22/-1||	LRR_1,LRR_4,LRR_8,LRR_9	GO:0005515
CM030424.1_919443_G_A	0.676471	0	1	INTERGENIC	NA	NA
CM030424.1_949897_T_C	0.675676	0	1	INTERGENIC	NA	NA
CM030424.1_985339_A_C	0.114286	0	0	INTERGENIC	NA	NA
CM030424.1_993570_A_G	0.75	1	1	INTERGENIC	NA	NA
CM030424.1_1000016_T_C	0.3125	0	0	C|missense_variant|MODERATE|LSCM1_04518|LSCM1_04518|transcript|TRANSCRIPT_LSCM1_04518|pseudogene|1/1|n.301A>G|p.Ser101Gly|301/804|301/-1|101/-1||	ECH_1	GO:0003824|GO:0004300|GO:0005739|GO:0006635
CM030424.1_1003481_A_G	0.782609	1	1	G|synonymous_variant|LOW|LSCM1_04519|LSCM1_04519|transcript|TRANSCRIPT_LSCM1_04519|pseudogene|1/1|n.322T>C|p.Leu108Leu|322/1119|322/-1|108/-1||	Pkinase	GO:0004672|GO:0006468|GO:0000165|GO:0004708|GO:0004672|GO:0005524|GO:0006468|GO:0005524
CM030424.1_1005718_G_A	0.625	1	1	INTERGENIC	NA	NA
CM030424.1_1011757_G_A	0.666667	1	1	INTERGENIC	NA	NA
CM030424.1_1019430_A_C	0.648649	1	1	INTERGENIC	NA	NA
CM030424.1_1039589_T_C	0.628571	1	1	INTERGENIC	NA	NA
CM030424.1_1042624_C_T	0.536585	1	1	T|missense_variant|MODERATE|LSCM1_04531|LSCM1_04531|transcript|TRANSCRIPT_LSCM1_04531|pseudogene|1/1|n.407C>T|p.Ser136Leu|407/465|407/-1|136/-1||	HSP20	GO:0006457|GO:0009408|GO:0009651|GO:0042542|GO:0043621|GO:0051082|GO:0051259
CM030424.1_1046766_G_A	0.771429	1	1	INTERGENIC	NA	NA
CM030424.1_1063412_A_T	0.102564	0	0	INTERGENIC	NA	NA
CM030424.1_1083376_A_C	0.166667	0	0	C|missense_variant|MODERATE|LSCM1_04545|LSCM1_04545|transcript|TRANSCRIPT_LSCM1_04545|pseudogene|1/1|n.147A>C|p.Lys49Asn|147/1524|147/-1|49/-1||	Pkinase	GO:0004672|GO:0005524|GO:0006468|GO:0004672|GO:0006468|GO:0005524|GO:0004672
CM030424.1_1096696_A_C	0.605263	1	1	INTERGENIC	NA	NA
CM030424.1_1128549_G_T	0.111111	0.1	0	T|synonymous_variant|LOW|LSCM1_04556|LSCM1_04556|transcript|TRANSCRIPT_LSCM1_04556|pseudogene|1/1|n.345G>T|p.Val115Val|345/3276|345/-1|115/-1||	FYVE,PDEase_I	GO:0004114|GO:0007165|GO:0008081|GO:0046872|GO:0004114|GO:0007165
CM030424.1_1157738_A_T	0.1	0	0	T|missense_variant|MODERATE|LSCM1_04567|LSCM1_04567|transcript|TRANSCRIPT_LSCM1_04567|pseudogene|1/1|n.574A>T|p.Arg192Trp|574/579|574/-1|192/-1||	NA	NA
CM030424.1_1162593_T_G	0.102564	0	0	G|missense_variant|MODERATE|LSCM1_04569|LSCM1_04569|transcript|TRANSCRIPT_LSCM1_04569|pseudogene|1/1|n.175T>G|p.Phe59Val|175/2205|175/-1|59/-1||	LRR_6	GO:0005515
CM030398.1_4286_C_T	0.555556	0	0	INTERGENIC	NA	NA
CM030398.1_10261_G_A	0.54386	0	0	INTERGENIC	NA	NA
CM030398.1_13385_A_G	0.651515	0	0	INTERGENIC	NA	NA
CM030398.1_16105_A_T	0.571429	0	0	INTERGENIC	NA	NA
CM030398.1_16350_A_G	0.767442	0	0	INTERGENIC	NA	NA
CM030398.1_20669_A_G	0.568182	0	0	INTERGENIC	NA	NA
CM030398.1_23626_G_A	0.651163	0	0	INTERGENIC	NA	NA
CM030398.1_24021_G_T	0.775	0	0	T|synonymous_variant|LOW|LSCM1_08048|LSCM1_08048|transcript|TRANSCRIPT_LSCM1_08048|pseudogene|1/1|n.99G>T|p.Ala33Ala|99/2127|99/-1|33/-1||	Acyltransferase	GO:0016746|GO:0004366|GO:0008654|GO:0016287
CM030398.1_24143_C_T	0.66	0	0	T|missense_variant|MODERATE|LSCM1_08048|LSCM1_08048|transcript|TRANSCRIPT_LSCM1_08048|pseudogene|1/1|n.221C>T|p.Ala74Val|221/2127|221/-1|74/-1||	Acyltransferase	GO:0016746|GO:0004366|GO:0008654|GO:0016287
CM030398.1_26758_G_A	0.727273	0	0	INTERGENIC	NA	NA
CM030398.1_34747_A_G	0.75	0	0	G|synonymous_variant|LOW|LSCM1_08051|LSCM1_08051|transcript|TRANSCRIPT_LSCM1_08051|pseudogene|1/1|n.1923A>G|p.Ala641Ala|1923/2640|1923/-1|641/-1||	NA	NA
CM030398.1_44729_G_T	0.636364	0	0	INTERGENIC	NA	NA
CM030398.1_51405_A_G	0.666667	0	0	INTERGENIC	NA	NA
CM030398.1_58326_G_A	0.660714	0	0	INTERGENIC	NA	NA
CM030398.1_62707_T_C	0.659091	0	0	C|synonymous_variant|LOW|LSCM1_08063|LSCM1_08063|transcript|TRANSCRIPT_LSCM1_08063|pseudogene|1/1|n.1224T>C|p.Leu408Leu|1224/2115|1224/-1|408/-1||	AMP-binding	GO:0004467|GO:0005783|GO:0016020
CM030398.1_64849_C_T	0.702128	0	0	INTERGENIC	NA	NA
CM030398.1_64881_G_A	0.717391	0	0	INTERGENIC	NA	NA
CM030398.1_70970_C_T	0.666667	0	0	INTERGENIC	NA	NA
CM030398.1_76422_T_C	0.607843	0	0	C|missense_variant|MODERATE|LSCM1_08067|LSCM1_08067|transcript|TRANSCRIPT_LSCM1_08067|pseudogene|1/1|n.4322T>C|p.Val1441Ala|4322/4890|4322/-1|1441/-1||	NA	GO:0046872|GO:0005576|GO:0006869|GO:0008289|GO:0042157
CM030398.1_88164_T_G	0.125	0	0	G|missense_variant|MODERATE|LSCM1_08070|LSCM1_08070|transcript|TRANSCRIPT_LSCM1_08070|pseudogene|1/1|n.28T>G|p.Leu10Val|28/6363|28/-1|10/-1||	NA	NA
CM030398.1_118638_C_T	0.607843	0	0	INTERGENIC	NA	NA
CM030398.1_125142_A_G	0.653061	0	0	INTERGENIC	NA	NA
CM030398.1_142468_T_A	0.103448	0.111111	0	A|missense_variant|MODERATE|LSCM1_08082|LSCM1_08082|transcript|TRANSCRIPT_LSCM1_08082|pseudogene|1/1|n.3895T>A|p.Ser1299Thr|3895/5169|3895/-1|1299/-1||	NA	NA
CM030398.1_168690_G_C	0.684211	0	0	C|missense_variant|MODERATE|LSCM1_08088|LSCM1_08088|transcript|TRANSCRIPT_LSCM1_08088|pseudogene|1/1|n.2534G>C|p.Gly845Ala|2534/3051|2534/-1|845/-1||	Ank_2	GO:0005515
CM030398.1_202920_T_A	0.104167	0	0	A|synonymous_variant|LOW|LSCM1_08095|LSCM1_08095|transcript|TRANSCRIPT_LSCM1_08095|pseudogene|1/1|n.810T>A|p.Thr270Thr|810/3645|810/-1|270/-1||	NA	GO:0000243|GO:0008187|GO:0016607|GO:0030628|GO:0071004|GO:0089701
CM030398.1_212223_T_G	0.1	0	0	INTERGENIC	NA	NA
CM030398.1_231773_A_G	0.577778	0	0	INTERGENIC	NA	NA
CM030398.1_238425_G_A	0.578125	0	0	A|missense_variant|MODERATE|LSCM1_08106|LSCM1_08106|transcript|TRANSCRIPT_LSCM1_08106|pseudogene|1/1|n.2194G>A|p.Val732Ile|2194/2334|2194/-1|732/-1||	CRT-like	NA
CM030398.1_238467_G_A	0.610169	0	0	A|missense_variant|MODERATE|LSCM1_08106|LSCM1_08106|transcript|TRANSCRIPT_LSCM1_08106|pseudogene|1/1|n.2236G>A|p.Ala746Thr|2236/2334|2236/-1|746/-1||	CRT-like	NA
CM030398.1_244836_T_G	0.113636	0	0	INTERGENIC	NA	NA
CM030398.1_246763_C_G	0.567568	0	0	INTERGENIC	NA	NA
CM030398.1_282152_G_A	0.611111	0	0	INTERGENIC	NA	NA
CM030398.1_286990_T_G	0.108108	0	0	G|missense_variant|MODERATE|LSCM1_08116|LSCM1_08116|transcript|TRANSCRIPT_LSCM1_08116|pseudogene|1/1|n.5228A>C|p.Asn1743Thr|5228/9288|5228/-1|1743/-1||	Pkinase	GO:0004672|GO:0006468|GO:0004672|GO:0005524|GO:0006468|GO:0004674|GO:0018105|GO:0035556|GO:0005524|GO:0004674|GO:0005524|GO:0006468
CM030398.1_287991_A_C	0.125	0	0	C|synonymous_variant|LOW|LSCM1_08116|LSCM1_08116|transcript|TRANSCRIPT_LSCM1_08116|pseudogene|1/1|n.4227T>G|p.Arg1409Arg|4227/9288|4227/-1|1409/-1||	Pkinase	GO:0004672|GO:0006468|GO:0004672|GO:0005524|GO:0006468|GO:0004674|GO:0018105|GO:0035556|GO:0005524|GO:0004674|GO:0005524|GO:0006468
CM030398.1_288879_G_A	0.627907	0	0	A|synonymous_variant|LOW|LSCM1_08116|LSCM1_08116|transcript|TRANSCRIPT_LSCM1_08116|pseudogene|1/1|n.3339C>T|p.His1113His|3339/9288|3339/-1|1113/-1||	Pkinase	GO:0004672|GO:0006468|GO:0004672|GO:0005524|GO:0006468|GO:0004674|GO:0018105|GO:0035556|GO:0005524|GO:0004674|GO:0005524|GO:0006468
CM030398.1_317755_C_A	0.125	0	0	INTERGENIC	NA	NA
CM030398.1_317831_G_T	0.133333	0	0	INTERGENIC	NA	NA
CM030398.1_340969_A_G	0.65	0	0	G|missense_variant|MODERATE|LSCM1_08125|LSCM1_08125|transcript|TRANSCRIPT_LSCM1_08125|pseudogene|1/1|n.1256T>C|p.Val419Ala|1256/4122|1256/-1|419/-1||	NA	GO:0005737
CM030398.1_360321_T_G	0.105263	0	0	G|missense_variant|MODERATE|LSCM1_08131|LSCM1_08131|transcript|TRANSCRIPT_LSCM1_08131|pseudogene|1/1|n.1905A>C|p.Glu635Asp|1905/2097|1905/-1|635/-1||	Amidohydro_3	GO:0016810
CM030398.1_363806_T_G	0.114286	0	0	INTERGENIC	NA	NA
CM030398.1_376058_C_A	0.649123	0	0	INTERGENIC	NA	NA
CM030425.1_2829_A_G	0.536585	0	0	INTERGENIC	NA	NA
CM030425.1_4193_C_T	0.658537	0	0	INTERGENIC	NA	NA
CM030425.1_5269_C_T	0.55	0	0	INTERGENIC	NA	NA
CM030425.1_5659_A_C	0.125	0.108108	0	INTERGENIC	NA	NA
CM030425.1_10513_G_A	0.363636	1	1	A|synonymous_variant|LOW|LSCM1_03616|LSCM1_03616|transcript|TRANSCRIPT_LSCM1_03616|pseudogene|1/1|n.9C>T|p.Leu3Leu|9/738|9/-1|3/-1||	Pro_isomerase	GO:0000413|GO:0003755|GO:0043231
CM030425.1_18579_A_G	0.419355	1	1	G|synonymous_variant|LOW|LSCM1_03620|LSCM1_03620|transcript|TRANSCRIPT_LSCM1_03620|pseudogene|1/1|n.84T>C|p.Ser28Ser|84/723|84/-1|28/-1||	NA	NA
CM030425.1_20357_G_A	0.5	1	1	A|missense_variant|MODERATE|LSCM1_03621|LSCM1_03621|transcript|TRANSCRIPT_LSCM1_03621|pseudogene|1/1|n.208C>T|p.Arg70Cys|208/885|208/-1|70/-1||	NA	NA
CM030425.1_24283_G_A	0.6	1	1	INTERGENIC	NA	NA
CM030425.1_29286_C_T	0.540541	1	1	INTERGENIC	NA	NA
CM030425.1_31552_G_C	0.1875	0.103448	0	C|missense_variant|MODERATE|LSCM1_03625|LSCM1_03625|transcript|TRANSCRIPT_LSCM1_03625|pseudogene|1/1|n.66C>G|p.Cys22Trp|66/399|66/-1|22/-1||	NA	NA
CM030425.1_34667_A_G	0.37931	1	1	G|synonymous_variant|LOW|LSCM1_03626|LSCM1_03626|transcript|TRANSCRIPT_LSCM1_03626|pseudogene|1/1|n.2787T>C|p.Asp929Asp|2787/4686|2787/-1|929/-1||	NA	GO:0005515
CM030425.1_85306_T_G	0.102564	0.170732	0.15625	G|missense_variant|MODERATE|LSCM1_03645|LSCM1_03645|transcript|TRANSCRIPT_LSCM1_03645|pseudogene|1/1|n.496A>C|p.Thr166Pro|496/612|496/-1|166/-1||	LIM	NA
CM030425.1_90519_T_C	0.72	0	0	C|missense_variant|MODERATE|LSCM1_03647|LSCM1_03647|transcript|TRANSCRIPT_LSCM1_03647|pseudogene|1/1|n.1417A>G|p.Met473Val|1417/1824|1417/-1|473/-1||	NA	NA
CM030425.1_119348_T_G	0.103448	0	0	G|missense_variant|MODERATE|LSCM1_03655|LSCM1_03655|transcript|TRANSCRIPT_LSCM1_03655|pseudogene|1/1|n.86A>C|p.His29Pro|86/417|86/-1|29/-1||	EMP70	GO:0016020|GO:0016020|GO:0072657|GO:0016020
CM030425.1_127801_T_G	0.103448	0	0	INTERGENIC	NA	NA
CM030425.1_153128_T_A	0.147059	0.157895	0	A|synonymous_variant|LOW|LSCM1_03668|LSCM1_03668|transcript|TRANSCRIPT_LSCM1_03668|pseudogene|1/1|n.162A>T|p.Thr54Thr|162/1995|162/-1|54/-1||	NA	NA
CM030425.1_164573_A_C	0.111111	0	0	C|missense_variant|MODERATE|LSCM1_03672|LSCM1_03672|transcript|TRANSCRIPT_LSCM1_03672|pseudogene|1/1|n.2377T>G|p.Tyr793Asp|2377/3420|2377/-1|793/-1||	NA	GO:0005737
CM030425.1_188000_T_A	0.107143	0	0	A|missense_variant|MODERATE|LSCM1_03680|LSCM1_03680|transcript|TRANSCRIPT_LSCM1_03680|pseudogene|1/1|n.737A>T|p.Glu246Val|737/2499|737/-1|246/-1||	BBS2_C,BBS2_Mid,BBS2_N	GO:0016020|GO:0031514|GO:0034464|GO:0034464|GO:0036064|GO:0060271|GO:1905515
CM030425.1_193897_G_T	0.142857	0	0	INTERGENIC	NA	NA
CM030425.1_203238_G_A	0.5	1	1	INTERGENIC	NA	NA
CM030425.1_203904_C_T	0.424242	1	1	T|missense_variant|MODERATE|LSCM1_03682|LSCM1_03682|transcript|TRANSCRIPT_LSCM1_03682|pseudogene|1/1|n.1024G>A|p.Ala342Thr|1024/1617|1024/-1|342/-1||	Cyt-b5,FAD_binding_6,NAD_binding_1	GO:0016491|GO:0004128|GO:0016491|GO:0020037
CM030425.1_209293_T_G	0.40625	1	1	INTERGENIC	NA	NA
CM030425.1_236274_G_T	0.103448	0	0	T|missense_variant|MODERATE|LSCM1_03698|LSCM1_03698|transcript|TRANSCRIPT_LSCM1_03698|pseudogene|1/1|n.106G>T|p.Asp36Tyr|106/3375|106/-1|36/-1||	NA	GO:0005515
CM030425.1_257585_G_T	0.107143	0	0	T|missense_variant|MODERATE|LSCM1_03705|LSCM1_03705|transcript|TRANSCRIPT_LSCM1_03705|pseudogene|1/1|n.640G>T|p.Asp214Tyr|640/753|640/-1|214/-1||	Methyltransf_PK	GO:0006480|GO:0008168|GO:0005737|GO:0006480|GO:0008168|GO:0008168
CM030425.1_257598_A_C	0.178571	0	0	C|missense_variant|MODERATE|LSCM1_03705|LSCM1_03705|transcript|TRANSCRIPT_LSCM1_03705|pseudogene|1/1|n.653A>C|p.Lys218Thr|653/753|653/-1|218/-1||	Methyltransf_PK	GO:0006480|GO:0008168|GO:0005737|GO:0006480|GO:0008168|GO:0008168
CM030425.1_268648_A_G	0.392857	1	1	G|synonymous_variant|LOW|LSCM1_03709|LSCM1_03709|transcript|TRANSCRIPT_LSCM1_03709|pseudogene|1/1|n.387A>G|p.Ala129Ala|387/597|387/-1|129/-1||	Amastin	NA
CM030425.1_273212_C_T	0.5	1	1	INTERGENIC	NA	NA
CM030425.1_285347_G_A	0.52381	1	1	A|missense_variant|MODERATE|LSCM1_03713|LSCM1_03713|transcript|TRANSCRIPT_LSCM1_03713|pseudogene|1/1|n.438G>A|p.Met146Ile|438/1983|438/-1|146/-1||	NA	NA
CM030425.1_289169_T_A	0.125	0	0	INTERGENIC	NA	NA
CM030425.1_309403_A_G	0.409091	0	0	INTERGENIC	NA	NA
CM030425.1_310789_G_A	0.514286	0	0	INTERGENIC	NA	NA
CM030425.1_316876_C_G	0.567568	0	0	INTERGENIC	NA	NA
CM030425.1_333043_G_C	0.612903	0	0	INTERGENIC	NA	NA
CM030425.1_336764_T_C	0.318182	1	1	INTERGENIC	NA	NA
CM030425.1_339119_T_G	0.357143	1	1	G|missense_variant|MODERATE|LSCM1_03728|LSCM1_03728|transcript|TRANSCRIPT_LSCM1_03728|pseudogene|1/1|n.1003T>G|p.Ser335Ala|1003/1053|1003/-1|335/-1||	Mito_carr	NA
CM030425.1_339700_A_G	0.685714	1	1	INTERGENIC	NA	NA
CM030425.1_339759_T_A	0.648649	1	1	INTERGENIC	NA	NA
CM030425.1_345774_A_G	0.608696	0	0	G|synonymous_variant|LOW|LSCM1_03730|LSCM1_03730|transcript|TRANSCRIPT_LSCM1_03730|pseudogene|1/1|n.786A>G|p.Leu262Leu|786/1017|786/-1|262/-1||	Mito_carr	NA
CM030425.1_348668_T_G	0.65	0	0	G|synonymous_variant|LOW|LSCM1_03732|LSCM1_03732|transcript|TRANSCRIPT_LSCM1_03732|pseudogene|1/1|n.180T>G|p.Thr60Thr|180/705|180/-1|60/-1||	Sdh5	GO:0005739|GO:0006099|GO:0006121|GO:0018293|GO:0034553
CM030425.1_365517_C_T	0.473684	0	0	INTERGENIC	NA	NA
CM030425.1_369988_T_G	0.115385	0	0	INTERGENIC	NA	NA
CM030425.1_380148_T_C	0.666667	1	1	INTERGENIC	NA	NA
CM030425.1_388460_A_C	0.117647	0	0	C|missense_variant|MODERATE|LSCM1_03740|LSCM1_03740|transcript|TRANSCRIPT_LSCM1_03740|pseudogene|1/1|n.2314A>C|p.Ser772Arg|2314/2697|2314/-1|772/-1||	MA3	GO:0003723|GO:0005730|GO:0042274|GO:0003723|GO:0005515
CM030425.1_438997_A_C	0.111111	0	0	INTERGENIC	NA	NA
CM030425.1_451836_C_T	0.103448	0	0	T|synonymous_variant|LOW|LSCM1_03756|LSCM1_03756|transcript|TRANSCRIPT_LSCM1_03756|pseudogene|1/1|n.4239C>T|p.Asp1413Asp|4239/6468|4239/-1|1413/-1||	NA	NA
CM030425.1_540208_A_C	0.107143	0	0	INTERGENIC	NA	NA
CM030425.1_604943_T_G	0.136364	0.147059	0	G|missense_variant|MODERATE|LSCM1_03794|LSCM1_03794|transcript|TRANSCRIPT_LSCM1_03794|pseudogene|1/1|n.854T>G|p.Phe285Cys|854/1383|854/-1|285/-1||	IFT46_B_C	GO:0005813|GO:0030992|GO:0031514|GO:0042073|GO:0042073|GO:0060271|GO:0042073
CM030425.1_624037_T_G	0.107143	0	0	G|missense_variant|MODERATE|LSCM1_03798|LSCM1_03798|transcript|TRANSCRIPT_LSCM1_03798|pseudogene|1/1|n.3958T>G|p.Leu1320Val|3958/16746|3958/-1|1320/-1||	ASH,PapD-like	GO:0003341|GO:0005930|GO:1904158
CM030425.1_635335_T_A	0.137931	0	0	A|missense_variant|MODERATE|LSCM1_03798|LSCM1_03798|transcript|TRANSCRIPT_LSCM1_03798|pseudogene|1/1|n.15256T>A|p.Phe5086Ile|15256/16746|15256/-1|5086/-1||	ASH,PapD-like	GO:0003341|GO:0005930|GO:1904158
CM030425.1_676875_T_G	0.153846	0	0	INTERGENIC	NA	NA
CM030425.1_723875_G_T	0.115385	0.12	0	T|missense_variant|MODERATE|LSCM1_03820|LSCM1_03820|transcript|TRANSCRIPT_LSCM1_03820|pseudogene|1/1|n.3751G>T|p.Ala1251Ser|3751/4068|3751/-1|1251/-1||	Calpain_III,Peptidase_C2	GO:0006508|GO:0004198|GO:0006508
CM030425.1_765950_T_G	0.103448	0.142857	0	G|missense_variant|MODERATE|LSCM1_03834|LSCM1_03834|transcript|TRANSCRIPT_LSCM1_03834|pseudogene|1/1|n.1957A>C|p.Ser653Arg|1957/2298|1957/-1|653/-1||	NA	NA
CM030425.1_822830_T_A	0.130435	0	0	INTERGENIC	NA	NA
CM030425.1_869022_T_G	0.115385	0.125	0	INTERGENIC	NA	NA
CM030425.1_900504_C_G	0.111111	0	0	INTERGENIC	NA	NA
CM030425.1_901746_T_G	0.571429	0	0.5	INTERGENIC	NA	NA
CM030425.1_934697_T_G	0.6	0.972222	0.5	INTERGENIC	NA	NA
CM030425.1_939225_C_G	0.448276	0	0.40625	INTERGENIC	NA	NA
CM030425.1_948110_A_C	0.130435	0	0	INTERGENIC	NA	NA
CM030425.1_952348_G_C	0.5	0	0.611111	INTERGENIC	NA	NA
CM030425.1_965304_A_G	0.5625	0.622222	0.37931	G|synonymous_variant|LOW|LSCM1_03876|LSCM1_03876|transcript|TRANSCRIPT_LSCM1_03876|pseudogene|1/1|n.166T>C|p.Leu56Leu|166/1869|166/-1|56/-1||	FTHFS	GO:0005524|GO:0004329|GO:0005524
CM030425.1_973153_C_T	0.487805	0.448276	0.428571	T|missense_variant|MODERATE|LSCM1_03879|LSCM1_03879|transcript|TRANSCRIPT_LSCM1_03879|pseudogene|1/1|n.421G>A|p.Val141Ile|421/681|421/-1|141/-1||	NA	NA
CM030425.1_982047_A_G	0.560976	0.416667	0.5	INTERGENIC	NA	NA
CM030425.1_985234_C_T	0.56	0.5	0.566667	T|missense_variant|MODERATE|LSCM1_03885|LSCM1_03885|transcript|TRANSCRIPT_LSCM1_03885|pseudogene|1/1|n.199G>A|p.Ala67Thr|199/1068|199/-1|67/-1||	NA	NA
CM030425.1_986228_A_C	0.142857	0	0	INTERGENIC	NA	NA
CM030425.1_998431_T_G	0.125	0	0	INTERGENIC	NA	NA
CM030425.1_1014354_G_T	0.638889	0.71875	0.434783	INTERGENIC	NA	NA
CM030425.1_1014625_A_G	0.451613	0.642857	0.814815	INTERGENIC	NA	NA
CM030425.1_1017297_A_C	0.477273	0.540541	0	INTERGENIC	NA	NA
CM030425.1_1018013_C_T	0.518519	0.540541	0.5	INTERGENIC	NA	NA
CM030425.1_1019275_C_T	0.56	0.571429	0.517241	INTERGENIC	NA	NA
CM030425.1_1021214_G_T	0.586957	0	0	INTERGENIC	NA	NA
CM030425.1_1042826_C_G	0.5	0.543478	0.424242	INTERGENIC	NA	NA
CM030425.1_1078957_T_G	0.111111	0	0	G|missense_variant|MODERATE|LSCM1_03920|LSCM1_03920|transcript|TRANSCRIPT_LSCM1_03920|pseudogene|1/1|n.919A>C|p.Ser307Arg|919/1224|919/-1|307/-1||	DUF2817	NA
CM030425.1_1086695_T_G	0.15	0	0	INTERGENIC	NA	NA
CM030425.1_1120411_A_G	0.37037	0	0	G|missense_variant|MODERATE|LSCM1_03933|LSCM1_03933|transcript|TRANSCRIPT_LSCM1_03933|pseudogene|1/1|n.1775T>C|p.Val592Ala|1775/1923|1775/-1|592/-1||	NA	GO:0005515
CM030425.1_1125013_C_T	0.535714	0	0	INTERGENIC	NA	NA
CM030425.1_1134677_G_A	0.363636	1	1	INTERGENIC	NA	NA
CM030425.1_1139034_A_T	0.142857	0	0	INTERGENIC	NA	NA
CM030425.1_1144991_T_C	0.5	1	1	INTERGENIC	NA	NA
CM030425.1_1149878_C_G	0.583333	1	1	INTERGENIC	NA	NA
CM030425.1_1169287_G_A	0.428571	1	1	A|synonymous_variant|LOW|LSCM1_03945|LSCM1_03945|transcript|TRANSCRIPT_LSCM1_03945|pseudogene|1/1|n.195C>T|p.Cys65Cys|195/2697|195/-1|65/-1||	NA	GO:0003755
CM030425.1_1170281_C_T	0.46875	1	1	T|synonymous_variant|LOW|LSCM1_03946|LSCM1_03946|transcript|TRANSCRIPT_LSCM1_03946|pseudogene|1/1|n.837G>A|p.Gly279Gly|837/1245|837/-1|279/-1||	NA	NA
CM030425.1_1175474_A_G	0.388889	1	1	INTERGENIC	NA	NA
CM030425.1_1192894_A_C	0.136364	0	0	INTERGENIC	NA	NA
CM030425.1_1197753_A_C	0.173913	0	0	INTERGENIC	NA	NA
CM030425.1_1209797_G_A	0.514286	1	1	INTERGENIC	NA	NA
CM030425.1_1227588_T_A	0.115385	0	0	INTERGENIC	NA	NA
CM030425.1_1237430_T_G	0.119048	0	0	INTERGENIC	NA	NA
CM030425.1_1239290_C_T	0.517241	1	1	T|synonymous_variant|LOW|LSCM1_03965|LSCM1_03965|transcript|TRANSCRIPT_LSCM1_03965|pseudogene|1/1|n.696C>T|p.Gly232Gly|696/2928|696/-1|232/-1||	CAS_CSE1,Cse1	GO:0006886|GO:0031267|GO:0006886|GO:0005515|GO:0031267|GO:0005049|GO:0005635|GO:0005829|GO:0006606|GO:0006611
CM030425.1_1247872_C_T	0.5	1	1	INTERGENIC	NA	NA
CM030425.1_1254763_G_T	0.1	0	0	INTERGENIC	NA	NA
CM030425.1_1280968_A_G	0.388889	1	1	INTERGENIC	NA	NA
CM030425.1_1281163_T_C	0.615385	0	0	INTERGENIC	NA	NA
CM030425.1_1296050_T_G	0.142857	0	0	INTERGENIC	NA	NA
CM030425.1_1296075_T_G	0.125	0	0	INTERGENIC	NA	NA
CM030425.1_1301566_A_C	0.128205	0	0	INTERGENIC	NA	NA
CM030425.1_1306228_T_C	0.37037	0	0	INTERGENIC	NA	NA
CM030426.1_19298_T_C	0.645833	0.347222	0.626667	INTERGENIC	NA	NA
CM030426.1_47638_A_C	0.130435	0.115385	0	INTERGENIC	NA	NA
CM030426.1_57014_C_T	0.75	0.422535	0.451613	T|synonymous_variant|LOW|LSCM1_01324|LSCM1_01324|transcript|TRANSCRIPT_LSCM1_01324|pseudogene|1/1|n.246G>A|p.Val82Val|246/588|246/-1|82/-1||	NA	NA
CM030426.1_67615_C_T	0.730159	0.51087	0.490196	T|synonymous_variant|LOW|LSCM1_01329|LSCM1_01329|transcript|TRANSCRIPT_LSCM1_01329|pseudogene|1/1|n.2415G>A|p.Ala805Ala|2415/3579|2415/-1|805/-1||	DEAD,Helicase_C	GO:0003676|GO:0005524|GO:0003723|GO:0004386|GO:0005622|GO:0005634
CM030426.1_72359_G_A	0.372881	0.634921	0.35	INTERGENIC	NA	NA
CM030426.1_73125_A_T	0.166667	0	0.333333	T|missense_variant|MODERATE|LSCM1_01330|LSCM1_01330|transcript|TRANSCRIPT_LSCM1_01330|pseudogene|1/1|n.95T>A|p.Leu32Gln|95/675|95/-1|32/-1||	NA	NA
CM030426.1_77110_T_C	0.644737	0.506173	0.575758	INTERGENIC	NA	NA
CM030426.1_77551_T_C	0.849057	0.571429	0.537037	C|synonymous_variant|LOW|LSCM1_01333|LSCM1_01333|transcript|TRANSCRIPT_LSCM1_01333|pseudogene|1/1|n.2715A>G|p.Ser905Ser|2715/2865|2715/-1|905/-1||	Kinesin	GO:0003777|GO:0005524|GO:0007018|GO:0008017|GO:0003777|GO:0007018|GO:0003777|GO:0005524|GO:0007018
CM030426.1_83725_T_G	0.112903	0	0	G|missense_variant|MODERATE|LSCM1_01334|LSCM1_01334|transcript|TRANSCRIPT_LSCM1_01334|pseudogene|1/1|n.774A>C|p.Lys258Asn|774/3420|774/-1|258/-1||	CRAL_TRIO	GO:0012505|GO:0140284
CM030426.1_91393_A_C	0.708333	0	0.5	INTERGENIC	NA	NA
CM030426.1_110223_C_T	0.758621	0.530303	0.542857	INTERGENIC	NA	NA
CM030426.1_112161_T_C	0.875	0.45614	0.5625	INTERGENIC	NA	NA
CM030426.1_118535_T_A	0.125	0	0	A|missense_variant|MODERATE|LSCM1_01340|LSCM1_01340|transcript|TRANSCRIPT_LSCM1_01340|pseudogene|1/1|n.412A>T|p.Ile138Phe|412/1938|412/-1|138/-1||	NA	NA
CM030426.1_129146_G_A	0.728814	0.45614	0.537037	A|synonymous_variant|LOW|LSCM1_01342|LSCM1_01342|transcript|TRANSCRIPT_LSCM1_01342|pseudogene|1/1|n.9C>T|p.Val3Val|9/2355|9/-1|3/-1||	DUF1935,Peptidase_C2	GO:0004198|GO:0006508
CM030426.1_144699_C_T	0.7375	0.428571	0.47619	INTERGENIC	NA	NA
CM030426.1_168197_A_C	0.115385	0	0	C|missense_variant|MODERATE|LSCM1_01351|LSCM1_01351|transcript|TRANSCRIPT_LSCM1_01351|pseudogene|1/1|n.653T>G|p.Leu218Arg|653/1875|653/-1|218/-1||	NA	NA
CM030426.1_196796_A_G	0.74	0.446809	0.59375	INTERGENIC	NA	NA
CM030426.1_198637_T_G	0.113636	0	0	INTERGENIC	NA	NA
CM030426.1_210429_G_A	0.844828	0.428571	0.557692	INTERGENIC	NA	NA
CM030426.1_213716_C_T	0.686275	0.44	0.435484	INTERGENIC	NA	NA
CM030426.1_214130_T_A	0.84127	0.577465	0.485294	A|synonymous_variant|LOW|LSCM1_01360|LSCM1_01360|transcript|TRANSCRIPT_LSCM1_01360|pseudogene|1/1|n.1689A>T|p.Arg563Arg|1689/1698|1689/-1|563/-1||	Ribosomal_L7Ae	GO:0001514|GO:0003730|GO:0035368|GO:0035368|GO:0043021|GO:1990904
CM030426.1_218967_T_G	0.785714	0.5625	0.569231	INTERGENIC	NA	NA
CM030426.1_223545_A_G	0.109589	0	0	G|missense_variant|MODERATE|LSCM1_01363|LSCM1_01363|transcript|TRANSCRIPT_LSCM1_01363|pseudogene|1/1|n.2110T>C|p.Cys704Arg|2110/2808|2110/-1|704/-1||	NA	NA
CM030426.1_230439_T_C	0.769231	0.319444	0.5	C|synonymous_variant|LOW|LSCM1_01365|LSCM1_01365|transcript|TRANSCRIPT_LSCM1_01365|pseudogene|1/1|n.3489A>G|p.Gly1163Gly|3489/5541|3489/-1|1163/-1||	NA	NA
CM030426.1_231168_A_G	0.819444	0.478261	0.5	G|synonymous_variant|LOW|LSCM1_01365|LSCM1_01365|transcript|TRANSCRIPT_LSCM1_01365|pseudogene|1/1|n.2760T>C|p.Ser920Ser|2760/5541|2760/-1|920/-1||	NA	NA
CM030426.1_231203_G_A	0.771429	0.494949	0.516129	A|missense_variant|MODERATE|LSCM1_01365|LSCM1_01365|transcript|TRANSCRIPT_LSCM1_01365|pseudogene|1/1|n.2725C>T|p.Pro909Ser|2725/5541|2725/-1|909/-1||	NA	NA
CM030426.1_235592_C_G	0.815789	0.622222	0.638889	INTERGENIC	NA	NA
CM030426.1_242933_C_T	0.732143	0.523256	0.403226	INTERGENIC	NA	NA
CM030426.1_243550_A_G	0.721311	0.462687	0.551724	INTERGENIC	NA	NA
CM030426.1_263105_G_A	0.746479	0	0	A|missense_variant|MODERATE|LSCM1_01372|LSCM1_01372|transcript|TRANSCRIPT_LSCM1_01372|pseudogene|1/1|n.179C>T|p.Ser60Leu|179/2949|179/-1|60/-1||	MFS_1	GO:0016020|GO:0022857|GO:0055085
CM030426.1_265893_G_T	0.757143	0	0	INTERGENIC	NA	NA
CM030426.1_270831_T_G	0.105263	0.102041	0	INTERGENIC	NA	NA
CM030426.1_270869_A_G	0.714286	0.363636	0.172414	INTERGENIC	NA	NA
CM030426.1_278185_C_T	0.829268	0.157143	0.2	INTERGENIC	NA	NA
CM030426.1_284025_C_T	0.808219	0.242857	0.189655	T|missense_variant|MODERATE|LSCM1_01377|LSCM1_01377|transcript|TRANSCRIPT_LSCM1_01377|pseudogene|1/1|n.1768G>A|p.Val590Ile|1768/1959|1768/-1|590/-1||	NA	NA
CM030426.1_284064_T_A	0.1	0	0	A|missense_variant|MODERATE|LSCM1_01377|LSCM1_01377|transcript|TRANSCRIPT_LSCM1_01377|pseudogene|1/1|n.1729A>T|p.Arg577Trp|1729/1959|1729/-1|577/-1||	NA	NA
CM030426.1_299577_G_C	0.802632	0.171429	0.12963	INTERGENIC	NA	NA
CM030426.1_318200_C_T	0.77193	0.225	0.257576	INTERGENIC	NA	NA
CM030426.1_326567_C_T	0.709091	0.301205	0	INTERGENIC	NA	NA
CM030426.1_328713_A_C	0.734375	0	0	INTERGENIC	NA	NA
CM030426.1_328726_T_C	0.742857	0.15	0.2625	INTERGENIC	NA	NA
CM030426.1_362675_C_T	0.705882	0	0	T|missense_variant|MODERATE|LSCM1_01393|LSCM1_01393|transcript|TRANSCRIPT_LSCM1_01393|pseudogene|1/1|n.169G>A|p.Asp57Asn|169/2448|169/-1|57/-1||	NA	NA
CM030426.1_362988_T_C	0.698113	0.295775	0	INTERGENIC	NA	NA
CM030426.1_363300_T_G	0.786885	0	0	INTERGENIC	NA	NA
CM030426.1_363640_G_A	0.204082	0.764706	0.782609	INTERGENIC	NA	NA
CM030426.1_368156_T_G	0.104167	0	0	G|missense_variant|MODERATE|LSCM1_01395|LSCM1_01395|transcript|TRANSCRIPT_LSCM1_01395|pseudogene|1/1|n.621A>C|p.Lys207Asn|621/1260|621/-1|207/-1||	NA	GO:0003677
CM030426.1_374907_G_A	0.189655	0.646154	0.746032	INTERGENIC	NA	NA
CM030426.1_383186_G_A	0.819672	0	0.388889	A|synonymous_variant|LOW|LSCM1_01398|LSCM1_01398|transcript|TRANSCRIPT_LSCM1_01398|pseudogene|1/1|n.1431C>T|p.Val477Val|1431/2856|1431/-1|477/-1||	NA	NA
CM030426.1_396533_C_T	0.8	0	0	INTERGENIC	NA	NA
CM030426.1_420663_C_T	0.75	0	0.30137	INTERGENIC	NA	NA
CM030426.1_428149_A_G	0.686567	0	0.358491	INTERGENIC	NA	NA
CM030426.1_432006_T_G	0.127273	0	0	INTERGENIC	NA	NA
CM030426.1_442263_G_T	0.692308	0	0	T|missense_variant|MODERATE|LSCM1_01410|LSCM1_01410|transcript|TRANSCRIPT_LSCM1_01410|pseudogene|1/1|n.3146C>A|p.Thr1049Asn|3146/3321|3146/-1|1049/-1||	NA	GO:0019902
CM030426.1_465869_G_A	0.628205	0	0	A|synonymous_variant|LOW|LSCM1_01417|LSCM1_01417|transcript|TRANSCRIPT_LSCM1_01417|pseudogene|1/1|n.12408C>T|p.Thr4136Thr|12408/14793|12408/-1|4136/-1||	DUF3638,DUF3645,Thioredoxin_8,zf-RanBP	GO:0005515
CM030426.1_509497_G_T	0.727273	0	0.385965	T|synonymous_variant|LOW|LSCM1_01423|LSCM1_01423|transcript|TRANSCRIPT_LSCM1_01423|pseudogene|1/1|n.3414C>A|p.Arg1138Arg|3414/5052|3414/-1|1138/-1||	ABC_membrane,ABC_tran	GO:0005524|GO:0016887|GO:0005524|GO:0016020|GO:0055085|GO:0140359|GO:0016887|GO:0005524|GO:0016020|GO:0016020|GO:0042626|GO:0055085|GO:0140359
CM030426.1_523399_C_T	0.826087	0	0.264706	T|missense_variant|MODERATE|LSCM1_01425|LSCM1_01425|transcript|TRANSCRIPT_LSCM1_01425|pseudogene|1/1|n.2020G>A|p.Val674Ile|2020/3027|2020/-1|674/-1||	NA	NA
CM030426.1_609173_C_T	0.794118	0	0.295775	INTERGENIC	NA	NA
CM030426.1_611032_C_G	0.704918	0	0	G|missense_variant|MODERATE|LSCM1_01435|LSCM1_01435|transcript|TRANSCRIPT_LSCM1_01435|pseudogene|1/1|n.3320G>C|p.Cys1107Ser|3320/3783|3320/-1|1107/-1||	NA	NA
CM030426.1_617377_C_T	0.628571	0	0.293333	INTERGENIC	NA	NA
CM030426.1_617957_C_T	0.763889	0	0.361111	INTERGENIC	NA	NA
CM030426.1_618440_T_G	0.655738	0	0	INTERGENIC	NA	NA
CM030426.1_619885_G_A	0.342466	0.975904	0.573529	INTERGENIC	NA	NA
CM030426.1_620914_G_A	0.76	0	0	INTERGENIC	NA	NA
CM030426.1_621711_G_A	0.680851	0	0.313725	INTERGENIC	NA	NA
CM030426.1_638802_C_T	0.3375	0.632353	0.449275	INTERGENIC	NA	NA
CM030426.1_651312_G_T	0.139535	0	0	T|synonymous_variant|LOW|LSCM1_01440|LSCM1_01440|transcript|TRANSCRIPT_LSCM1_01440|pseudogene|1/1|n.2565C>A|p.Ile855Ile|2565/3456|2565/-1|855/-1||	NA	NA
CM030426.1_654451_G_A	0.72093	0.539474	0	INTERGENIC	NA	NA
CM030426.1_655829_T_C	0.797297	0.505882	0.571429	C|missense_variant|MODERATE|LSCM1_01441|LSCM1_01441|transcript|TRANSCRIPT_LSCM1_01441|pseudogene|1/1|n.1321A>G|p.Arg441Gly|1321/2253|1321/-1|441/-1||	NA	NA
CM030426.1_656317_G_A	0.77193	0.395062	0.555556	A|missense_variant|MODERATE|LSCM1_01441|LSCM1_01441|transcript|TRANSCRIPT_LSCM1_01441|pseudogene|1/1|n.833C>T|p.Ala278Val|833/2253|833/-1|278/-1||	NA	NA
CM030426.1_659722_T_C	0.909091	0.511905	0.627119	INTERGENIC	NA	NA
CM030426.1_665117_G_C	0.790698	0.5	0.525424	INTERGENIC	NA	NA
CM030426.1_665883_T_C	0.769231	0.514286	0.42623	C|missense_variant|MODERATE|LSCM1_01443|LSCM1_01443|transcript|TRANSCRIPT_LSCM1_01443|pseudogene|1/1|n.3535A>G|p.Met1179Val|3535/3771|3535/-1|1179/-1||	NA	NA
CM030426.1_674063_T_C	0.796296	0.617647	0.58	INTERGENIC	NA	NA
CM030426.1_678267_A_C	0.722222	0.597561	0.513889	INTERGENIC	NA	NA
CM030426.1_697278_A_C	0.107143	0	0	INTERGENIC	NA	NA
CM030426.1_697289_A_C	0.125	0	0	INTERGENIC	NA	NA
CM030426.1_791870_G_T	0.910714	0.535211	0.551724	INTERGENIC	NA	NA
CM030426.1_795203_G_A	0.685714	0.5	0.448276	A|synonymous_variant|LOW|LSCM1_01456|LSCM1_01456|transcript|TRANSCRIPT_LSCM1_01456|pseudogene|1/1|n.2091C>T|p.Gly697Gly|2091/3450|2091/-1|697/-1||	NA	NA
CM030426.1_801865_A_G	0.75	0.545455	0.649123	G|synonymous_variant|LOW|LSCM1_01457|LSCM1_01457|transcript|TRANSCRIPT_LSCM1_01457|pseudogene|1/1|n.3450T>C|p.Ser1150Ser|3450/5082|3450/-1|1150/-1||	NA	NA
CM030426.1_880033_A_G	0.723404	0.513158	0.518987	G|synonymous_variant|LOW|LSCM1_01477|LSCM1_01477|transcript|TRANSCRIPT_LSCM1_01477|pseudogene|1/1|n.867T>C|p.Asp289Asp|867/2034|867/-1|289/-1||	NA	GO:0005515
CM030426.1_892478_A_G	0.7	0.478261	0.619048	G|synonymous_variant|LOW|LSCM1_01480|LSCM1_01480|transcript|TRANSCRIPT_LSCM1_01480|pseudogene|1/1|n.528T>C|p.Asp176Asp|528/1155|528/-1|176/-1||	NA	NA
CM030426.1_896276_T_C	0.684211	0.574468	0.558824	C|missense_variant|MODERATE|LSCM1_01481|LSCM1_01481|transcript|TRANSCRIPT_LSCM1_01481|pseudogene|1/1|n.216A>G|p.Ile72Met|216/1248|216/-1|72/-1||	NA	NA
CM030426.1_896786_T_G	0.754386	0.469388	0.571429	INTERGENIC	NA	NA
CM030426.1_961886_C_A	0.111111	0	0	INTERGENIC	NA	NA
CM030426.1_963554_T_G	0.813559	0	0.267606	INTERGENIC	NA	NA
CM030426.1_967037_G_A	0.811321	0	0	INTERGENIC	NA	NA
CM030426.1_971381_C_T	0.703125	0	0.4	INTERGENIC	NA	NA
CM030426.1_975192_A_G	0.820513	0	0	INTERGENIC	NA	NA
CM030426.1_1028612_G_A	0.719298	0	0.295082	INTERGENIC	NA	NA
CM030426.1_1030762_A_C	0.116279	0	0	INTERGENIC	NA	NA
CM030426.1_1039648_A_G	0.8	0	0	INTERGENIC	NA	NA
CM030426.1_1071030_A_G	0.76	0	0	INTERGENIC	NA	NA
CM030426.1_1073852_A_C	0.107143	0	0	C|missense_variant|MODERATE|LSCM1_01514|LSCM1_01514|transcript|TRANSCRIPT_LSCM1_01514|pseudogene|1/1|n.137T>G|p.Phe46Cys|137/1680|137/-1|46/-1||	NA	NA
CM030426.1_1085558_G_T	0.647059	0	0	INTERGENIC	NA	NA
CM030426.1_1091701_C_T	0.736842	0	0	INTERGENIC	NA	NA
CM030426.1_1129656_A_G	0.25	1	0.979592	G|missense_variant|MODERATE|LSCM1_01524|LSCM1_01524|transcript|TRANSCRIPT_LSCM1_01524|pseudogene|1/1|n.2900T>C|p.Val967Ala|2900/3780|2900/-1|967/-1||	NA	NA
CM030426.1_1130451_C_A	0.102564	0	0	A|missense_variant|MODERATE|LSCM1_01524|LSCM1_01524|transcript|TRANSCRIPT_LSCM1_01524|pseudogene|1/1|n.2105G>T|p.Arg702Ile|2105/3780|2105/-1|702/-1||	NA	NA
CM030426.1_1130807_C_T	0.769231	0	0	T|synonymous_variant|LOW|LSCM1_01524|LSCM1_01524|transcript|TRANSCRIPT_LSCM1_01524|pseudogene|1/1|n.1749G>A|p.Ala583Ala|1749/3780|1749/-1|583/-1||	NA	NA
CM030426.1_1130951_A_G	0.721519	0	0	G|synonymous_variant|LOW|LSCM1_01524|LSCM1_01524|transcript|TRANSCRIPT_LSCM1_01524|pseudogene|1/1|n.1605T>C|p.Leu535Leu|1605/3780|1605/-1|535/-1||	NA	NA
CM030426.1_1133695_A_G	0.785714	0	0	INTERGENIC	NA	NA
CM030426.1_1133776_C_T	0.708333	0	0	INTERGENIC	NA	NA
CM030426.1_1158403_T_G	0.78125	0	0	INTERGENIC	NA	NA
CM030426.1_1159661_G_A	0.830769	0	0	A|synonymous_variant|LOW|LSCM1_01527|LSCM1_01527|transcript|TRANSCRIPT_LSCM1_01527|pseudogene|1/1|n.1134C>T|p.His378His|1134/1446|1134/-1|378/-1||	NA	NA
CM030426.1_1160573_T_C	0.638889	0	0	C|synonymous_variant|LOW|LSCM1_01527|LSCM1_01527|transcript|TRANSCRIPT_LSCM1_01527|pseudogene|1/1|n.222A>G|p.Ala74Ala|222/1446|222/-1|74/-1||	NA	NA
CM030426.1_1164695_C_T	0.742424	0.209877	0.571429	T|missense_variant|MODERATE|LSCM1_01528|LSCM1_01528|transcript|TRANSCRIPT_LSCM1_01528|pseudogene|1/1|n.1652G>A|p.Ser551Asn|1652/1920|1652/-1|551/-1||	NA	NA
CM030426.1_1187710_G_A	0.746032	0.318681	0.413333	A|missense_variant|MODERATE|LSCM1_01534|LSCM1_01534|transcript|TRANSCRIPT_LSCM1_01534|pseudogene|1/1|n.758C>T|p.Ala253Val|758/1389|758/-1|253/-1||	NA	GO:0000774|GO:0005783
CM030426.1_1210025_G_A	0.68	0	0.559322	A|missense_variant|MODERATE|LSCM1_01542|LSCM1_01542|transcript|TRANSCRIPT_LSCM1_01542|pseudogene|1/1|n.815C>T|p.Ala272Val|815/1095|815/-1|272/-1||	Hydrolase_6,Hydrolase_like	GO:0016791
CM030426.1_1212762_T_C	0.22449	0.666667	0.525	INTERGENIC	NA	NA
CM030426.1_1214785_C_T	0.203704	0.623188	0.5	INTERGENIC	NA	NA
CM030426.1_1220056_A_G	0.701754	0	0.617021	INTERGENIC	NA	NA
CM030426.1_1221892_T_G	0.75	0.209677	0.542373	INTERGENIC	NA	NA
CM030426.1_1233747_G_A	0.78125	0.255556	0.395833	A|missense_variant|MODERATE|LSCM1_01546|LSCM1_01546|transcript|TRANSCRIPT_LSCM1_01546|pseudogene|1/1|n.1838C>T|p.Thr613Met|1838/4488|1838/-1|613/-1||	Symplekin_C	GO:0005847|GO:0006378
CM030426.1_1238278_C_T	0.785714	0	0.555556	T|missense_variant|MODERATE|LSCM1_01547|LSCM1_01547|transcript|TRANSCRIPT_LSCM1_01547|pseudogene|1/1|n.679G>A|p.Ala227Thr|679/1584|679/-1|227/-1||	NA	NA
CM030426.1_1244490_G_A	0.68	0.136986	0.510204	INTERGENIC	NA	NA
CM030426.1_1256801_G_T	0.769231	0.392157	0.648649	INTERGENIC	NA	NA
CM030426.1_1264947_G_A	0.704545	0.222222	0.553571	INTERGENIC	NA	NA
CM030426.1_1272092_G_C	0.780822	0	0.625	INTERGENIC	NA	NA
CM030426.1_1272406_A_C	0.810345	0	0.518519	INTERGENIC	NA	NA
CM030426.1_1277462_A_G	0.704918	0	0.45614	INTERGENIC	NA	NA
CM030426.1_1277676_A_T	0.104167	0	0.142857	INTERGENIC	NA	NA
CM030426.1_1284432_A_C	0.217391	0	0	INTERGENIC	NA	NA
CM030426.1_1285693_C_T	0.679245	0.298246	0.52459	INTERGENIC	NA	NA
CM030426.1_1288018_C_T	0.827586	0.325843	0.545455	INTERGENIC	NA	NA
CM030426.1_1289606_A_C	0.666667	0.339286	0.56	INTERGENIC	NA	NA
CM030426.1_1295968_G_A	0.666667	0.273973	0.615385	INTERGENIC	NA	NA
CM030426.1_1296471_A_G	0.759259	0	0.531915	INTERGENIC	NA	NA
CM030426.1_1303787_T_C	0.818182	0	0.413793	C|synonymous_variant|LOW|LSCM1_01562|LSCM1_01562|transcript|TRANSCRIPT_LSCM1_01562|pseudogene|1/1|n.111A>G|p.Val37Val|111/441|111/-1|37/-1||	Fer2	GO:0051536|GO:0051537|GO:0140647
CM030426.1_1315143_G_A	0.767857	0.275362	0.566038	INTERGENIC	NA	NA
CM030426.1_1321899_G_A	0.763889	0	0.571429	INTERGENIC	NA	NA
CM030426.1_1330505_G_A	0.701754	0	0.509434	A|synonymous_variant|LOW|LSCM1_01568|LSCM1_01568|transcript|TRANSCRIPT_LSCM1_01568|pseudogene|1/1|n.1074C>T|p.Arg358Arg|1074/3342|1074/-1|358/-1||	NA	NA
CM030426.1_1333037_G_A	0.298507	0.655556	0.555556	INTERGENIC	NA	NA
CM030426.1_1356234_G_A	0.77907	0.197368	0.586207	INTERGENIC	NA	NA
CM030426.1_1364094_T_C	0.322581	0.795455	0.571429	C|synonymous_variant|LOW|LSCM1_01576|LSCM1_01576|transcript|TRANSCRIPT_LSCM1_01576|pseudogene|1/1|n.888A>G|p.Pro296Pro|888/1728|888/-1|296/-1||	NA	NA
CM030426.1_1391255_T_C	0.262295	0.898551	0.45283	C|synonymous_variant|LOW|LSCM1_01583|LSCM1_01583|transcript|TRANSCRIPT_LSCM1_01583|pseudogene|1/1|n.2259A>G|p.Leu753Leu|2259/3255|2259/-1|753/-1||	Kinesin,MORN	GO:0003777|GO:0005524|GO:0007018|GO:0008017
CM030426.1_1400665_T_C	0.685714	0.209677	0.638889	INTERGENIC	NA	NA
CM030426.1_1408021_C_T	0.71831	0	0.603175	INTERGENIC	NA	NA
CM030426.1_1410138_T_C	0.786885	0	0.474576	INTERGENIC	NA	NA
CM030426.1_1436438_C_T	0.651515	0.352941	0.423729	INTERGENIC	NA	NA
CM030426.1_1438878_A_G	0.816667	0.255814	0.657534	G|synonymous_variant|LOW|LSCM1_01599|LSCM1_01599|transcript|TRANSCRIPT_LSCM1_01599|pseudogene|1/1|n.117T>C|p.Gly39Gly|117/393|117/-1|39/-1||	Ribosomal_L12	NA
CM030426.1_1441773_G_T	0.794118	0.267857	0.431034	INTERGENIC	NA	NA
CM030426.1_1443340_A_G	0.741379	0	0.534483	INTERGENIC	NA	NA
CM030426.1_1454189_T_G	0.825397	0	0.580645	INTERGENIC	NA	NA
CM030426.1_1457594_T_G	0.833333	0.191176	0.418605	INTERGENIC	NA	NA
CM030426.1_1458313_G_A	0.681159	0	0.609375	A|synonymous_variant|LOW|LSCM1_01608|LSCM1_01608|transcript|TRANSCRIPT_LSCM1_01608|pseudogene|1/1|n.645C>T|p.Gly215Gly|645/753|645/-1|215/-1||	NA	NA
CM030426.1_1463615_A_C	0.8	0.338462	0.527778	C|missense_variant|MODERATE|LSCM1_01610|LSCM1_01610|transcript|TRANSCRIPT_LSCM1_01610|pseudogene|1/1|n.893T>G|p.Val298Gly|893/987|893/-1|298/-1||	NUDIX,zf-NADH-PPase	GO:0005829|GO:0006734|GO:0006742|GO:0019677|GO:0035529|GO:0016787
CM030426.1_1467637_A_G	0.881356	0.240741	0.625	G|synonymous_variant|LOW|LSCM1_01611|LSCM1_01611|transcript|TRANSCRIPT_LSCM1_01611|pseudogene|1/1|n.1182T>C|p.Ser394Ser|1182/1326|1182/-1|394/-1||	Pkinase	GO:0004672|GO:0005524|GO:0004672|GO:0005524|GO:0006468|GO:0004672|GO:0006468
CM030426.1_1468024_C_T	0.746032	0.25641	0.558824	T|synonymous_variant|LOW|LSCM1_01611|LSCM1_01611|transcript|TRANSCRIPT_LSCM1_01611|pseudogene|1/1|n.795G>A|p.Val265Val|795/1326|795/-1|265/-1||	Pkinase	GO:0004672|GO:0005524|GO:0004672|GO:0005524|GO:0006468|GO:0004672|GO:0006468
CM030426.1_1483986_T_C	0.178082	0.766667	0.6	C|missense_variant|MODERATE|LSCM1_01614|LSCM1_01614|transcript|TRANSCRIPT_LSCM1_01614|pseudogene|1/1|n.5494A>G|p.Thr1832Ala|5494/5691|5494/-1|1832/-1||	NA	NA
CM030426.1_1487545_C_T	0.703125	0.323077	0.571429	T|synonymous_variant|LOW|LSCM1_01614|LSCM1_01614|transcript|TRANSCRIPT_LSCM1_01614|pseudogene|1/1|n.1935G>A|p.Gly645Gly|1935/5691|1935/-1|645/-1||	NA	NA
CM030426.1_1493478_G_A	0.803571	0.327586	0.555556	INTERGENIC	NA	NA
CM030426.1_1501800_C_T	0.638298	0.225806	0.52	T|missense_variant|MODERATE|LSCM1_01620|LSCM1_01620|transcript|TRANSCRIPT_LSCM1_01620|pseudogene|1/1|n.1765G>A|p.Gly589Ser|1765/4608|1765/-1|589/-1||	NA	NA
CM030426.1_1508527_G_A	0.755556	0.246377	0.516129	INTERGENIC	NA	NA
CM030426.1_1512979_T_C	0.767857	0	0.451613	C|synonymous_variant|LOW|LSCM1_01623|LSCM1_01623|transcript|TRANSCRIPT_LSCM1_01623|pseudogene|1/1|n.1293A>G|p.Gly431Gly|1293/1329|1293/-1|431/-1||	Zip	GO:0005385|GO:0005886|GO:0016020|GO:0071577|GO:0016020|GO:0030001|GO:0046873|GO:0055085
CM030426.1_1519005_A_C	0.130435	0	0	INTERGENIC	NA	NA
CM030426.1_1528443_A_T	0.117647	0	0	T|missense_variant|MODERATE|LSCM1_01629|LSCM1_01629|transcript|TRANSCRIPT_LSCM1_01629|pseudogene|1/1|n.2167T>A|p.Cys723Ser|2167/2532|2167/-1|723/-1||	NA	NA
CM030427.1_112742_A_C	0.119048	0	0	INTERGENIC	NA	NA
CM030427.1_174962_A_C	0.1	0	0	INTERGENIC	NA	NA
CM030427.1_250624_T_G	0.107143	0	0	INTERGENIC	NA	NA
CM030427.1_274202_A_C	0.103448	0	0	C|missense_variant|MODERATE|LSCM1_01719|LSCM1_01719|transcript|TRANSCRIPT_LSCM1_01719|pseudogene|1/1|n.2429A>C|p.Asn810Thr|2429/4968|2429/-1|810/-1||	RIC1	GO:0000139|GO:0005829|GO:0006886|GO:0006886|GO:0034066|GO:0034066|GO:0042147
CM030427.1_285024_T_G	0.129032	0	0.107143	INTERGENIC	NA	NA
CM030427.1_304194_T_A	0.12	0	0	INTERGENIC	NA	NA
CM030427.1_310733_C_A	0.111111	0	0	INTERGENIC	NA	NA
CM030427.1_311005_A_C	0.129032	0.15	0	INTERGENIC	NA	NA
CM030427.1_391817_A_C	0.157895	0	0	INTERGENIC	NA	NA
CM030427.1_445079_A_C	0.1	0	0	INTERGENIC	NA	NA
CM030427.1_479905_T_G	0.108108	0	0	G|missense_variant|MODERATE|LSCM1_01766|LSCM1_01766|transcript|TRANSCRIPT_LSCM1_01766|pseudogene|1/1|n.2109T>G|p.Asp703Glu|2109/2388|2109/-1|703/-1||	NA	NA
CM030427.1_484673_T_A	0.222222	0	0	A|missense_variant|MODERATE|LSCM1_01768|LSCM1_01768|transcript|TRANSCRIPT_LSCM1_01768|pseudogene|1/1|n.866T>A|p.Leu289His|866/2757|866/-1|289/-1||	PHTB1_C,PHTB1_N	GO:0016020|GO:0034464|GO:0034464|GO:0060271
CM030427.1_493601_T_A	0.12	0	0	INTERGENIC	NA	NA
CM030427.1_527782_T_G	0.125	0	0	G|missense_variant|MODERATE|LSCM1_01780|LSCM1_01780|transcript|TRANSCRIPT_LSCM1_01780|pseudogene|1/1|n.4130T>G|p.Met1377Arg|4130/4611|4130/-1|1377/-1||	CPSF_A,MMS1_N	GO:0005515|GO:0005634|GO:0006378|GO:0003676|GO:0005634
CM030427.1_533372_A_T	0.103448	0	0	T|synonymous_variant|LOW|LSCM1_01782|LSCM1_01782|transcript|TRANSCRIPT_LSCM1_01782|pseudogene|1/1|n.96A>T|p.Pro32Pro|96/3366|96/-1|32/-1||	ADK,mRNA_cap_enzyme	GO:0004484|GO:0005524|GO:0006370|GO:0004484|GO:0006370
CM030427.1_549740_T_A	0.214286	0	0	INTERGENIC	NA	NA
CM030427.1_550243_T_G	0.1	0	0	INTERGENIC	NA	NA
CM030427.1_550262_A_C	0.129032	0	0	INTERGENIC	NA	NA
CM030427.1_566301_A_C	0.173913	0.1	0.104167	INTERGENIC	NA	NA
CM030427.1_582042_T_G	0.12	0	0	INTERGENIC	NA	NA
CM030427.1_593737_T_G	0.111111	0	0	G|missense_variant|MODERATE|LSCM1_01796|LSCM1_01796|transcript|TRANSCRIPT_LSCM1_01796|pseudogene|1/1|n.1079A>C|p.Tyr360Ser|1079/2154|1079/-1|360/-1||	AAA,Peptidase_M41	GO:0004176|GO:0004222|GO:0005524|GO:0006508|GO:0004222|GO:0005745|GO:0034982|GO:0016887|GO:0005524|GO:0016887
CM030427.1_598713_A_T	0.125	0	0	T|missense_variant|MODERATE|LSCM1_01798|LSCM1_01798|transcript|TRANSCRIPT_LSCM1_01798|pseudogene|1/1|n.2390T>A|p.Met797Lys|2390/2652|2390/-1|797/-1||	YqaJ	NA
CM030427.1_625796_T_G	0.15	0.193548	0.16129	G|missense_variant|MODERATE|LSCM1_01805|LSCM1_01805|transcript|TRANSCRIPT_LSCM1_01805|pseudogene|1/1|n.1164A>C|p.Glu388Asp|1164/2829|1164/-1|388/-1||	PIF1	GO:0000723|GO:0003678|GO:0006281|GO:0016887
CM030427.1_652849_T_G	0.157895	0	0	G|missense_variant|MODERATE|LSCM1_01812|LSCM1_01812|transcript|TRANSCRIPT_LSCM1_01812|pseudogene|1/1|n.427A>C|p.Ser143Arg|427/2676|427/-1|143/-1||	NA	GO:0005515|GO:0000159|GO:0019888|GO:0000159|GO:0000159|GO:0005829|GO:0019888|GO:0019888
CM030427.1_663114_T_G	0.12	0	0.113636	G|stop_lost&splice_region_variant|HIGH|LSCM1_01815|LSCM1_01815|transcript|TRANSCRIPT_LSCM1_01815|pseudogene|1/1|n.411A>C|p.Ter137Tyrext*?|411/411|411/-1|137/-1||	NA	NA
CM030427.1_764772_A_C	0.107143	0	0	C|missense_variant|MODERATE|LSCM1_01842|LSCM1_01842|transcript|TRANSCRIPT_LSCM1_01842|pseudogene|1/1|n.2348T>G|p.Leu783Arg|2348/2358|2348/-1|783/-1||	NA	NA
CM030427.1_786569_C_T	0.534884	1	1	T|synonymous_variant|LOW|LSCM1_01848|LSCM1_01848|transcript|TRANSCRIPT_LSCM1_01848|pseudogene|1/1|n.2094G>A|p.Pro698Pro|2094/2226|2094/-1|698/-1||	DUF4200	NA
CM030427.1_806172_A_T	0.125	0	0.106383	INTERGENIC	NA	NA
CM030427.1_806288_T_A	0.107143	0	0	INTERGENIC	NA	NA
CM030427.1_809741_T_C	0.518519	1	1	C|synonymous_variant|LOW|LSCM1_01856|LSCM1_01856|transcript|TRANSCRIPT_LSCM1_01856|pseudogene|1/1|n.144A>G|p.Arg48Arg|144/2214|144/-1|48/-1||	ABC_tran	GO:0005524|GO:0016887|GO:0016887|GO:0005524|GO:0016020|GO:0005524|GO:0016020|GO:0055085|GO:0140359|GO:0016021|GO:0042626|GO:0055085
CM030427.1_810632_T_C	0.62069	1	1	INTERGENIC	NA	NA
CM030427.1_818089_A_G	0.5625	1	1	G|synonymous_variant|LOW|LSCM1_01859|LSCM1_01859|transcript|TRANSCRIPT_LSCM1_01859|pseudogene|1/1|n.819T>C|p.Leu273Leu|819/1014|819/-1|273/-1||	NA	GO:0003676|GO:0008168|GO:0032259|GO:0008276|GO:0008757|GO:0035657
CM030427.1_818474_C_T	0.342857	1	1	T|missense_variant|MODERATE|LSCM1_01859|LSCM1_01859|transcript|TRANSCRIPT_LSCM1_01859|pseudogene|1/1|n.434G>A|p.Arg145Gln|434/1014|434/-1|145/-1||	NA	GO:0003676|GO:0008168|GO:0032259|GO:0008276|GO:0008757|GO:0035657
CM030427.1_871215_A_C	0.125	0	0	INTERGENIC	NA	NA
CM030427.1_896736_G_T	0.529412	0	0	INTERGENIC	NA	NA
CM030427.1_911309_A_T	0.166667	0	0	INTERGENIC	NA	NA
CM030427.1_944000_T_G	0.129032	0	0	G|missense_variant|MODERATE|LSCM1_01890|LSCM1_01890|transcript|TRANSCRIPT_LSCM1_01890|pseudogene|1/1|n.515A>C|p.His172Pro|515/1554|515/-1|172/-1||	NA	NA
CM030427.1_981953_A_C	0.111111	0.1	0	C|synonymous_variant|LOW|LSCM1_01900|LSCM1_01900|transcript|TRANSCRIPT_LSCM1_01900|pseudogene|1/1|n.3822T>G|p.Pro1274Pro|3822/3828|3822/-1|1274/-1||	NA	GO:0005515|GO:0000244|GO:0000398|GO:0000398|GO:0046540|GO:0071013
CM030427.1_985521_T_A	0.181818	0	0	A|missense_variant|MODERATE|LSCM1_01900|LSCM1_01900|transcript|TRANSCRIPT_LSCM1_01900|pseudogene|1/1|n.254A>T|p.Gln85Leu|254/3828|254/-1|85/-1||	NA	GO:0005515|GO:0000244|GO:0000398|GO:0000398|GO:0046540|GO:0071013
CM030427.1_991829_T_A	0.103448	0	0	A|missense_variant|MODERATE|LSCM1_01903|LSCM1_01903|transcript|TRANSCRIPT_LSCM1_01903|pseudogene|1/1|n.746A>T|p.Asn249Ile|746/1977|746/-1|249/-1||	NA	NA
CM030427.1_1002244_T_A	0.108108	0.129032	0	A|synonymous_variant|LOW|LSCM1_01905|LSCM1_01905|transcript|TRANSCRIPT_LSCM1_01905|pseudogene|1/1|n.813A>T|p.Pro271Pro|813/2829|813/-1|271/-1||	NA	GO:0003700|GO:0005829
CM030427.1_1031978_T_G	0.130435	0	0	INTERGENIC	NA	NA
CM030427.1_1037878_A_T	0.464789	0.512821	0.44	INTERGENIC	NA	NA
CM030427.1_1045201_A_C	0.176471	0	0	INTERGENIC	NA	NA
CM030427.1_1108164_A_T	0.1	0	0	T|synonymous_variant|LOW|LSCM1_01932|LSCM1_01932|transcript|TRANSCRIPT_LSCM1_01932|pseudogene|1/1|n.69T>A|p.Pro23Pro|69/4083|69/-1|23/-1||	NA	NA
CM030427.1_1186569_T_A	0.125	0	0	A|synonymous_variant|LOW|LSCM1_01961|LSCM1_01961|transcript|TRANSCRIPT_LSCM1_01961|pseudogene|1/1|n.1083T>A|p.Thr361Thr|1083/1212|1083/-1|361/-1||	DUF21	GO:0010960
CM030427.1_1193766_T_A	0.142857	0	0	A|missense_variant|MODERATE|LSCM1_01963|LSCM1_01963|transcript|TRANSCRIPT_LSCM1_01963|pseudogene|1/1|n.1067T>A|p.Met356Lys|1067/2307|1067/-1|356/-1||	MMR_HSR1	GO:0005525
CM030427.1_1227842_A_C	0.114286	0	0	INTERGENIC	NA	NA
CM030427.1_1295545_T_G	0.12	0	0	INTERGENIC	NA	NA
CM030427.1_1346223_A_T	0.1	0	0	T|synonymous_variant|LOW|LSCM1_01997|LSCM1_01997|transcript|TRANSCRIPT_LSCM1_01997|pseudogene|1/1|n.3495A>T|p.Ser1165Ser|3495/4023|3495/-1|1165/-1||	zf-B_box	GO:0008270
CM030427.1_1351919_A_C	0.173913	0	0.125	INTERGENIC	NA	NA
CM030427.1_1409254_A_T	0.190476	0	0	T|missense_variant|MODERATE|LSCM1_02014|LSCM1_02014|transcript|TRANSCRIPT_LSCM1_02014|pseudogene|1/1|n.273A>T|p.Glu91Asp|273/1812|273/-1|91/-1||	NA	GO:0046872
CM030427.1_1489518_T_G	0.111111	0	0	INTERGENIC	NA	NA
CM030427.1_1506309_C_A	0.12	0	0	INTERGENIC	NA	NA
CM030427.1_1531115_A_C	0.114286	0	0	C|missense_variant|MODERATE|LSCM1_02050|LSCM1_02050|transcript|TRANSCRIPT_LSCM1_02050|pseudogene|1/1|n.243A>C|p.Lys81Asn|243/2406|243/-1|81/-1||	ERCC3_RAD25_C,Helicase_C_3,ResIII	GO:0003677|GO:0005524|GO:0016787|GO:0000112|GO:0005675|GO:0006367|GO:0043138|GO:0097550
CM030427.1_1540902_A_C	0.125	0	0	C|missense_variant|MODERATE|LSCM1_02051|LSCM1_02051|transcript|TRANSCRIPT_LSCM1_02051|pseudogene|1/1|n.3171A>C|p.Gln1057His|3171/12447|3171/-1|1057/-1||	AKAP7_NLS,C2,FERM_C,FERM_M,FERM_N,HECT,KH_1,Myosin_head,SPRY,Sec6,WW	GO:0004842|GO:0005515|GO:0008270|GO:0004842|GO:0005737
CM030427.1_1565914_T_G	0.111111	0	0	INTERGENIC	NA	NA
CM030427.1_1566299_T_G	0.107143	0	0	INTERGENIC	NA	NA
CM030428.1_8524_A_C	0.12	0	0	C|missense_variant|MODERATE|LSCM1_02475|LSCM1_02475|transcript|TRANSCRIPT_LSCM1_02475|pseudogene|1/1|n.226T>G|p.Ser76Ala|226/576|226/-1|76/-1||	NA	NA
CM030428.1_15381_A_C	0.171429	0.108108	0	INTERGENIC	NA	NA
CM030428.1_33575_A_C	0.153846	0	0	INTERGENIC	NA	NA
CM030428.1_264852_G_T	0.125	0	0	INTERGENIC	NA	NA
CM030428.1_265320_T_G	0.12	0	0	INTERGENIC	NA	NA
CM030428.1_281252_A_C	0.103448	0	0	INTERGENIC	NA	NA
CM030428.1_332884_A_C	0.181818	0	0.115385	C|missense_variant|MODERATE|LSCM1_02567|LSCM1_02567|transcript|TRANSCRIPT_LSCM1_02567|pseudogene|1/1|n.4534A>C|p.Thr1512Pro|4534/4932|4534/-1|1512/-1||	NIF	GO:0004721
CM030428.1_394624_T_A	0.147059	0	0	A|missense_variant|MODERATE|LSCM1_02575|LSCM1_02575|transcript|TRANSCRIPT_LSCM1_02575|pseudogene|1/1|n.659T>A|p.Leu220His|659/1479|659/-1|220/-1||	NA	NA
CM030428.1_398577_T_G	0.103448	0	0	G|missense_variant|MODERATE|LSCM1_02576|LSCM1_02576|transcript|TRANSCRIPT_LSCM1_02576|pseudogene|1/1|n.876T>G|p.Cys292Trp|876/951|876/-1|292/-1||	NA	NA
CM030428.1_398625_T_G	0.1	0	0.151515	G|synonymous_variant|LOW|LSCM1_02576|LSCM1_02576|transcript|TRANSCRIPT_LSCM1_02576|pseudogene|1/1|n.924T>G|p.Ala308Ala|924/951|924/-1|308/-1||	NA	NA
CM030428.1_408816_T_G	0.103448	0	0	INTERGENIC	NA	NA
CM030428.1_488215_T_G	0.125	0.102564	0	INTERGENIC	NA	NA
CM030428.1_497449_A_T	0.125	0	0	T|missense_variant|MODERATE|LSCM1_02601|LSCM1_02601|transcript|TRANSCRIPT_LSCM1_02601|pseudogene|1/1|n.379A>T|p.Ser127Cys|379/2268|379/-1|127/-1||	NA	NA
CM030428.1_507611_A_C	0.176471	0	0	INTERGENIC	NA	NA
CM030428.1_522108_A_C	0.142857	0.115385	0	INTERGENIC	NA	NA
CM030428.1_619366_A_C	0.146341	0	0	INTERGENIC	NA	NA
CM030428.1_621596_T_A	0.4	0	0	INTERGENIC	NA	NA
CM030428.1_628014_A_C	0.107143	0.107143	0	C|missense_variant|MODERATE|LSCM1_02633|LSCM1_02633|transcript|TRANSCRIPT_LSCM1_02633|pseudogene|1/1|n.493A>C|p.Thr165Pro|493/1248|493/-1|165/-1||	NA	NA
CM030428.1_683867_T_A	0.12	0	0	INTERGENIC	NA	NA
CM030428.1_685878_A_G	0.6	0	0	INTERGENIC	NA	NA
CM030428.1_687443_T_G	0.535714	0	0	INTERGENIC	NA	NA
CM030428.1_763030_T_G	0.475	1	1	G|missense_variant|MODERATE|LSCM1_02650|LSCM1_02650|transcript|TRANSCRIPT_LSCM1_02650|pseudogene|1/1|n.8606T>G|p.Ile2869Ser|8606/10059|8606/-1|2869/-1||	NA	GO:0005515
CM030428.1_803499_C_T	0.576923	0	0	T|synonymous_variant|LOW|LSCM1_02663|LSCM1_02663|transcript|TRANSCRIPT_LSCM1_02663|pseudogene|1/1|n.213C>T|p.Leu71Leu|213/1407|213/-1|71/-1||	M20_dimer,Peptidase_M20	GO:0006508|GO:0008233|GO:0016787
CM030428.1_810000_A_G	0.674419	1	1	INTERGENIC	NA	NA
CM030428.1_814429_A_C	0.107143	0	0	C|stop_lost&splice_region_variant|HIGH|LSCM1_02664|LSCM1_02664|transcript|TRANSCRIPT_LSCM1_02664|pseudogene|1/1|n.2717A>C|p.Ter906Serext*?|2717/2718|2717/-1|906/-1||	NA	NA
CM030428.1_831622_A_C	0.103448	0	0	INTERGENIC	NA	NA
CM030428.1_894337_G_A	0.705882	1	1	A|synonymous_variant|LOW|LSCM1_02692|LSCM1_02692|transcript|TRANSCRIPT_LSCM1_02692|pseudogene|1/1|n.1281G>A|p.Ala427Ala|1281/1902|1281/-1|427/-1||	NA	NA
CM030428.1_901993_G_C	0.522727	1	1	INTERGENIC	NA	NA
CM030428.1_902101_T_C	0.585366	1	1	INTERGENIC	NA	NA
CM030428.1_907545_T_C	0.55	0	0	INTERGENIC	NA	NA
CM030428.1_910400_C_T	0.566667	0	0	T|synonymous_variant|LOW|LSCM1_02699|LSCM1_02699|transcript|TRANSCRIPT_LSCM1_02699|pseudogene|1/1|n.936C>T|p.Tyr312Tyr|936/3042|936/-1|312/-1||	NA	NA
CM030428.1_924312_A_C	0.366667	1	1	INTERGENIC	NA	NA
CM030428.1_957205_T_C	0.5625	0	0	C|missense_variant|MODERATE|LSCM1_02710|LSCM1_02710|transcript|TRANSCRIPT_LSCM1_02710|pseudogene|1/1|n.442T>C|p.Tyr148His|442/543|442/-1|148/-1||	NA	NA
CM030428.1_958205_T_C	0.580645	1	1	C|synonymous_variant|LOW|LSCM1_02711|LSCM1_02711|transcript|TRANSCRIPT_LSCM1_02711|pseudogene|1/1|n.150T>C|p.Gly50Gly|150/2778|150/-1|50/-1||	Nup84_Nup100	GO:0005643|GO:0017056|GO:0000973|GO:0005643|GO:0006406|GO:0006606|GO:0017056|GO:0017056|GO:0031080
CM030428.1_959306_G_T	0.5	0	0	T|synonymous_variant|LOW|LSCM1_02711|LSCM1_02711|transcript|TRANSCRIPT_LSCM1_02711|pseudogene|1/1|n.1251G>T|p.Thr417Thr|1251/2778|1251/-1|417/-1||	Nup84_Nup100	GO:0005643|GO:0017056|GO:0000973|GO:0005643|GO:0006406|GO:0006606|GO:0017056|GO:0017056|GO:0031080
CM030428.1_984362_T_C	0.419355	0	0	C|synonymous_variant|LOW|LSCM1_02717|LSCM1_02717|transcript|TRANSCRIPT_LSCM1_02717|pseudogene|1/1|n.1071T>C|p.Asp357Asp|1071/1500|1071/-1|357/-1||	His_Phos_1	GO:0003824|GO:0016791
CM030428.1_1017950_T_G	0.125	0	0	G|missense_variant|MODERATE|LSCM1_02724|LSCM1_02724|transcript|TRANSCRIPT_LSCM1_02724|pseudogene|1/1|n.1115T>G|p.Val372Gly|1115/4407|1115/-1|372/-1||	NA	NA
CM030428.1_1026639_C_A	0.357143	0	0	A|synonymous_variant|LOW|LSCM1_02725|LSCM1_02725|transcript|TRANSCRIPT_LSCM1_02725|pseudogene|1/1|n.1890C>A|p.Arg630Arg|1890/4227|1890/-1|630/-1||	NA	NA
CM030428.1_1055951_C_T	0.555556	1	1	INTERGENIC	NA	NA
CM030428.1_1091712_A_T	0.166667	0	0	T|missense_variant|MODERATE|LSCM1_02740|LSCM1_02740|transcript|TRANSCRIPT_LSCM1_02740|pseudogene|1/1|n.52A>T|p.Ser18Cys|52/3627|52/-1|18/-1||	NA	NA
CM030428.1_1119449_T_C	0.555556	0	0	INTERGENIC	NA	NA
CM030428.1_1132564_T_C	0.53125	0	0	INTERGENIC	NA	NA
CM030428.1_1134031_T_C	0.6	1	1	C|synonymous_variant|LOW|LSCM1_02750|LSCM1_02750|transcript|TRANSCRIPT_LSCM1_02750|pseudogene|1/1|n.258T>C|p.Asp86Asp|258/1977|258/-1|86/-1||	NA	NA
CM030428.1_1137822_G_C	0.382353	0	0	C|synonymous_variant|LOW|LSCM1_02751|LSCM1_02751|transcript|TRANSCRIPT_LSCM1_02751|pseudogene|1/1|n.864G>C|p.Ala288Ala|864/1446|864/-1|288/-1||	NA	NA
CM030428.1_1138569_G_T	0.4375	1	1	INTERGENIC	NA	NA
CM030428.1_1172365_G_A	0.578947	1	1	INTERGENIC	NA	NA
CM030428.1_1184659_T_A	0.157895	0.130435	0	INTERGENIC	NA	NA
CM030428.1_1189395_G_T	0.482759	0	0	T|missense_variant|MODERATE|LSCM1_02763|LSCM1_02763|transcript|TRANSCRIPT_LSCM1_02763|pseudogene|1/1|n.1597G>T|p.Val533Phe|1597/6225|1597/-1|533/-1||	Kinesin	GO:0003777|GO:0005524|GO:0007018|GO:0008017|GO:0003777|GO:0003777|GO:0005871|GO:0005874|GO:0007018|GO:0007018|GO:0008017|GO:0016887|GO:0030705|GO:0003777|GO:0005524|GO:0007018
CM030428.1_1191973_C_T	0.481481	0	0	T|missense_variant|MODERATE|LSCM1_02763|LSCM1_02763|transcript|TRANSCRIPT_LSCM1_02763|pseudogene|1/1|n.4175C>T|p.Thr1392Met|4175/6225|4175/-1|1392/-1||	Kinesin	GO:0003777|GO:0005524|GO:0007018|GO:0008017|GO:0003777|GO:0003777|GO:0005871|GO:0005874|GO:0007018|GO:0007018|GO:0008017|GO:0016887|GO:0030705|GO:0003777|GO:0005524|GO:0007018
CM030428.1_1192862_A_C	0.555556	1	1	C|missense_variant|MODERATE|LSCM1_02763|LSCM1_02763|transcript|TRANSCRIPT_LSCM1_02763|pseudogene|1/1|n.5064A>C|p.Glu1688Asp|5064/6225|5064/-1|1688/-1||	Kinesin	GO:0003777|GO:0005524|GO:0007018|GO:0008017|GO:0003777|GO:0003777|GO:0005871|GO:0005874|GO:0007018|GO:0007018|GO:0008017|GO:0016887|GO:0030705|GO:0003777|GO:0005524|GO:0007018
CM030428.1_1195671_T_G	0.592593	0	0	G|synonymous_variant|LOW|LSCM1_02764|LSCM1_02764|transcript|TRANSCRIPT_LSCM1_02764|pseudogene|1/1|n.585T>G|p.Ala195Ala|585/1584|585/-1|195/-1||	Peptidase_M17	GO:0005737|GO:0019538|GO:0030145|GO:0070006|GO:0006508|GO:0046872|GO:0070006|GO:0005737|GO:0005737|GO:0006508|GO:0008233|GO:0019538|GO:0030145|GO:0070006
CM030428.1_1203382_T_C	0.432432	1	1	INTERGENIC	NA	NA
CM030428.1_1214484_C_T	0.540541	0	0	T|missense_variant|MODERATE|LSCM1_02770|LSCM1_02770|transcript|TRANSCRIPT_LSCM1_02770|pseudogene|1/1|n.196C>T|p.His66Tyr|196/1476|196/-1|66/-1||	SRPRB	NA
CM030428.1_1215774_G_A	0.410256	1	1	INTERGENIC	NA	NA
CM030428.1_1216221_A_G	0.366667	1	1	INTERGENIC	NA	NA
CM030428.1_1217539_A_G	0.433333	1	1	INTERGENIC	NA	NA
CM030428.1_1243682_T_A	0.733333	0	0	INTERGENIC	NA	NA
CM030428.1_1253798_T_C	0.666667	1	1	INTERGENIC	NA	NA
CM030428.1_1267816_T_C	0.543478	0	0	INTERGENIC	NA	NA
CM030428.1_1268874_A_C	0.136364	0	0	INTERGENIC	NA	NA
CM030428.1_1271102_G_T	0.416667	1	1	INTERGENIC	NA	NA
CM030428.1_1271206_T_C	0.466667	1	1	INTERGENIC	NA	NA
CM030428.1_1274358_T_C	0.482759	1	1	INTERGENIC	NA	NA
CM030428.1_1317020_T_G	0.2	0	0	G|missense_variant|MODERATE|LSCM1_02789|LSCM1_02789|transcript|TRANSCRIPT_LSCM1_02789|pseudogene|1/1|n.230T>G|p.Val77Gly|230/459|230/-1|77/-1||	NA	NA
CM030428.1_1330785_T_C	0.521739	0	0	INTERGENIC	NA	NA
CM030428.1_1376131_A_C	0.125	0	0	C|missense_variant|MODERATE|LSCM1_02800|LSCM1_02800|transcript|TRANSCRIPT_LSCM1_02800|pseudogene|1/1|n.5213A>C|p.Asn1738Thr|5213/8040|5213/-1|1738/-1||	NA	NA
CM030428.1_1385017_A_G	0.371429	1	1	INTERGENIC	NA	NA
CM030428.1_1387951_T_G	0.173913	0	0	INTERGENIC	NA	NA
CM030428.1_1413053_T_C	0.387097	0	0	INTERGENIC	NA	NA
CM030428.1_1413939_T_A	0.68	0	0	INTERGENIC	NA	NA
CM030428.1_1416800_G_T	0.416667	0.976744	1	T|missense_variant|MODERATE|LSCM1_02805|LSCM1_02805|transcript|TRANSCRIPT_LSCM1_02805|pseudogene|1/1|n.418G>T|p.Val140Phe|418/4638|418/-1|140/-1||	NA	NA
CM030428.1_1427958_C_T	0.55	0	0	INTERGENIC	NA	NA
CM030428.1_1428850_A_C	0.526316	0	0	INTERGENIC	NA	NA
CM030428.1_1429273_G_A	0.5	0	0	INTERGENIC	NA	NA
CM030428.1_1435049_C_T	0.675	0	0	INTERGENIC	NA	NA
CM030428.1_1436285_T_C	0.53125	1	1	C|synonymous_variant|LOW|LSCM1_02807|LSCM1_02807|transcript|TRANSCRIPT_LSCM1_02807|pseudogene|1/1|n.246T>C|p.Cys82Cys|246/1953|246/-1|82/-1||	NA	NA
CM030428.1_1443081_T_C	0.44	1	1	INTERGENIC	NA	NA
CM030428.1_1445569_C_A	0.59375	1	1	INTERGENIC	NA	NA
CM030428.1_1446274_A_G	0.567568	1	1	INTERGENIC	NA	NA
CM030428.1_1449879_T_G	0.103448	0	0	INTERGENIC	NA	NA
CM030428.1_1450754_T_G	0.4	0	0	G|missense_variant|MODERATE|LSCM1_02809|LSCM1_02809|transcript|TRANSCRIPT_LSCM1_02809|pseudogene|1/1|n.522T>G|p.Ser174Arg|522/4671|522/-1|174/-1||	NA	NA
CM030428.1_1450987_G_A	0.625	0	0	A|missense_variant|MODERATE|LSCM1_02809|LSCM1_02809|transcript|TRANSCRIPT_LSCM1_02809|pseudogene|1/1|n.755G>A|p.Gly252Asp|755/4671|755/-1|252/-1||	NA	NA
CM030428.1_1465418_A_G	0.617647	0	0	INTERGENIC	NA	NA
CM030428.1_1475602_G_A	0.535714	1	1	A|missense_variant|MODERATE|LSCM1_02812|LSCM1_02812|transcript|TRANSCRIPT_LSCM1_02812|pseudogene|1/1|n.2431G>A|p.Ala811Thr|2431/3324|2431/-1|811/-1||	NA	NA
CM030428.1_1486566_T_G	0.102564	0	0	INTERGENIC	NA	NA
CM030428.1_1509622_T_C	0.566667	0	0	INTERGENIC	NA	NA
CM030428.1_1541459_A_G	0.540541	1	1	INTERGENIC	NA	NA
CM030428.1_1563747_C_A	0.185185	0.117647	0	A|missense_variant|MODERATE|LSCM1_02829|LSCM1_02829|transcript|TRANSCRIPT_LSCM1_02829|pseudogene|1/1|n.219C>A|p.Phe73Leu|219/2541|219/-1|73/-1||	NA	NA
CM030428.1_1568822_A_G	0.625	0	0	G|missense_variant|MODERATE|LSCM1_02831|LSCM1_02831|transcript|TRANSCRIPT_LSCM1_02831|pseudogene|1/1|n.704A>G|p.Lys235Arg|704/1452|704/-1|235/-1||	NA	NA
CM030428.1_1571411_A_C	0.571429	0	0	C|missense_variant|MODERATE|LSCM1_02832|LSCM1_02832|transcript|TRANSCRIPT_LSCM1_02832|pseudogene|1/1|n.1116A>C|p.Leu372Phe|1116/1584|1116/-1|372/-1||	NA	NA
CM030428.1_1576990_A_G	0.484848	0	0	G|missense_variant|MODERATE|LSCM1_02835|LSCM1_02835|transcript|TRANSCRIPT_LSCM1_02835|pseudogene|1/1|n.210A>G|p.Ile70Met|210/1005|210/-1|70/-1||	Zip	GO:0016020|GO:0030001|GO:0046873|GO:0055085|GO:0005385|GO:0005886|GO:0016020|GO:0071577
CM030428.1_1577669_T_G	0.46875	0	0	G|missense_variant|MODERATE|LSCM1_02835|LSCM1_02835|transcript|TRANSCRIPT_LSCM1_02835|pseudogene|1/1|n.889T>G|p.Ser297Ala|889/1005|889/-1|297/-1||	Zip	GO:0016020|GO:0030001|GO:0046873|GO:0055085|GO:0005385|GO:0005886|GO:0016020|GO:0071577
CM030428.1_1579354_T_C	0.580645	0	0	INTERGENIC	NA	NA
CM030428.1_1586292_T_C	0.6	0	0	C|synonymous_variant|LOW|LSCM1_02838|LSCM1_02838|transcript|TRANSCRIPT_LSCM1_02838|pseudogene|1/1|n.270T>C|p.His90His|270/2970|270/-1|90/-1||	NA	NA
CM030428.1_1589084_A_G	0.647059	0	0	INTERGENIC	NA	NA
CM030429.1_58611_T_A	0.125	0	0	INTERGENIC	NA	NA
CM030429.1_220977_A_C	0.129032	0	0	C|missense_variant|MODERATE|LSCM1_02106|LSCM1_02106|transcript|TRANSCRIPT_LSCM1_02106|pseudogene|1/1|n.178A>C|p.Thr60Pro|178/2613|178/-1|60/-1||	IBN_N	GO:0006886|GO:0031267|GO:0005634|GO:0005737|GO:0006606|GO:0006606|GO:0008139|GO:0061608
CM030429.1_221134_T_G	0.142857	0	0	G|missense_variant|MODERATE|LSCM1_02106|LSCM1_02106|transcript|TRANSCRIPT_LSCM1_02106|pseudogene|1/1|n.335T>G|p.Val112Gly|335/2613|335/-1|112/-1||	IBN_N	GO:0006886|GO:0031267|GO:0005634|GO:0005737|GO:0006606|GO:0006606|GO:0008139|GO:0061608
CM030429.1_235939_A_T	0.108108	0	0	INTERGENIC	NA	NA
CM030429.1_235944_A_T	0.128205	0	0	INTERGENIC	NA	NA
CM030429.1_309270_T_G	0.115385	0	0	INTERGENIC	NA	NA
CM030429.1_309927_A_C	0.115385	0	0	INTERGENIC	NA	NA
CM030429.1_329699_T_A	0.173913	0	0	INTERGENIC	NA	NA
CM030429.1_332029_T_G	0.136364	0	0	INTERGENIC	NA	NA
CM030429.1_345178_T_G	0.103448	0	0	INTERGENIC	NA	NA
CM030429.1_352141_A_T	0.12	0	0	T|synonymous_variant|LOW|LSCM1_02133|LSCM1_02133|transcript|TRANSCRIPT_LSCM1_02133|pseudogene|1/1|n.1074A>T|p.Thr358Thr|1074/1458|1074/-1|358/-1||	Sod_Fe_C	GO:0004784
CM030429.1_352165_A_C	0.125	0.172414	0	C|missense_variant|MODERATE|LSCM1_02133|LSCM1_02133|transcript|TRANSCRIPT_LSCM1_02133|pseudogene|1/1|n.1098A>C|p.Glu366Asp|1098/1458|1098/-1|366/-1||	Sod_Fe_C	GO:0004784
CM030429.1_381858_A_T	0.136364	0	0	INTERGENIC	NA	NA
CM030429.1_421485_A_C	0.115385	0	0	INTERGENIC	NA	NA
CM030429.1_523257_T_G	0.103448	0	0	INTERGENIC	NA	NA
CM030429.1_583521_T_G	0.129032	0	0	G|missense_variant|MODERATE|LSCM1_02182|LSCM1_02182|transcript|TRANSCRIPT_LSCM1_02182|pseudogene|1/1|n.1718A>C|p.Lys573Thr|1718/4770|1718/-1|573/-1||	NA	NA
CM030429.1_592916_T_A	0.103448	0	0	A|synonymous_variant|LOW|LSCM1_02187|LSCM1_02187|transcript|TRANSCRIPT_LSCM1_02187|pseudogene|1/1|n.1950A>T|p.Thr650Thr|1950/3750|1950/-1|650/-1||	DNA_pol_A	GO:0003677|GO:0003887|GO:0006260|GO:0003887|GO:0003887|GO:0006261|GO:0006302|GO:0003887|GO:0006260|GO:0003887|GO:0006261
CM030429.1_639902_A_C	0.2	0	0	INTERGENIC	NA	NA
CM030429.1_641098_A_C	0.107143	0	0	INTERGENIC	NA	NA
CM030429.1_655418_T_G	0.117647	0	0	G|missense_variant|MODERATE|LSCM1_02200|LSCM1_02200|transcript|TRANSCRIPT_LSCM1_02200|pseudogene|1/1|n.9377A>C|p.Asn3126Thr|9377/14346|9377/-1|3126/-1||	Chorein_N,SHR-BD,VPS13	GO:0006623|GO:0019898|GO:0045053
CM030429.1_684287_T_G	0.125	0	0.130435	INTERGENIC	NA	NA
CM030429.1_686185_T_A	0.1	0	0	A|synonymous_variant|LOW|LSCM1_02206|LSCM1_02206|transcript|TRANSCRIPT_LSCM1_02206|pseudogene|1/1|n.576A>T|p.Ser192Ser|576/2169|576/-1|192/-1||	NA	NA
CM030429.1_715910_G_T	0.125	0	0	T|missense_variant|MODERATE|LSCM1_02214|LSCM1_02214|transcript|TRANSCRIPT_LSCM1_02214|pseudogene|1/1|n.1618C>A|p.Pro540Thr|1618/2361|1618/-1|540/-1||	Helicase_C	GO:0005739|GO:1902775|GO:0003676|GO:0005524
CM030429.1_741624_T_G	0.103448	0	0	G|synonymous_variant|LOW|LSCM1_02220|LSCM1_02220|transcript|TRANSCRIPT_LSCM1_02220|pseudogene|1/1|n.3105A>C|p.Pro1035Pro|3105/3720|3105/-1|1035/-1||	IQ	GO:0005515
CM030429.1_770694_A_C	0.222222	0	0.103448	INTERGENIC	NA	NA
CM030429.1_774965_T_G	0.1	0	0	INTERGENIC	NA	NA
CM030429.1_777740_T_A	0.125	0	0	INTERGENIC	NA	NA
CM030429.1_781732_A_C	0.238095	0	0	C|missense_variant|MODERATE|LSCM1_02226|LSCM1_02226|transcript|TRANSCRIPT_LSCM1_02226|pseudogene|1/1|n.4652T>G|p.Met1551Arg|4652/5910|4652/-1|1551/-1||	NA	NA
CM030429.1_806741_A_C	0.157895	0	0	INTERGENIC	NA	NA
CM030429.1_807027_A_C	0.103448	0	0	INTERGENIC	NA	NA
CM030429.1_830523_G_T	0.103448	0	0	INTERGENIC	NA	NA
CM030429.1_879143_G_T	0.125	0	0	T|missense_variant|MODERATE|LSCM1_02247|LSCM1_02247|transcript|TRANSCRIPT_LSCM1_02247|pseudogene|1/1|n.2256C>A|p.Phe752Leu|2256/2271|2256/-1|752/-1||	NA	NA
CM030429.1_958952_T_G	0.136364	0	0	G|missense_variant|MODERATE|LSCM1_02269|LSCM1_02269|transcript|TRANSCRIPT_LSCM1_02269|pseudogene|1/1|n.332A>C|p.Lys111Thr|332/1170|332/-1|111/-1||	NA	NA
CM030429.1_1029236_C_G	0.1	0.111111	0	INTERGENIC	NA	NA
CM030429.1_1072513_G_A	0.730769	1	0.5	A|synonymous_variant|LOW|LSCM1_02288|LSCM1_02288|transcript|TRANSCRIPT_LSCM1_02288|pseudogene|1/1|n.1716G>A|p.Gln572Gln|1716/2733|1716/-1|572/-1||	Vps52	GO:0000938|GO:0006896|GO:0019905|GO:0032456|GO:0042147
CM030429.1_1103523_G_A	0.36	0	0	INTERGENIC	NA	NA
CM030429.1_1104901_A_G	0.5	0	0	INTERGENIC	NA	NA
CM030429.1_1147201_G_A	0.59375	1	1	INTERGENIC	NA	NA
CM030429.1_1165109_C_T	0.518519	0	0	INTERGENIC	NA	NA
CM030429.1_1214805_G_T	0.6	1	1	INTERGENIC	NA	NA
CM030429.1_1230684_C_T	0.6	0	0	T|missense_variant|MODERATE|LSCM1_02329|LSCM1_02329|transcript|TRANSCRIPT_LSCM1_02329|pseudogene|1/1|n.574C>T|p.Pro192Ser|574/1800|574/-1|192/-1||	NA	NA
CM030429.1_1238262_G_A	0.466667	0	0	A|missense_variant|MODERATE|LSCM1_02331|LSCM1_02331|transcript|TRANSCRIPT_LSCM1_02331|pseudogene|1/1|n.958G>A|p.Val320Ile|958/1560|958/-1|320/-1||	Mito_carr	GO:0055085|GO:0005347|GO:0015866|GO:0015867
CM030429.1_1264526_T_G	0.128205	0	0	G|synonymous_variant|LOW|LSCM1_02338|LSCM1_02338|transcript|TRANSCRIPT_LSCM1_02338|pseudogene|1/1|n.84T>G|p.Val28Val|84/738|84/-1|28/-1||	AAA_33	NA
CM030429.1_1273843_C_T	0.5	1	1	INTERGENIC	NA	NA
CM030429.1_1285215_T_C	0.428571	1	1	INTERGENIC	NA	NA
CM030429.1_1291347_A_G	0.454545	1	1	G|synonymous_variant|LOW|LSCM1_02346|LSCM1_02346|transcript|TRANSCRIPT_LSCM1_02346|pseudogene|1/1|n.1452A>G|p.Leu484Leu|1452/1533|1452/-1|484/-1||	Epimerase	NA
CM030429.1_1312931_G_A	0.565217	1	1	A|missense_variant|MODERATE|LSCM1_02350|LSCM1_02350|transcript|TRANSCRIPT_LSCM1_02350|pseudogene|1/1|n.5324G>A|p.Gly1775Asp|5324/7329|5324/-1|1775/-1||	DEAD,HA2,Helicase_C,dsrm	GO:0003676|GO:0005524|GO:0003723|GO:0004386|GO:0005622
CM030429.1_1315444_G_T	0.454545	1	1	INTERGENIC	NA	NA
CM030429.1_1346445_T_G	0.103448	0	0	INTERGENIC	NA	NA
CM030429.1_1348798_A_C	0.238095	0	0	C|missense_variant|MODERATE|LSCM1_02361|LSCM1_02361|transcript|TRANSCRIPT_LSCM1_02361|pseudogene|1/1|n.1355A>C|p.His452Pro|1355/2481|1355/-1|452/-1||	NA	NA
CM030429.1_1348910_T_G	0.230769	0	0	G|synonymous_variant|LOW|LSCM1_02361|LSCM1_02361|transcript|TRANSCRIPT_LSCM1_02361|pseudogene|1/1|n.1467T>G|p.Val489Val|1467/2481|1467/-1|489/-1||	NA	NA
CM030429.1_1365467_T_G	0.451613	0	0	INTERGENIC	NA	NA
CM030429.1_1381986_C_A	0.176471	0	0	INTERGENIC	NA	NA
CM030429.1_1425011_A_C	0.142857	0	0	C|missense_variant|MODERATE|LSCM1_02384|LSCM1_02384|transcript|TRANSCRIPT_LSCM1_02384|pseudogene|1/1|n.1849A>C|p.Ser617Arg|1849/2619|1849/-1|617/-1||	NA	NA
CM030429.1_1425707_G_A	0.521739	1	1	A|missense_variant|MODERATE|LSCM1_02384|LSCM1_02384|transcript|TRANSCRIPT_LSCM1_02384|pseudogene|1/1|n.2545G>A|p.Val849Met|2545/2619|2545/-1|849/-1||	NA	NA
CM030429.1_1425712_T_C	0.6	1	1	C|synonymous_variant|LOW|LSCM1_02384|LSCM1_02384|transcript|TRANSCRIPT_LSCM1_02384|pseudogene|1/1|n.2550T>C|p.His850His|2550/2619|2550/-1|850/-1||	NA	NA
CM030429.1_1432765_G_A	0.540541	1	1	INTERGENIC	NA	NA
CM030429.1_1469847_C_G	0.586957	0	0	G|missense_variant|MODERATE|LSCM1_02396|LSCM1_02396|transcript|TRANSCRIPT_LSCM1_02396|pseudogene|1/1|n.2077C>G|p.Leu693Val|2077/4083|2077/-1|693/-1||	NA	NA
CM030429.1_1481622_A_G	0.394737	0	0	INTERGENIC	NA	NA
CM030429.1_1487906_A_C	0.121212	0	0.102564	C|missense_variant|MODERATE|LSCM1_02402|LSCM1_02402|transcript|TRANSCRIPT_LSCM1_02402|pseudogene|1/1|n.1417A>C|p.Ile473Leu|1417/1470|1417/-1|473/-1||	NA	NA
CM030429.1_1490696_T_G	0.105263	0	0	INTERGENIC	NA	NA
CM030429.1_1491103_C_T	0.489362	0	0	T|missense_variant|MODERATE|LSCM1_02403|LSCM1_02403|transcript|TRANSCRIPT_LSCM1_02403|pseudogene|1/1|n.392C>T|p.Thr131Met|392/1722|392/-1|131/-1||	NA	NA
CM030429.1_1495388_C_T	0.444444	0	0	INTERGENIC	NA	NA
CM030429.1_1496253_T_C	0.538462	0	0	C|synonymous_variant|LOW|LSCM1_02405|LSCM1_02405|transcript|TRANSCRIPT_LSCM1_02405|pseudogene|1/1|n.504T>C|p.Ser168Ser|504/867|504/-1|168/-1||	NA	NA
CM030429.1_1498327_A_G	0.515152	0	0	G|synonymous_variant|LOW|LSCM1_02406|LSCM1_02406|transcript|TRANSCRIPT_LSCM1_02406|pseudogene|1/1|n.741A>G|p.Arg247Arg|741/1782|741/-1|247/-1||	PGM_PMM_I,PGM_PMM_II,PGM_PMM_III,PGM_PMM_IV	GO:0005975|GO:0016868|GO:0000287|GO:0005634|GO:0006166|GO:0008973|GO:0005975|GO:0016868|GO:0071704
CM030429.1_1599824_C_A	0.1	0	0	A|synonymous_variant|LOW|LSCM1_02436|LSCM1_02436|transcript|TRANSCRIPT_LSCM1_02436|pseudogene|1/1|n.993C>A|p.Gly331Gly|993/2028|993/-1|331/-1||	NA	NA
CM030429.1_1610827_C_G	0.1	0	0	G|missense_variant|MODERATE|LSCM1_02439|LSCM1_02439|transcript|TRANSCRIPT_LSCM1_02439|pseudogene|1/1|n.256C>G|p.Arg86Gly|256/768|256/-1|86/-1||	DnaJ	NA
CM030429.1_1619780_C_T	0.238095	1	1	T|missense_variant|MODERATE|LSCM1_02442|LSCM1_02442|transcript|TRANSCRIPT_LSCM1_02442|pseudogene|1/1|n.2087C>T|p.Thr696Ile|2087/7797|2087/-1|696/-1||	NA	NA
CM030429.1_1621254_A_G	0.409091	1	1	G|synonymous_variant|LOW|LSCM1_02442|LSCM1_02442|transcript|TRANSCRIPT_LSCM1_02442|pseudogene|1/1|n.3561A>G|p.Gln1187Gln|3561/7797|3561/-1|1187/-1||	NA	NA
CM030429.1_1627942_A_C	0.1	0	0	INTERGENIC	NA	NA
CM030429.1_1641689_T_G	0.105263	0	0	G|missense_variant|MODERATE|LSCM1_02447|LSCM1_02447|transcript|TRANSCRIPT_LSCM1_02447|pseudogene|1/1|n.4337T>G|p.Leu1446Arg|4337/12726|4337/-1|1446/-1||	AAA_5,AAA_6,AAA_7,AAA_8,AAA_9,DHC_N1,DHC_N2,Dynein_heavy,MT	GO:0016887|GO:0005524|GO:0005868|GO:0005930|GO:0007018|GO:0008569|GO:0008569|GO:0030286|GO:0030286|GO:0035721|GO:0045505|GO:0051959|GO:0060271|GO:0060294|GO:0097729|GO:0007018|GO:0008569|GO:0030286
CM030429.1_1643480_T_A	0.12	0	0	A|missense_variant|MODERATE|LSCM1_02447|LSCM1_02447|transcript|TRANSCRIPT_LSCM1_02447|pseudogene|1/1|n.6128T>A|p.Leu2043Gln|6128/12726|6128/-1|2043/-1||	AAA_5,AAA_6,AAA_7,AAA_8,AAA_9,DHC_N1,DHC_N2,Dynein_heavy,MT	GO:0016887|GO:0005524|GO:0005868|GO:0005930|GO:0007018|GO:0008569|GO:0008569|GO:0030286|GO:0030286|GO:0035721|GO:0045505|GO:0051959|GO:0060271|GO:0060294|GO:0097729|GO:0007018|GO:0008569|GO:0030286
CM030429.1_1666258_A_G	0.384615	1	1	G|synonymous_variant|LOW|LSCM1_02456|LSCM1_02456|transcript|TRANSCRIPT_LSCM1_02456|pseudogene|1/1|n.966A>G|p.Arg322Arg|966/1776|966/-1|322/-1||	NA	NA
CM030429.1_1704117_T_G	0.166667	0	0	INTERGENIC	NA	NA
CM030429.1_1707447_T_G	0.214286	0	0	INTERGENIC	NA	NA
CM030430.1_55509_A_C	0.142857	0	0	INTERGENIC	NA	NA
CM030430.1_91761_C_A	0.103448	0	0	INTERGENIC	NA	NA
CM030430.1_127829_T_G	0.12	0	0	G|missense_variant|MODERATE|LSCM1_00794|LSCM1_00794|transcript|TRANSCRIPT_LSCM1_00794|pseudogene|1/1|n.1084T>G|p.Phe362Val|1084/1218|1084/-1|362/-1||	DEAD,Helicase_C	GO:0003724|GO:0000932|GO:0003729|GO:0010494|GO:0017148|GO:0033962|GO:0034063|GO:0003676|GO:0005524
CM030430.1_127839_T_G	0.192308	0	0	G|missense_variant|MODERATE|LSCM1_00794|LSCM1_00794|transcript|TRANSCRIPT_LSCM1_00794|pseudogene|1/1|n.1094T>G|p.Leu365Arg|1094/1218|1094/-1|365/-1||	DEAD,Helicase_C	GO:0003724|GO:0000932|GO:0003729|GO:0010494|GO:0017148|GO:0033962|GO:0034063|GO:0003676|GO:0005524
CM030430.1_179679_G_A	0.396552	0.463768	0.344828	INTERGENIC	NA	NA
CM030430.1_227902_A_G	0.290323	0.242105	0.410959	G|missense_variant|MODERATE|LSCM1_00809|LSCM1_00809|transcript|TRANSCRIPT_LSCM1_00809|pseudogene|1/1|n.1777A>G|p.Ser593Gly|1777/3174|1777/-1|593/-1||	NA	GO:0005515
CM030430.1_228409_A_G	0.379747	0.411765	0.375	G|missense_variant|MODERATE|LSCM1_00809|LSCM1_00809|transcript|TRANSCRIPT_LSCM1_00809|pseudogene|1/1|n.2284A>G|p.Thr762Ala|2284/3174|2284/-1|762/-1||	NA	GO:0005515
CM030430.1_228751_A_G	0.482759	0.453125	0.4	G|missense_variant|MODERATE|LSCM1_00809|LSCM1_00809|transcript|TRANSCRIPT_LSCM1_00809|pseudogene|1/1|n.2626A>G|p.Asn876Asp|2626/3174|2626/-1|876/-1||	NA	GO:0005515
CM030430.1_240164_T_A	0.103448	0	0	INTERGENIC	NA	NA
CM030430.1_264853_T_A	0.142857	0	0	A|missense_variant|MODERATE|LSCM1_00816|LSCM1_00816|transcript|TRANSCRIPT_LSCM1_00816|pseudogene|1/1|n.1124T>A|p.Leu375Gln|1124/1137|1124/-1|375/-1||	NA	NA
CM030430.1_304831_A_C	0.125	0	0	C|missense_variant|MODERATE|LSCM1_00825|LSCM1_00825|transcript|TRANSCRIPT_LSCM1_00825|pseudogene|1/1|n.131A>C|p.Lys44Thr|131/1554|131/-1|44/-1||	NA	NA
CM030430.1_331945_A_C	0.108108	0	0	C|missense_variant|MODERATE|LSCM1_00833|LSCM1_00833|transcript|TRANSCRIPT_LSCM1_00833|pseudogene|1/1|n.975A>C|p.Glu325Asp|975/3105|975/-1|325/-1||	NA	NA
CM030430.1_387826_A_C	0.1	0	0	INTERGENIC	NA	NA
CM030430.1_515425_T_A	0.1875	0	0	INTERGENIC	NA	NA
CM030430.1_559586_T_G	0.12	0	0	INTERGENIC	NA	NA
CM030430.1_577235_A_C	0.142857	0	0	INTERGENIC	NA	NA
CM030430.1_577726_A_C	0.181818	0	0	INTERGENIC	NA	NA
CM030430.1_585054_A_C	0.25	0	0	INTERGENIC	NA	NA
CM030430.1_665747_C_A	0.12	0	0	INTERGENIC	NA	NA
CM030430.1_723004_T_G	0.103448	0	0	INTERGENIC	NA	NA
CM030430.1_758143_A_C	0.113636	0	0	C|missense_variant|MODERATE|LSCM1_00953|LSCM1_00953|transcript|TRANSCRIPT_LSCM1_00953|pseudogene|1/1|n.19A>C|p.Ile7Leu|19/3168|19/-1|7/-1||	U3_assoc_6	GO:0000462|GO:0030515|GO:0000462|GO:0000462|GO:0030515|GO:0030515|GO:0032040|GO:0034388
CM030430.1_776703_T_G	0.12	0	0	INTERGENIC	NA	NA
CM030430.1_784254_T_G	0.121212	0	0.16	G|missense_variant|MODERATE|LSCM1_00958|LSCM1_00958|transcript|TRANSCRIPT_LSCM1_00958|pseudogene|1/1|n.6257T>G|p.Leu2086Arg|6257/11121|6257/-1|2086/-1||	Ank_2	GO:0005515
CM030430.1_842300_A_C	0.103448	0	0	C|missense_variant|MODERATE|LSCM1_00970|LSCM1_00970|transcript|TRANSCRIPT_LSCM1_00970|pseudogene|1/1|n.1557A>C|p.Glu519Asp|1557/1638|1557/-1|519/-1||	Lipase_3	GO:0006629
CM030430.1_853442_T_A	0.103448	0	0	A|missense_variant|MODERATE|LSCM1_00974|LSCM1_00974|transcript|TRANSCRIPT_LSCM1_00974|pseudogene|1/1|n.1847T>A|p.Ile616Asn|1847/3213|1847/-1|616/-1||	NA	NA
CM030430.1_902583_G_T	0.108108	0	0	T|missense_variant|MODERATE|LSCM1_00986|LSCM1_00986|transcript|TRANSCRIPT_LSCM1_00986|pseudogene|1/1|n.1610G>T|p.Gly537Val|1610/4476|1610/-1|537/-1||	NA	NA
CM030430.1_931240_A_C	0.107143	0	0	C|missense_variant|MODERATE|LSCM1_00991|LSCM1_00991|transcript|TRANSCRIPT_LSCM1_00991|pseudogene|1/1|n.1713A>C|p.Glu571Asp|1713/2757|1713/-1|571/-1||	NA	GO:0005634|GO:0005737|GO:0006606|GO:0006606|GO:0008139|GO:0061608
CM030430.1_947246_T_A	0.111111	0	0	INTERGENIC	NA	NA
CM030430.1_968573_A_T	0.111111	0	0	T|missense_variant|MODERATE|LSCM1_00999|LSCM1_00999|transcript|TRANSCRIPT_LSCM1_00999|pseudogene|1/1|n.631A>T|p.Met211Leu|631/2901|631/-1|211/-1||	UCH	GO:0004843|GO:0004843|GO:0016579
CM030430.1_978831_C_T	0.595238	1	1	INTERGENIC	NA	NA
CM030430.1_1008808_T_G	0.1	0	0	INTERGENIC	NA	NA
CM030430.1_1036372_T_G	0.172414	0	0	G|synonymous_variant|LOW|LSCM1_01013|LSCM1_01013|transcript|TRANSCRIPT_LSCM1_01013|pseudogene|1/1|n.1968T>G|p.Ala656Ala|1968/2499|1968/-1|656/-1||	FAD_binding_1,Flavodoxin_1,NAD_binding_1	GO:0016491|GO:0003958|GO:0005829|GO:0010181|GO:0016491|GO:0050660|GO:0010181
CM030430.1_1071131_T_G	0.136364	0	0	G|missense_variant|MODERATE|LSCM1_01027|LSCM1_01027|transcript|TRANSCRIPT_LSCM1_01027|pseudogene|1/1|n.1673A>C|p.Lys558Thr|1673/4590|1673/-1|558/-1||	NA	GO:0005802
CM030430.1_1080564_T_G	0.107143	0	0	G|missense_variant|MODERATE|LSCM1_01030|LSCM1_01030|transcript|TRANSCRIPT_LSCM1_01030|pseudogene|1/1|n.442A>C|p.Thr148Pro|442/1269|442/-1|148/-1||	Acyl-CoA_dh_1,Acyl-CoA_dh_M,Acyl-CoA_dh_N	GO:0016627|GO:0050660|GO:0003995|GO:0005739|GO:0016627|GO:0003995
CM030430.1_1093941_A_C	0.111111	0	0	INTERGENIC	NA	NA
CM030430.1_1130105_A_T	0.125	0	0	T|missense_variant|MODERATE|LSCM1_01040|LSCM1_01040|transcript|TRANSCRIPT_LSCM1_01040|pseudogene|1/1|n.1321T>A|p.Ser441Thr|1321/1935|1321/-1|441/-1||	MFS_1	GO:0022857|GO:0055085|GO:0022857
CM030430.1_1133175_A_C	0.103448	0	0	INTERGENIC	NA	NA
CM030430.1_1159298_T_G	0.115385	0	0.125	G|missense_variant|MODERATE|LSCM1_01050|LSCM1_01050|transcript|TRANSCRIPT_LSCM1_01050|pseudogene|1/1|n.1525A>C|p.Asn509His|1525/3432|1525/-1|509/-1||	NA	NA
CM030430.1_1234587_A_C	0.111111	0	0	C|missense_variant|MODERATE|LSCM1_01069|LSCM1_01069|transcript|TRANSCRIPT_LSCM1_01069|pseudogene|1/1|n.973T>G|p.Cys325Gly|973/1803|973/-1|325/-1||	NA	NA
CM030430.1_1295493_T_A	0.12	0	0	INTERGENIC	NA	NA
CM030430.1_1325247_T_G	0.111111	0	0	INTERGENIC	NA	NA
CM030430.1_1329726_A_C	0.136364	0	0	C|missense_variant|MODERATE|LSCM1_01095|LSCM1_01095|transcript|TRANSCRIPT_LSCM1_01095|pseudogene|1/1|n.3239T>G|p.Ile1080Ser|3239/6957|3239/-1|1080/-1||	DUF2428	GO:0005829|GO:0030488
CM030430.1_1342911_T_G	0.107143	0	0	G|missense_variant|MODERATE|LSCM1_01098|LSCM1_01098|transcript|TRANSCRIPT_LSCM1_01098|pseudogene|1/1|n.202A>C|p.Ile68Leu|202/789|202/-1|68/-1||	NA	NA
CM030430.1_1348370_T_G	0.153846	0	0	G|synonymous_variant|LOW|LSCM1_01100|LSCM1_01100|transcript|TRANSCRIPT_LSCM1_01100|pseudogene|1/1|n.48A>C|p.Val16Val|48/2031|48/-1|16/-1||	NA	NA
CM030430.1_1354626_T_A	0.166667	0	0	INTERGENIC	NA	NA
CM030430.1_1385104_A_C	0.125	0	0	INTERGENIC	NA	NA
CM030430.1_1442861_T_A	0.107143	0	0	INTERGENIC	NA	NA
CM030430.1_1510381_A_T	0.107143	0	0	INTERGENIC	NA	NA
CM030430.1_1515749_T_G	0.315789	0.125	0	G|missense_variant|MODERATE|LSCM1_01156|LSCM1_01156|transcript|TRANSCRIPT_LSCM1_01156|pseudogene|1/1|n.1013T>G|p.Leu338Arg|1013/1431|1013/-1|338/-1||	SHIPPO-rpt	GO:0001939|GO:0001940|GO:0003682|GO:0042393|GO:0042585|GO:0044727|GO:1901537
CM030430.1_1575100_A_C	0.230769	0	0	INTERGENIC	NA	NA
CM030430.1_1578076_A_G	0.605263	0	0	INTERGENIC	NA	NA
CM030430.1_1589847_C_A	0.555556	0	0	A|missense_variant|MODERATE|LSCM1_01172|LSCM1_01172|transcript|TRANSCRIPT_LSCM1_01172|pseudogene|1/1|n.1045C>A|p.Arg349Ser|1045/3327|1045/-1|349/-1||	NA	NA
CM030430.1_1611538_A_C	0.428571	0	0	INTERGENIC	NA	NA
CM030430.1_1626537_G_A	0.558824	0	0	INTERGENIC	NA	NA
CM030430.1_1631118_T_G	0.136364	0	0	INTERGENIC	NA	NA
CM030430.1_1647558_T_G	0.136364	0	0	INTERGENIC	NA	NA
CM030430.1_1647567_A_C	0.142857	0	0	INTERGENIC	NA	NA
CM030430.1_1648390_A_C	0.142857	0	0	INTERGENIC	NA	NA
CM030430.1_1649030_C_T	0.575	0	0	INTERGENIC	NA	NA
CM030430.1_1653607_C_A	0.541667	0	0	INTERGENIC	NA	NA
CM030430.1_1654671_G_T	0.107143	0	0	INTERGENIC	NA	NA
CM030430.1_1654853_T_C	0.514286	1	1	INTERGENIC	NA	NA
CM030430.1_1719825_A_T	0.128205	0	0	T|synonymous_variant|LOW|LSCM1_01201|LSCM1_01201|transcript|TRANSCRIPT_LSCM1_01201|pseudogene|1/1|n.5409A>T|p.Ala1803Ala|5409/6891|5409/-1|1803/-1||	DNA_pol_B,DNA_pol_B_exo1,DUF1744	GO:0000166|GO:0003677|GO:0000166|GO:0003676|GO:0003887|GO:0003676|GO:0003887|GO:0005634|GO:0006260|GO:0008270|GO:0000278|GO:0003677|GO:0003677|GO:0003887|GO:0003887|GO:0006260|GO:0006272|GO:0006281|GO:0006287|GO:0006297|GO:0008310|GO:0008622|GO:0008622|GO:0045004
CM030430.1_1719830_A_T	0.108108	0	0	T|missense_variant|MODERATE|LSCM1_01201|LSCM1_01201|transcript|TRANSCRIPT_LSCM1_01201|pseudogene|1/1|n.5414A>T|p.Glu1805Val|5414/6891|5414/-1|1805/-1||	DNA_pol_B,DNA_pol_B_exo1,DUF1744	GO:0000166|GO:0003677|GO:0000166|GO:0003676|GO:0003887|GO:0003676|GO:0003887|GO:0005634|GO:0006260|GO:0008270|GO:0000278|GO:0003677|GO:0003677|GO:0003887|GO:0003887|GO:0006260|GO:0006272|GO:0006281|GO:0006287|GO:0006297|GO:0008310|GO:0008622|GO:0008622|GO:0045004
CM030430.1_1741281_A_C	0.1	0	0	INTERGENIC	NA	NA
CM030430.1_1761182_T_A	0.137931	0	0	A|missense_variant|MODERATE|LSCM1_01213|LSCM1_01213|transcript|TRANSCRIPT_LSCM1_01213|pseudogene|1/1|n.1388T>A|p.Leu463His|1388/4425|1388/-1|463/-1||	NA	NA
CM030430.1_1826945_A_C	0.16129	0	0	INTERGENIC	NA	NA
CM030430.1_1879461_T_C	0.142857	0	0	INTERGENIC	NA	NA
CM030430.1_1912684_A_T	0.103448	0	0.16129	INTERGENIC	NA	NA
CM030430.1_1924317_T_A	0.111111	0	0	A|missense_variant|MODERATE|LSCM1_01263|LSCM1_01263|transcript|TRANSCRIPT_LSCM1_01263|pseudogene|1/1|n.1463T>A|p.Leu488Gln|1463/1725|1463/-1|488/-1||	NA	NA
CM030430.1_1941719_A_C	0.142857	0	0	INTERGENIC	NA	NA
CM030430.1_1957163_T_G	0.103448	0	0	INTERGENIC	NA	NA
CM030430.1_1978370_C_T	0.243902	0.32967	0.328125	INTERGENIC	NA	NA
CM030430.1_2017380_C_A	0.130435	0	0	INTERGENIC	NA	NA
CM030431.1_19144_T_G	0.142857	0.142857	0	INTERGENIC	NA	NA
CM030431.1_36329_A_G	0.588235	0	0	INTERGENIC	NA	NA
CM030431.1_48178_A_C	0.606061	1	1	INTERGENIC	NA	NA
CM030431.1_108810_A_C	0.153846	0.142857	0	INTERGENIC	NA	NA
CM030431.1_113649_T_G	0.447368	1	1	INTERGENIC	NA	NA
CM030431.1_139040_T_A	0.1875	0	0	INTERGENIC	NA	NA
CM030431.1_145915_A_C	0.115385	0	0	INTERGENIC	NA	NA
CM030431.1_157576_T_G	0.111111	0	0	INTERGENIC	NA	NA
CM030431.1_158277_T_G	0.157895	0.166667	0	INTERGENIC	NA	NA
CM030431.1_164330_T_C	0.5	0	0	INTERGENIC	NA	NA
CM030431.1_174648_T_C	0.5625	1	1	INTERGENIC	NA	NA
CM030431.1_175741_A_G	0.448276	1	1	INTERGENIC	NA	NA
CM030431.1_179158_T_C	0.62963	1	1	INTERGENIC	NA	NA
CM030431.1_180270_G_A	0.363636	1	1	INTERGENIC	NA	NA
CM030431.1_183506_T_G	0.1	0.16129	0.142857	INTERGENIC	NA	NA
CM030431.1_186358_A_G	0.647059	1	1	INTERGENIC	NA	NA
CM030431.1_216366_G_A	0.588235	0	0	A|missense_variant|MODERATE|LSCM1_00068|LSCM1_00068|transcript|TRANSCRIPT_LSCM1_00068|pseudogene|1/1|n.373G>A|p.Glu125Lys|373/609|373/-1|125/-1||	NA	NA
CM030431.1_226297_T_G	0.166667	0.206897	0	G|missense_variant|MODERATE|LSCM1_00070|LSCM1_00070|transcript|TRANSCRIPT_LSCM1_00070|pseudogene|1/1|n.2042T>G|p.Phe681Cys|2042/2814|2042/-1|681/-1||	NA	NA
CM030431.1_297591_C_A	0.107143	0.125	0	A|synonymous_variant|LOW|LSCM1_00078|LSCM1_00078|transcript|TRANSCRIPT_LSCM1_00078|pseudogene|1/1|n.364C>A|p.Arg122Arg|364/3567|364/-1|122/-1||	DnaJ	GO:0005515
CM030431.1_305367_A_C	0.178571	0	0.333333	INTERGENIC	NA	NA
CM030431.1_317563_A_C	0.107143	0	0	C|synonymous_variant|LOW|LSCM1_00083|LSCM1_00083|transcript|TRANSCRIPT_LSCM1_00083|pseudogene|1/1|n.906A>C|p.Ile302Ile|906/1335|906/-1|302/-1||	NA	NA
CM030431.1_328488_A_C	0.136364	0	0	C|missense_variant|MODERATE|LSCM1_00085|LSCM1_00085|transcript|TRANSCRIPT_LSCM1_00085|pseudogene|1/1|n.5593A>C|p.Ser1865Arg|5593/5832|5593/-1|1865/-1||	C2,cNMP_binding	NA
CM030431.1_369487_T_A	0.115385	0	0	INTERGENIC	NA	NA
CM030431.1_500980_A_C	0.115385	0	0	INTERGENIC	NA	NA
CM030431.1_579423_A_T	0.136364	0	0	INTERGENIC	NA	NA
CM030431.1_690219_A_G	0.357143	0	0.388889	G|missense_variant|MODERATE|LSCM1_00172|LSCM1_00172|transcript|TRANSCRIPT_LSCM1_00172|pseudogene|1/1|n.743T>C|p.Leu248Pro|743/1653|743/-1|248/-1||	NA	NA
CM030431.1_723131_A_G	0.482759	0	0.384615	INTERGENIC	NA	NA
CM030431.1_729015_A_C	0.115385	0	0	INTERGENIC	NA	NA
CM030431.1_737809_G_C	0.513514	1	0.44	INTERGENIC	NA	NA
CM030431.1_742103_G_A	0.565217	1	0.551724	INTERGENIC	NA	NA
CM030431.1_743928_G_A	0.7	0.952381	0.52381	INTERGENIC	NA	NA
CM030431.1_754485_C_T	0.512195	0	0	T|missense_variant|MODERATE|LSCM1_00186|LSCM1_00186|transcript|TRANSCRIPT_LSCM1_00186|pseudogene|1/1|n.718G>A|p.Val240Ile|718/1974|718/-1|240/-1||	DEAD,DUF4217,Helicase_C	GO:0000463|GO:0005730|GO:0003676|GO:0005524|GO:0003724
CM030431.1_776009_C_A	0.333333	0	0.444444	INTERGENIC	NA	NA
CM030431.1_810905_A_T	0.137931	0	0.138889	INTERGENIC	NA	NA
CM030431.1_835012_T_C	0.767857	0.988764	0.6	INTERGENIC	NA	NA
CM030431.1_835820_T_C	0.689655	1	0.763636	C|missense_variant|MODERATE|LSCM1_00211|LSCM1_00211|transcript|TRANSCRIPT_LSCM1_00211|pseudogene|1/1|n.590T>C|p.Val197Ala|590/1323|590/-1|197/-1||	ALG3	GO:0000030|GO:0000030|GO:0005783|GO:0006486|GO:0052925
CM030431.1_843134_C_T	0.521739	0	0.647059	T|synonymous_variant|LOW|LSCM1_00212|LSCM1_00212|transcript|TRANSCRIPT_LSCM1_00212|pseudogene|1/1|n.1360C>T|p.Leu454Leu|1360/2808|1360/-1|454/-1||	Metallophos	GO:0016787|GO:0004722|GO:0005634|GO:0005737
CM030431.1_861095_T_G	0.1	0	0	G|missense_variant|MODERATE|LSCM1_00216|LSCM1_00216|transcript|TRANSCRIPT_LSCM1_00216|pseudogene|1/1|n.317T>G|p.Val106Gly|317/2859|317/-1|106/-1||	NA	GO:0005085|GO:0055037
CM030431.1_861721_A_C	0.1	0	0	C|missense_variant|MODERATE|LSCM1_00216|LSCM1_00216|transcript|TRANSCRIPT_LSCM1_00216|pseudogene|1/1|n.943A>C|p.Ile315Leu|943/2859|943/-1|315/-1||	NA	GO:0005085|GO:0055037
CM030431.1_868803_A_G	0.375	0	0.62963	INTERGENIC	NA	NA
CM030431.1_873069_C_A	0.12	0	0	A|missense_variant|MODERATE|LSCM1_00219|LSCM1_00219|transcript|TRANSCRIPT_LSCM1_00219|pseudogene|1/1|n.1115C>A|p.Ser372Tyr|1115/2391|1115/-1|372/-1||	NA	NA
CM030431.1_878557_T_G	0.142857	0	0	G|synonymous_variant|LOW|LSCM1_00220|LSCM1_00220|transcript|TRANSCRIPT_LSCM1_00220|pseudogene|1/1|n.2835T>G|p.Ala945Ala|2835/4476|2835/-1|945/-1||	NA	NA
CM030431.1_900933_A_G	0.380952	0.973684	0.333333	INTERGENIC	NA	NA
CM030431.1_930528_C_T	0.466667	0	0.5	INTERGENIC	NA	NA
CM030431.1_956222_A_G	0.235294	0.486842	0.446809	G|missense_variant|MODERATE|LSCM1_00240|LSCM1_00240|transcript|TRANSCRIPT_LSCM1_00240|pseudogene|1/1|n.1154A>G|p.Asn385Ser|1154/1239|1154/-1|385/-1||	Glucokinase	GO:0004340|GO:0005524|GO:0005536|GO:0006096|GO:0051156
CM030431.1_967160_A_C	0.115385	0	0	INTERGENIC	NA	NA
CM030431.1_978385_T_A	0.540541	1	1	A|missense_variant|MODERATE|LSCM1_00245|LSCM1_00245|transcript|TRANSCRIPT_LSCM1_00245|pseudogene|1/1|n.423T>A|p.His141Gln|423/1350|423/-1|141/-1||	Aminotran_1_2	GO:0006520|GO:0008483|GO:0030170|GO:0004838|GO:0006572|GO:0009058|GO:0030170
CM030431.1_993286_T_G	0.107143	0	0	G|synonymous_variant|LOW|LSCM1_00249|LSCM1_00249|transcript|TRANSCRIPT_LSCM1_00249|pseudogene|1/1|n.1773T>G|p.Pro591Pro|1773/2838|1773/-1|591/-1||	NA	NA
CM030431.1_1054530_T_G	0.129032	0	0	INTERGENIC	NA	NA
CM030431.1_1072416_C_T	0.463415	1	1	T|missense_variant|MODERATE|LSCM1_00269|LSCM1_00269|transcript|TRANSCRIPT_LSCM1_00269|pseudogene|1/1|n.260G>A|p.Gly87Glu|260/1554|260/-1|87/-1||	NA	GO:0016311|GO:0016791
CM030431.1_1136271_T_A	0.103448	0	0	INTERGENIC	NA	NA
CM030431.1_1144945_T_G	0.1875	0.178571	0	INTERGENIC	NA	NA
CM030431.1_1169528_A_C	0.117647	0	0.108696	C|synonymous_variant|LOW|LSCM1_00293|LSCM1_00293|transcript|TRANSCRIPT_LSCM1_00293|pseudogene|1/1|n.2049T>G|p.Pro683Pro|2049/2247|2049/-1|683/-1||	NA	NA
CM030431.1_1188663_G_A	0.611111	1	1	A|synonymous_variant|LOW|LSCM1_00297|LSCM1_00297|transcript|TRANSCRIPT_LSCM1_00297|pseudogene|1/1|n.1263C>T|p.Val421Val|1263/1920|1263/-1|421/-1||	NA	NA
CM030431.1_1200240_T_G	0.1875	0.142857	0	G|missense_variant|MODERATE|LSCM1_00300|LSCM1_00300|transcript|TRANSCRIPT_LSCM1_00300|pseudogene|1/1|n.1860A>C|p.Gln620His|1860/3438|1860/-1|620/-1||	NA	NA
CM030431.1_1205097_G_C	0.722222	1	1	INTERGENIC	NA	NA
CM030431.1_1210598_T_G	0.111111	0	0	INTERGENIC	NA	NA
CM030431.1_1222177_T_C	0.481481	1	1	C|synonymous_variant|LOW|LSCM1_00307|LSCM1_00307|transcript|TRANSCRIPT_LSCM1_00307|pseudogene|1/1|n.1530A>G|p.Val510Val|1530/2520|1530/-1|510/-1||	NA	NA
CM030431.1_1226541_G_A	0.565217	1	1	INTERGENIC	NA	NA
CM030431.1_1232858_T_A	0.130435	0	0	A|synonymous_variant|LOW|LSCM1_00312|LSCM1_00312|transcript|TRANSCRIPT_LSCM1_00312|pseudogene|1/1|n.11472A>T|p.Thr3824Thr|11472/12558|11472/-1|3824/-1||	NUC194,PI3_PI4_kinase	GO:0004674|GO:0005634|GO:0006468|GO:0016242|GO:0031929|GO:0031931|GO:0031932
CM030431.1_1247306_G_T	0.633333	1	1	INTERGENIC	NA	NA
CM030431.1_1250761_T_G	0.153846	0	0	INTERGENIC	NA	NA
CM030431.1_1257686_A_G	0.536585	0	0	G|synonymous_variant|LOW|LSCM1_00317|LSCM1_00317|transcript|TRANSCRIPT_LSCM1_00317|pseudogene|1/1|n.87T>C|p.Gly29Gly|87/1464|87/-1|29/-1||	GTP1_OBG,MMR_HSR1	GO:0000287|GO:0003924|GO:0005525|GO:0005525|GO:0003924|GO:0003924|GO:0005525|GO:0005525|GO:0005739
CM030431.1_1260091_A_C	0.108108	0	0	C|missense_variant|MODERATE|LSCM1_00318|LSCM1_00318|transcript|TRANSCRIPT_LSCM1_00318|pseudogene|1/1|n.1394T>G|p.Val465Gly|1394/2868|1394/-1|465/-1||	DEAD,DSHCT,Helicase_C,rRNA_proc-arch	GO:0003723|GO:0003724|GO:0006401|GO:0003676|GO:0005524|GO:0000460|GO:0003724|GO:0005634|GO:0006401
CM030431.1_1265666_C_A	0.444444	1	1	A|synonymous_variant|LOW|LSCM1_00322|LSCM1_00322|transcript|TRANSCRIPT_LSCM1_00322|pseudogene|1/1|n.1155G>T|p.Thr385Thr|1155/1320|1155/-1|385/-1||	Adap_comp_sub	GO:0006886|GO:0016192|GO:0030131|GO:0006897|GO:0016192|GO:0031410
CM030431.1_1307799_C_T	0.405405	0	0	INTERGENIC	NA	NA
CM030431.1_1319071_T_C	0.448276	1	1	INTERGENIC	NA	NA
CM030431.1_1321690_C_T	0.4375	0	0	INTERGENIC	NA	NA
CM030431.1_1347660_C_T	0.461538	0	0	INTERGENIC	NA	NA
CM030431.1_1374326_A_T	0.115385	0	0	T|missense_variant|MODERATE|LSCM1_00368|LSCM1_00368|transcript|TRANSCRIPT_LSCM1_00368|pseudogene|1/1|n.1052T>A|p.Leu351Gln|1052/2331|1052/-1|351/-1||	CRAL_TRIO	NA
CM030431.1_1389381_G_A	0.179487	0	0	A|synonymous_variant|LOW|LSCM1_00373|LSCM1_00373|transcript|TRANSCRIPT_LSCM1_00373|pseudogene|1/1|n.414C>T|p.Ser138Ser|414/630|414/-1|138/-1||	SMAP	NA
CM030431.1_1409253_T_G	0.16	0	0	INTERGENIC	NA	NA
CM030431.1_1423321_A_T	0.176471	0	0	INTERGENIC	NA	NA
CM030431.1_1487243_G_A	0.55814	0	0	INTERGENIC	NA	NA
CM030431.1_1502837_T_G	0.16	0	0	INTERGENIC	NA	NA
CM030431.1_1505261_A_T	0.107143	0	0	T|missense_variant|MODERATE|LSCM1_00415|LSCM1_00415|transcript|TRANSCRIPT_LSCM1_00415|pseudogene|1/1|n.278A>T|p.Lys93Met|278/1995|278/-1|93/-1||	HAP2-GCS1	NA
CM030431.1_1515637_C_A	0.5	1	1	INTERGENIC	NA	NA
CM030431.1_1527423_C_T	0.5	1	1	T|missense_variant|MODERATE|LSCM1_00422|LSCM1_00422|transcript|TRANSCRIPT_LSCM1_00422|pseudogene|1/1|n.4076C>T|p.Pro1359Leu|4076/4347|4076/-1|1359/-1||	Telomerase_RBD	GO:0003964|GO:0003677|GO:0003721|GO:0000333|GO:0003677|GO:0003721|GO:0003721|GO:0007004|GO:0042162|GO:0070034
CM030431.1_1547079_A_C	0.16129	0	0	C|missense_variant|MODERATE|LSCM1_00426|LSCM1_00426|transcript|TRANSCRIPT_LSCM1_00426|pseudogene|1/1|n.4040A>C|p.Lys1347Thr|4040/4701|4040/-1|1347/-1||	NA	NA
CM030431.1_1566157_T_C	0.642857	0	0	C|missense_variant|MODERATE|LSCM1_00433|LSCM1_00433|transcript|TRANSCRIPT_LSCM1_00433|pseudogene|1/1|n.338T>C|p.Ile113Thr|338/831|338/-1|113/-1||	V-SNARE_C	GO:0000139|GO:0000139|GO:0005484|GO:0005797|GO:0005801|GO:0006888|GO:0006888|GO:0006906|GO:0016020|GO:0031201
CM030431.1_1595070_C_G	0.645161	1	1	G|missense_variant|MODERATE|LSCM1_00441|LSCM1_00441|transcript|TRANSCRIPT_LSCM1_00441|pseudogene|1/1|n.1411C>G|p.Gln471Glu|1411/4407|1411/-1|471/-1||	Glyco_hydro_31	GO:0004553|GO:0006491|GO:0090599|GO:0004553|GO:0005975
CM030431.1_1601490_T_G	0.142857	0	0.181818	G|missense_variant|MODERATE|LSCM1_00442|LSCM1_00442|transcript|TRANSCRIPT_LSCM1_00442|pseudogene|1/1|n.1991T>G|p.Leu664Arg|1991/3072|1991/-1|664/-1||	NA	NA
CM030431.1_1615528_C_T	0.464286	1	1	INTERGENIC	NA	NA
CM030431.1_1619311_A_C	0.136364	0	0.108108	INTERGENIC	NA	NA
CM030431.1_1634380_T_C	0.448276	0	0	C|synonymous_variant|LOW|LSCM1_00453|LSCM1_00453|transcript|TRANSCRIPT_LSCM1_00453|pseudogene|1/1|n.2913T>C|p.Ser971Ser|2913/2958|2913/-1|971/-1||	ANAPC4_WD40,Utp21,WD40	GO:0005515|GO:0006364|GO:0032040|GO:0006364|GO:0032040|GO:0034388
CM030431.1_1638638_T_A	0.304348	1	1	INTERGENIC	NA	NA
CM030431.1_1639676_T_G	0.1	0	0	G|missense_variant|MODERATE|LSCM1_00455|LSCM1_00455|transcript|TRANSCRIPT_LSCM1_00455|pseudogene|1/1|n.449T>G|p.Met150Arg|449/3249|449/-1|150/-1||	LRR_6	GO:0005515
CM030431.1_1641478_A_G	0.564103	1	1	G|missense_variant|MODERATE|LSCM1_00455|LSCM1_00455|transcript|TRANSCRIPT_LSCM1_00455|pseudogene|1/1|n.2251A>G|p.Met751Val|2251/3249|2251/-1|751/-1||	LRR_6	GO:0005515
CM030431.1_1674784_A_C	0.119048	0	0	C|missense_variant|MODERATE|LSCM1_00459|LSCM1_00459|transcript|TRANSCRIPT_LSCM1_00459|pseudogene|1/1|n.1130A>C|p.Asn377Thr|1130/5031|1130/-1|377/-1||	NA	NA
CM030431.1_1689428_A_G	0.627907	0	0	INTERGENIC	NA	NA
CM030431.1_1695878_A_C	0.405405	0	0	C|missense_variant|MODERATE|LSCM1_00463|LSCM1_00463|transcript|TRANSCRIPT_LSCM1_00463|pseudogene|1/1|n.1541A>C|p.Tyr514Ser|1541/1629|1541/-1|514/-1||	SET	GO:0005515|GO:0016279|GO:0018026
CM030431.1_1695999_A_C	0.606061	1	1	INTERGENIC	NA	NA
CM030431.1_1700504_A_C	0.107143	0	0	C|missense_variant|MODERATE|LSCM1_00464|LSCM1_00464|transcript|TRANSCRIPT_LSCM1_00464|pseudogene|1/1|n.3004A>C|p.Ser1002Arg|3004/6498|3004/-1|1002/-1||	C2	GO:0005783|GO:0008289
CM030431.1_1703387_T_C	0.487179	1	1	C|synonymous_variant|LOW|LSCM1_00464|LSCM1_00464|transcript|TRANSCRIPT_LSCM1_00464|pseudogene|1/1|n.5887T>C|p.Leu1963Leu|5887/6498|5887/-1|1963/-1||	C2	GO:0005783|GO:0008289
CM030431.1_1708304_A_C	0.178571	0	0	C|synonymous_variant|LOW|LSCM1_00465|LSCM1_00465|transcript|TRANSCRIPT_LSCM1_00465|pseudogene|1/1|n.567A>C|p.Ser189Ser|567/4926|567/-1|189/-1||	C2	NA
CM030431.1_1709938_A_C	0.176471	0	0	C|missense_variant|MODERATE|LSCM1_00465|LSCM1_00465|transcript|TRANSCRIPT_LSCM1_00465|pseudogene|1/1|n.2201A>C|p.Lys734Thr|2201/4926|2201/-1|734/-1||	C2	NA
CM030431.1_1718402_T_G	0.137931	0	0	G|missense_variant|MODERATE|LSCM1_00467|LSCM1_00467|transcript|TRANSCRIPT_LSCM1_00467|pseudogene|1/1|n.263T>G|p.Val88Gly|263/2457|263/-1|88/-1||	NA	NA
CM030431.1_1720474_A_C	0.121212	0	0	C|missense_variant|MODERATE|LSCM1_00467|LSCM1_00467|transcript|TRANSCRIPT_LSCM1_00467|pseudogene|1/1|n.2335A>C|p.Ile779Leu|2335/2457|2335/-1|779/-1||	NA	NA
CM030431.1_1739530_A_T	0.1875	0.181818	0	INTERGENIC	NA	NA
CM030431.1_1758917_C_T	0.710526	1	1	T|synonymous_variant|LOW|LSCM1_00477|LSCM1_00477|transcript|TRANSCRIPT_LSCM1_00477|pseudogene|1/1|n.1464C>T|p.Leu488Leu|1464/2031|1464/-1|488/-1||	Peptidase_M3	GO:0004222|GO:0006508|GO:0004222|GO:0004222|GO:0005739|GO:0006508|GO:0006508|GO:0006518|GO:0008237
CM030431.1_1806468_T_G	0.193548	0.103448	0.136364	INTERGENIC	NA	NA
CM030431.1_1848124_A_C	0.633333	0	0	C|missense_variant|MODERATE|LSCM1_00500|LSCM1_00500|transcript|TRANSCRIPT_LSCM1_00500|pseudogene|1/1|n.2590A>C|p.Thr864Pro|2590/5313|2590/-1|864/-1||	NA	NA
CM030431.1_1849206_C_T	0.461538	0	0	T|synonymous_variant|LOW|LSCM1_00500|LSCM1_00500|transcript|TRANSCRIPT_LSCM1_00500|pseudogene|1/1|n.3672C>T|p.Ser1224Ser|3672/5313|3672/-1|1224/-1||	NA	NA
CM030431.1_1859540_T_G	0.151515	0	0	G|missense_variant|MODERATE|LSCM1_00502|LSCM1_00502|transcript|TRANSCRIPT_LSCM1_00502|pseudogene|1/1|n.2062T>G|p.Trp688Gly|2062/2172|2062/-1|688/-1||	WD40	GO:0005515
CM030431.1_1872362_T_G	0.1	0	0	G|missense_variant|MODERATE|LSCM1_00505|LSCM1_00505|transcript|TRANSCRIPT_LSCM1_00505|pseudogene|1/1|n.4243T>G|p.Tyr1415Asp|4243/4404|4243/-1|1415/-1||	NA	GO:0005515|GO:0005813
CM030431.1_1880506_T_G	0.558824	1	1	G|synonymous_variant|LOW|LSCM1_00508|LSCM1_00508|transcript|TRANSCRIPT_LSCM1_00508|pseudogene|1/1|n.465T>G|p.Gly155Gly|465/1842|465/-1|155/-1||	NA	NA
CM030431.1_1897739_A_T	0.166667	0	0	T|synonymous_variant|LOW|LSCM1_00514|LSCM1_00514|transcript|TRANSCRIPT_LSCM1_00514|pseudogene|1/1|n.1416A>T|p.Pro472Pro|1416/1530|1416/-1|472/-1||	WD40	GO:0005515|GO:0000398|GO:0000398|GO:0000974|GO:0071011|GO:0071013
CM030431.1_1897751_A_T	0.15	0	0	T|missense_variant|MODERATE|LSCM1_00514|LSCM1_00514|transcript|TRANSCRIPT_LSCM1_00514|pseudogene|1/1|n.1428A>T|p.Gln476His|1428/1530|1428/-1|476/-1||	WD40	GO:0005515|GO:0000398|GO:0000398|GO:0000974|GO:0071011|GO:0071013
CM030431.1_1905666_T_G	0.1	0	0	G|missense_variant|MODERATE|LSCM1_00516|LSCM1_00516|transcript|TRANSCRIPT_LSCM1_00516|pseudogene|1/1|n.2818T>G|p.Tyr940Asp|2818/3624|2818/-1|940/-1||	LRR_6	GO:0005515
CM030431.1_1906348_A_G	0.4375	1	1	G|missense_variant|MODERATE|LSCM1_00516|LSCM1_00516|transcript|TRANSCRIPT_LSCM1_00516|pseudogene|1/1|n.3500A>G|p.Gln1167Arg|3500/3624|3500/-1|1167/-1||	LRR_6	GO:0005515
CM030431.1_1929000_G_A	0.59375	0	0	A|synonymous_variant|LOW|LSCM1_00523|LSCM1_00523|transcript|TRANSCRIPT_LSCM1_00523|pseudogene|1/1|n.1062C>T|p.His354His|1062/1083|1062/-1|354/-1||	NA	NA
CM030431.1_1942860_A_G	0.53125	1	1	INTERGENIC	NA	NA
CM030431.1_1945743_C_T	0.59375	1	1	T|synonymous_variant|LOW|LSCM1_00528|LSCM1_00528|transcript|TRANSCRIPT_LSCM1_00528|pseudogene|1/1|n.399G>A|p.Leu133Leu|399/2985|399/-1|133/-1||	NA	NA
CM030431.1_1968257_T_C	0.482759	0	0	INTERGENIC	NA	NA
CM030431.1_1989738_G_A	0.588235	1	1	INTERGENIC	NA	NA
CM030431.1_2012553_C_A	0.142857	0	0	INTERGENIC	NA	NA
CM030431.1_2024591_T_G	0.827586	1	1	G|synonymous_variant|LOW|LSCM1_00551|LSCM1_00551|transcript|TRANSCRIPT_LSCM1_00551|pseudogene|1/1|n.744A>C|p.Ile248Ile|744/3861|744/-1|248/-1||	Helicase_C,SNF2_N	GO:0000812|GO:0016887|GO:0042393|GO:0043044|GO:0043486|GO:0005524|GO:0140658
CM030431.1_2029135_A_C	0.107143	0	0	INTERGENIC	NA	NA
CM030431.1_2030252_T_C	0.689655	1	1	C|synonymous_variant|LOW|LSCM1_00553|LSCM1_00553|transcript|TRANSCRIPT_LSCM1_00553|pseudogene|1/1|n.3987A>G|p.Ala1329Ala|3987/4374|3987/-1|1329/-1||	NA	GO:0005515|GO:0005737|GO:0030488
CM030431.1_2030258_T_G	0.103448	0	0	G|synonymous_variant|LOW|LSCM1_00553|LSCM1_00553|transcript|TRANSCRIPT_LSCM1_00553|pseudogene|1/1|n.3981A>C|p.Thr1327Thr|3981/4374|3981/-1|1327/-1||	NA	GO:0005515|GO:0005737|GO:0030488
CM030431.1_2044053_A_C	0.153846	0	0.176471	INTERGENIC	NA	NA
CM030431.1_2063936_T_G	0.125	0	0	INTERGENIC	NA	NA
CM030431.1_2072286_G_A	0.333333	1	1	A|missense_variant|MODERATE|LSCM1_00561|LSCM1_00561|transcript|TRANSCRIPT_LSCM1_00561|pseudogene|1/1|n.131C>T|p.Thr44Ile|131/588|131/-1|44/-1||	NA	NA
CM030431.1_2073664_C_A	0.357143	1	1	INTERGENIC	NA	NA
CM030431.1_2090770_A_C	0.12	0	0	INTERGENIC	NA	NA
CM030431.1_2129969_G_C	0.47619	0	0	C|synonymous_variant|LOW|LSCM1_00580|LSCM1_00580|transcript|TRANSCRIPT_LSCM1_00580|pseudogene|1/1|n.2277C>G|p.Leu759Leu|2277/2922|2277/-1|759/-1||	NA	NA
CM030431.1_2132202_T_C	0.464286	1	1	C|missense_variant|MODERATE|LSCM1_00580|LSCM1_00580|transcript|TRANSCRIPT_LSCM1_00580|pseudogene|1/1|n.44A>G|p.His15Arg|44/2922|44/-1|15/-1||	NA	NA
CM030431.1_2133602_G_T	0.136364	0	0	INTERGENIC	NA	NA
CM030431.1_2133940_T_G	0.107143	0	0	INTERGENIC	NA	NA
CM030431.1_2136669_A_G	0.465116	1	1	G|synonymous_variant|LOW|LSCM1_00581|LSCM1_00581|transcript|TRANSCRIPT_LSCM1_00581|pseudogene|1/1|n.531T>C|p.Cys177Cys|531/1980|531/-1|177/-1||	NA	NA
CM030431.1_2153719_T_C	0.424242	1	1	INTERGENIC	NA	NA
CM030431.1_2153747_A_C	0.575	0	0	INTERGENIC	NA	NA
CM030431.1_2154027_G_A	0.581395	0	0	INTERGENIC	NA	NA
CM030431.1_2156632_A_G	0.625	1	1	G|synonymous_variant|LOW|LSCM1_00585|LSCM1_00585|transcript|TRANSCRIPT_LSCM1_00585|pseudogene|1/1|n.408T>C|p.Val136Val|408/1014|408/-1|136/-1||	HlyIII	GO:0016020|GO:0038023|GO:0016020
CM030431.1_2160122_G_A	0.458333	1	1	A|missense_variant|MODERATE|LSCM1_00586|LSCM1_00586|transcript|TRANSCRIPT_LSCM1_00586|pseudogene|1/1|n.187C>T|p.Arg63Trp|187/1968|187/-1|63/-1||	PCIF1_WW	GO:0016422|GO:0099122
CM030431.1_2160683_A_T	0.431818	0	0	INTERGENIC	NA	NA
CM030431.1_2167991_C_T	0.575	0	0	T|synonymous_variant|LOW|LSCM1_00589|LSCM1_00589|transcript|TRANSCRIPT_LSCM1_00589|pseudogene|1/1|n.2325G>A|p.Ala775Ala|2325/2487|2325/-1|775/-1||	AMP_N,Peptidase_M24	GO:0004177|GO:0005739|GO:0006508|GO:0008233|GO:0030145|GO:0070006
CM030431.1_2168405_C_T	0.448276	0	0	T|synonymous_variant|LOW|LSCM1_00589|LSCM1_00589|transcript|TRANSCRIPT_LSCM1_00589|pseudogene|1/1|n.1911G>A|p.Pro637Pro|1911/2487|1911/-1|637/-1||	AMP_N,Peptidase_M24	GO:0004177|GO:0005739|GO:0006508|GO:0008233|GO:0030145|GO:0070006
CM030431.1_2170973_A_G	0.6	1	0	INTERGENIC	NA	NA
CM030431.1_2174120_T_C	0.3	1	1	INTERGENIC	NA	NA
CM030431.1_2174505_T_C	0.541667	0	0	INTERGENIC	NA	NA
CM030431.1_2177027_T_C	0.428571	1	1	INTERGENIC	NA	NA
CM030431.1_2177137_A_G	0.103448	0	0	INTERGENIC	NA	NA
CM030431.1_2177346_A_G	0.666667	0	0	INTERGENIC	NA	NA
CM030431.1_2182875_A_G	0.333333	1	1	INTERGENIC	NA	NA
CM030431.1_2190837_A_G	0.5	1	1	G|synonymous_variant|LOW|LSCM1_00597|LSCM1_00597|transcript|TRANSCRIPT_LSCM1_00597|pseudogene|1/1|n.417T>C|p.His139His|417/1482|417/-1|139/-1||	NA	GO:0005634|GO:0006357|GO:0006357|GO:0016538|GO:0016538
CM030431.1_2196724_A_C	0.419355	1	1	INTERGENIC	NA	NA
CM030431.1_2220191_T_G	0.133333	0	0	G|missense_variant|MODERATE|LSCM1_00608|LSCM1_00608|transcript|TRANSCRIPT_LSCM1_00608|pseudogene|1/1|n.767A>C|p.Lys256Thr|767/2043|767/-1|256/-1||	TruD	GO:0001522|GO:0003723|GO:0009451|GO:0009982|GO:0001522|GO:0001522|GO:0003723|GO:0005634|GO:0009451|GO:0009982|GO:0009982
CM030431.1_2229521_A_C	0.307692	0.125	0.125	INTERGENIC	NA	NA
CM030431.1_2292945_A_G	0.56	0.545455	0.285714	INTERGENIC	NA	NA
CM030431.1_2304165_A_C	0.176471	0	0	C|missense_variant|MODERATE|LSCM1_00630|LSCM1_00630|transcript|TRANSCRIPT_LSCM1_00630|pseudogene|1/1|n.41T>G|p.Leu14Arg|41/1170|41/-1|14/-1||	NA	NA
CM030431.1_2358191_C_T	0.595238	0	0.7	INTERGENIC	NA	NA
CM030431.1_2367701_G_A	0.1	0	0	INTERGENIC	NA	NA
CM030431.1_2392344_T_C	0.479167	0	0	C|missense_variant|MODERATE|LSCM1_00656|LSCM1_00656|transcript|TRANSCRIPT_LSCM1_00656|pseudogene|1/1|n.529A>G|p.Thr177Ala|529/813|529/-1|177/-1||	Suc_Fer-like	NA
CM030431.1_2420804_A_G	0.526316	0	0	INTERGENIC	NA	NA
CM030431.1_2422101_C_T	0.465116	0	0	INTERGENIC	NA	NA
CM030431.1_2429545_T_G	0.388889	0.461538	0.333333	INTERGENIC	NA	NA
CM030431.1_2431256_C_T	0.588235	0.487805	0.424242	INTERGENIC	NA	NA
CM030431.1_2431316_C_G	0.432432	0.433333	0.5	INTERGENIC	NA	NA
CM030431.1_2457831_T_G	0.111111	0	0	INTERGENIC	NA	NA
CM030431.1_2459205_T_C	0.266667	0	0	INTERGENIC	NA	NA
CM030431.1_2478174_T_G	0.1	0	0	INTERGENIC	NA	NA
CM030431.1_2488224_A_G	0.55	0.6	0.363636	INTERGENIC	NA	NA
CM030431.1_2505677_T_G	0.176471	0	0	G|missense_variant|MODERATE|LSCM1_00680|LSCM1_00680|transcript|TRANSCRIPT_LSCM1_00680|pseudogene|1/1|n.227A>C|p.Gln76Pro|227/1641|227/-1|76/-1||	DUF4496	NA
CM030431.1_2540959_C_T	0.674419	0	0	INTERGENIC	NA	NA
CM030431.1_2559644_A_C	0.107143	0	0	C|missense_variant|MODERATE|LSCM1_00700|LSCM1_00700|transcript|TRANSCRIPT_LSCM1_00700|pseudogene|1/1|n.970T>G|p.Trp324Gly|970/996|970/-1|324/-1||	ACBP	GO:0000062|GO:0000062|GO:0005737|GO:0006631
CM030431.1_2570033_G_A	0.514286	0.470588	0.342105	INTERGENIC	NA	NA
CM030431.1_2577066_A_C	0.1875	0	0	INTERGENIC	NA	NA
CM030431.1_2582677_C_G	0.617647	0	0	G|synonymous_variant|LOW|LSCM1_00707|LSCM1_00707|transcript|TRANSCRIPT_LSCM1_00707|pseudogene|1/1|n.543G>C|p.Gly181Gly|543/561|543/-1|181/-1||	NA	NA
CM030431.1_2586637_T_C	0.534884	0	0	INTERGENIC	NA	NA
CM030431.1_2589010_A_C	0.107143	0	0	C|missense_variant|MODERATE|LSCM1_00710|LSCM1_00710|transcript|TRANSCRIPT_LSCM1_00710|pseudogene|1/1|n.760T>G|p.Tyr254Asp|760/1662|760/-1|254/-1||	Metalloenzyme,iPGM_N	GO:0004619|GO:0005737|GO:0004619|GO:0006007|GO:0003824|GO:0046872|GO:0004619|GO:0005737|GO:0006007|GO:0030145|GO:0004619|GO:0006007|GO:0030145|GO:0044262|GO:0046537
CM030431.1_2592809_C_T	0.451613	0.514286	0.478261	INTERGENIC	NA	NA
CM030431.1_2594083_T_G	0.741935	0	0	INTERGENIC	NA	NA
CM030431.1_2595542_C_T	0.4375	0.566667	0.423077	INTERGENIC	NA	NA
CM030431.1_2596524_T_G	0.354839	0.638298	0.419355	INTERGENIC	NA	NA
CM030431.1_2619945_C_T	0.581395	0	0	INTERGENIC	NA	NA
CM030431.1_2623769_A_C	0.121212	0	0	C|missense_variant|MODERATE|LSCM1_00723|LSCM1_00723|transcript|TRANSCRIPT_LSCM1_00723|pseudogene|1/1|n.1200T>G|p.Asp400Glu|1200/2226|1200/-1|400/-1||	Adaptin_N	GO:0015031|GO:0030276|GO:0016192|GO:0016192|GO:0006886|GO:0016192|GO:0030117
CM030431.1_2626889_C_T	0.576923	0.512195	0.461538	INTERGENIC	NA	NA
CM030431.1_2627906_T_C	0.565217	0.5	0.409091	INTERGENIC	NA	NA
CM030431.1_2632176_C_A	0.12	0	0.12	INTERGENIC	NA	NA
CM030431.1_2697528_C_A	0.107143	0	0	INTERGENIC	NA	NA
CM030399.1_13618_T_G	0.12	0	0	G|missense_variant|MODERATE|LSCM1_07390|LSCM1_07390|transcript|TRANSCRIPT_LSCM1_07390|pseudogene|1/1|n.2831T>G|p.Ile944Ser|2831/3078|2831/-1|944/-1||	Cation_ATPase_C,Cation_ATPase_N,E1-E2_ATPase,Hydrolase,Hydrolase_3	GO:0005215|GO:0005524|GO:0016020|GO:0016887|GO:0005388|GO:0005783|GO:0006874|GO:0015662|GO:0016021|GO:0034220|GO:0070588|GO:0000166|GO:0005388|GO:0006816|GO:0016020
CM030399.1_46979_A_C	0.111111	0.130435	0	INTERGENIC	NA	NA
CM030399.1_69996_T_A	0.117647	0	0	INTERGENIC	NA	NA
CM030399.1_149049_A_C	0.115385	0	0	INTERGENIC	NA	NA
CM030399.1_179591_T_G	0.1	0	0	G|missense_variant|MODERATE|LSCM1_07439|LSCM1_07439|transcript|TRANSCRIPT_LSCM1_07439|pseudogene|1/1|n.13A>C|p.Ser5Arg|13/7467|13/-1|5/-1||	NTP_transf_2	GO:0016779|GO:0003729|GO:0004652|GO:0005730|GO:0031123|GO:0031499|GO:1990817
CM030399.1_184111_A_C	0.130435	0	0	INTERGENIC	NA	NA
CM030399.1_221822_T_G	0.12	0	0	INTERGENIC	NA	NA
CM030399.1_257186_T_G	0.103448	0	0	INTERGENIC	NA	NA
CM030399.1_279883_A_C	0.142857	0	0	C|synonymous_variant|LOW|LSCM1_07465|LSCM1_07465|transcript|TRANSCRIPT_LSCM1_07465|pseudogene|1/1|n.801T>G|p.Ala267Ala|801/2406|801/-1|267/-1||	WASH_WAHD	NA
CM030399.1_321587_A_G	0.428571	1	1	INTERGENIC	NA	NA
CM030399.1_341565_A_C	0.136364	0	0	C|missense_variant|MODERATE|LSCM1_07485|LSCM1_07485|transcript|TRANSCRIPT_LSCM1_07485|pseudogene|1/1|n.1324T>G|p.Phe442Val|1324/1467|1324/-1|442/-1||	DnaJ,DnaJ_C	GO:0006457|GO:0051082|GO:0031072|GO:0051082|GO:0005737|GO:0042026|GO:0051082|GO:0051085|GO:0005524|GO:0006457|GO:0009408|GO:0051082
CM030399.1_408346_A_T	0.1	0	0	INTERGENIC	NA	NA
CM030399.1_421227_G_C	0.75	0	0	C|synonymous_variant|LOW|LSCM1_07509|LSCM1_07509|transcript|TRANSCRIPT_LSCM1_07509|pseudogene|1/1|n.2343C>G|p.Leu781Leu|2343/6672|2343/-1|781/-1||	NA	NA
CM030399.1_442025_C_T	0.325	0	0	INTERGENIC	NA	NA
CM030399.1_444581_A_G	0.617647	0	0	INTERGENIC	NA	NA
CM030400.1_15519_A_C	0.136364	0	0	INTERGENIC	NA	NA
CM030400.1_68692_T_G	0.2	0	0	G|missense_variant|MODERATE|LSCM1_07697|LSCM1_07697|transcript|TRANSCRIPT_LSCM1_07697|pseudogene|1/1|n.1832T>G|p.Val611Gly|1832/4518|1832/-1|611/-1||	NA	NA
CM030400.1_84555_A_C	0.12	0	0	INTERGENIC	NA	NA
CM030400.1_124229_A_C	0.166667	0	0	C|missense_variant|MODERATE|LSCM1_07713|LSCM1_07713|transcript|TRANSCRIPT_LSCM1_07713|pseudogene|1/1|n.4647A>C|p.Glu1549Asp|4647/5412|4647/-1|1549/-1||	NA	GO:0005814|GO:0005856|GO:0005879|GO:0008017|GO:0008017|GO:0036064|GO:0036126
CM030400.1_129029_A_C	0.130435	0	0	INTERGENIC	NA	NA
CM030400.1_130605_A_C	0.15	0	0	C|missense_variant|MODERATE|LSCM1_07714|LSCM1_07714|transcript|TRANSCRIPT_LSCM1_07714|pseudogene|1/1|n.1408A>C|p.Ser470Arg|1408/2352|1408/-1|470/-1||	MORN,Pkinase	GO:0004672|GO:0006468|GO:0004672|GO:0005524|GO:0006468
CM030400.1_173858_A_T	0.15	0	0.12	INTERGENIC	NA	NA
CM030400.1_182642_A_C	0.111111	0	0	C|synonymous_variant|LOW|LSCM1_07729|LSCM1_07729|transcript|TRANSCRIPT_LSCM1_07729|pseudogene|1/1|n.5155A>C|p.Arg1719Arg|5155/6345|5155/-1|1719/-1||	NA	NA
CM030400.1_289320_T_C	0.6	0	0	INTERGENIC	NA	NA
CM030400.1_318101_A_G	0.628571	0	0	INTERGENIC	NA	NA
CM030400.1_320076_T_C	0.472222	1	1	C|synonymous_variant|LOW|LSCM1_07762|LSCM1_07762|transcript|TRANSCRIPT_LSCM1_07762|pseudogene|1/1|n.1890T>C|p.Thr630Thr|1890/1929|1890/-1|630/-1||	zf-C2HC_2	NA
CM030400.1_326775_T_C	0.407407	1	1	C|missense_variant|MODERATE|LSCM1_07764|LSCM1_07764|transcript|TRANSCRIPT_LSCM1_07764|pseudogene|1/1|n.4130T>C|p.Val1377Ala|4130/5109|4130/-1|1377/-1||	NA	NA
CM030400.1_337903_A_G	0.418605	1	1	G|synonymous_variant|LOW|LSCM1_07767|LSCM1_07767|transcript|TRANSCRIPT_LSCM1_07767|pseudogene|1/1|n.744A>G|p.Leu248Leu|744/918|744/-1|248/-1||	NA	NA
CM030400.1_361470_T_G	0.148148	0	0	G|missense_variant|MODERATE|LSCM1_07773|LSCM1_07773|transcript|TRANSCRIPT_LSCM1_07773|pseudogene|1/1|n.2009T>G|p.Phe670Cys|2009/2040|2009/-1|670/-1||	Peptidase_M49	GO:0005737|GO:0008239|GO:0005737|GO:0006508|GO:0008235|GO:0008239
CM030400.1_365064_T_C	0.5625	0	0	INTERGENIC	NA	NA
CM030400.1_368486_T_C	0.6	1	1	INTERGENIC	NA	NA
CM030400.1_372281_T_G	0.103448	0	0	INTERGENIC	NA	NA
CM030400.1_384860_T_A	0.107143	0	0	A|missense_variant|MODERATE|LSCM1_07778|LSCM1_07778|transcript|TRANSCRIPT_LSCM1_07778|pseudogene|1/1|n.578A>T|p.Asn193Ile|578/1839|578/-1|193/-1||	UPF0020	GO:0003676|GO:0008168|GO:0032259|GO:0004809|GO:0005737|GO:0008168
CM030400.1_432561_G_A	0.5	1	1	A|missense_variant|MODERATE|LSCM1_07794|LSCM1_07794|transcript|TRANSCRIPT_LSCM1_07794|pseudogene|1/1|n.268C>T|p.Arg90Trp|268/1572|268/-1|90/-1||	NA	NA
CM030401.1_100525_A_C	0.136364	0	0	INTERGENIC	NA	NA
CM030401.1_146919_T_G	0.107143	0	0	G|synonymous_variant|LOW|LSCM1_07954|LSCM1_07954|transcript|TRANSCRIPT_LSCM1_07954|pseudogene|1/1|n.2067T>G|p.Ala689Ala|2067/2073|2067/-1|689/-1||	NA	NA
CM030401.1_240845_A_C	0.16	0	0	INTERGENIC	NA	NA
CM030401.1_311295_T_A	0.173913	0	0	A|synonymous_variant|LOW|LSCM1_07990|LSCM1_07990|transcript|TRANSCRIPT_LSCM1_07990|pseudogene|1/1|n.948T>A|p.Thr316Thr|948/1188|948/-1|316/-1||	NA	NA
CM030401.1_329678_A_C	0.1	0	0	C|missense_variant|MODERATE|LSCM1_07993|LSCM1_07993|transcript|TRANSCRIPT_LSCM1_07993|pseudogene|1/1|n.8744A>C|p.His2915Pro|8744/10098|8744/-1|2915/-1||	NA	NA
CM030401.1_352078_A_C	0.103448	0	0	C|missense_variant|MODERATE|LSCM1_07999|LSCM1_07999|transcript|TRANSCRIPT_LSCM1_07999|pseudogene|1/1|n.3340A>C|p.Ser1114Arg|3340/6432|3340/-1|1114/-1||	PP2C	GO:0004722|GO:0006470|GO:0006470
CM030401.1_363949_T_G	0.142857	0.107143	0	G|missense_variant|MODERATE|LSCM1_08003|LSCM1_08003|transcript|TRANSCRIPT_LSCM1_08003|pseudogene|1/1|n.722T>G|p.Phe241Cys|722/1956|722/-1|241/-1||	TLD	NA
CM030401.1_386085_A_C	0.12	0	0	C|missense_variant|MODERATE|LSCM1_08008|LSCM1_08008|transcript|TRANSCRIPT_LSCM1_08008|pseudogene|1/1|n.2912A>C|p.Asn971Thr|2912/3657|2912/-1|971/-1||	NA	GO:0005515
CM030402.1_30000_C_G	0.129032	0	0.103448	INTERGENIC	NA	NA
CM030402.1_39287_T_C	0.433333	0.978723	0.392857	C|synonymous_variant|LOW|LSCM1_07266|LSCM1_07266|transcript|TRANSCRIPT_LSCM1_07266|pseudogene|1/1|n.75T>C|p.His25His|75/3099|75/-1|25/-1||	M16C_assoc,Peptidase_M16,Peptidase_M16_C	GO:0006508|GO:0046872|GO:0004222|GO:0006508|GO:0004222|GO:0016485
CM030402.1_44658_A_C	0.130435	0	0	INTERGENIC	NA	NA
CM030402.1_65989_T_G	0.111111	0.12	0	INTERGENIC	NA	NA
CM030402.1_93888_T_G	0.103448	0	0	INTERGENIC	NA	NA
CM030402.1_97980_G_T	0.1	0	0	T|missense_variant|MODERATE|LSCM1_07281|LSCM1_07281|transcript|TRANSCRIPT_LSCM1_07281|pseudogene|1/1|n.4189C>A|p.Leu1397Ile|4189/5328|4189/-1|1397/-1||WARNING_TRANSCRIPT_MULTIPLE_STOP_CODONS	Pkinase	GO:0005524|GO:0004672|GO:0006468|GO:0000165|GO:0004708|GO:0004672|GO:0005524|GO:0006468
CM030402.1_151482_G_C	0.181818	0	0	INTERGENIC	NA	NA
CM030402.1_224242_A_T	0.103448	0	0	T|missense_variant|MODERATE|LSCM1_07307|LSCM1_07307|transcript|TRANSCRIPT_LSCM1_07307|pseudogene|1/1|n.11147A>T|p.Asp3716Val|11147/14091|11147/-1|3716/-1||	DHC_N2	GO:0007018|GO:0008569|GO:0008569|GO:0030286|GO:0030286|GO:0036156|GO:0045505|GO:0051959|GO:0060294|GO:0097729
CM030402.1_254176_A_T	0.128205	0.105263	0	T|missense_variant|MODERATE|LSCM1_07314|LSCM1_07314|transcript|TRANSCRIPT_LSCM1_07314|pseudogene|1/1|n.3778A>T|p.Ser1260Cys|3778/5019|3778/-1|1260/-1||	NA	NA
CM030402.1_266000_A_C	0.111111	0	0	INTERGENIC	NA	NA
CM030402.1_286953_G_C	0.641026	0	0	C|missense_variant|MODERATE|LSCM1_07323|LSCM1_07323|transcript|TRANSCRIPT_LSCM1_07323|pseudogene|1/1|n.3311G>C|p.Arg1104Pro|3311/3315|3311/-1|1104/-1||	Cation_ATPase_C,Cation_ATPase_N,E1-E2_ATPase,Hydrolase	GO:0000166|GO:0005388|GO:0005524|GO:0016020|GO:0070588|GO:0005215|GO:0005524|GO:0016020|GO:0016887|GO:0005388|GO:0005887|GO:0019829|GO:0043231
CM030402.1_309611_T_C	0.461538	1	1	C|missense_variant|MODERATE|LSCM1_07327|LSCM1_07327|transcript|TRANSCRIPT_LSCM1_07327|pseudogene|1/1|n.7460T>C|p.Val2487Ala|7460/9879|7460/-1|2487/-1||	NA	GO:0016787
CM030402.1_334927_G_C	0.107143	0	0	C|synonymous_variant|LOW|LSCM1_07334|LSCM1_07334|transcript|TRANSCRIPT_LSCM1_07334|pseudogene|1/1|n.1893G>C|p.Leu631Leu|1893/3780|1893/-1|631/-1||	HEAT	GO:0005634|GO:0005737|GO:0006606|GO:0006606|GO:0008139|GO:0061608|GO:0005515|GO:0006886|GO:0031267
CM030402.1_343484_C_T	0.439024	0	0	T|missense_variant|MODERATE|LSCM1_07336|LSCM1_07336|transcript|TRANSCRIPT_LSCM1_07336|pseudogene|1/1|n.1609C>T|p.Pro537Ser|1609/11766|1609/-1|537/-1||	NA	GO:0005509|GO:0005515
CM030402.1_384615_A_C	0.136364	0	0	INTERGENIC	NA	NA
CM030402.1_433069_A_C	0.115385	0.121212	0.115385	C|missense_variant|MODERATE|LSCM1_07351|LSCM1_07351|transcript|TRANSCRIPT_LSCM1_07351|pseudogene|1/1|n.2935A>C|p.Ser979Arg|2935/4191|2935/-1|979/-1||	NA	NA
CM030402.1_519339_T_G	0.115385	0	0	G|missense_variant|MODERATE|LSCM1_07366|LSCM1_07366|transcript|TRANSCRIPT_LSCM1_07366|pseudogene|1/1|n.296T>G|p.Ile99Ser|296/2457|296/-1|99/-1||	NA	NA
CM030402.1_562804_T_G	0.125	0.166667	0	G|missense_variant|MODERATE|LSCM1_07380|LSCM1_07380|transcript|TRANSCRIPT_LSCM1_07380|pseudogene|1/1|n.839T>G|p.Leu280Arg|839/897|839/-1|280/-1||	FA_desaturase	GO:0006629|GO:0006629|GO:0016020|GO:0016491|GO:0016717
CM030403.1_147248_T_G	0.193548	0.111111	0	G|missense_variant|MODERATE|LSCM1_07178|LSCM1_07178|transcript|TRANSCRIPT_LSCM1_07178|pseudogene|1/1|n.4244T>G|p.Val1415Gly|4244/5616|4244/-1|1415/-1||	FWWh	NA
CM030403.1_193162_A_C	0.1	0	0	INTERGENIC	NA	NA
CM030403.1_201174_C_A	0.15	0	0	A|missense_variant|MODERATE|LSCM1_07190|LSCM1_07190|transcript|TRANSCRIPT_LSCM1_07190|pseudogene|1/1|n.813C>A|p.Phe271Leu|813/1068|813/-1|271/-1||	NA	NA
CM030403.1_225919_A_C	0.125	0	0	INTERGENIC	NA	NA
CM030403.1_229647_A_T	0.107143	0	0	INTERGENIC	NA	NA
CM030403.1_249276_A_T	0.15	0	0	INTERGENIC	NA	NA
CM030403.1_255360_T_G	0.12	0	0	INTERGENIC	NA	NA
CM030403.1_297853_A_C	0.12	0	0	INTERGENIC	NA	NA
CM030403.1_329045_T_G	0.53125	1	1	INTERGENIC	NA	NA
CM030403.1_335933_T_C	0.625	1	1	C|synonymous_variant|LOW|LSCM1_07209|LSCM1_07209|transcript|TRANSCRIPT_LSCM1_07209|pseudogene|1/1|n.750A>G|p.Gln250Gln|750/1254|750/-1|250/-1||	NA	NA
CM030403.1_380769_A_G	0.571429	0	0	G|missense_variant|MODERATE|LSCM1_07220|LSCM1_07220|transcript|TRANSCRIPT_LSCM1_07220|pseudogene|1/1|n.2483T>C|p.Leu828Pro|2483/4047|2483/-1|828/-1||	NA	NA
CM030403.1_381288_G_T	0.444444	1	0.965517	T|missense_variant|MODERATE|LSCM1_07220|LSCM1_07220|transcript|TRANSCRIPT_LSCM1_07220|pseudogene|1/1|n.1964C>A|p.Pro655Gln|1964/4047|1964/-1|655/-1||	NA	NA
CM030403.1_386087_C_T	0.472222	0	0	T|missense_variant|MODERATE|LSCM1_07222|LSCM1_07222|transcript|TRANSCRIPT_LSCM1_07222|pseudogene|1/1|n.7613G>A|p.Arg2538His|7613/7644|7613/-1|2538/-1||	AAA_5	GO:0005737|GO:0005524|GO:0016887|GO:0016887
CM030403.1_387638_T_C	0.56	1	1	C|missense_variant|MODERATE|LSCM1_07222|LSCM1_07222|transcript|TRANSCRIPT_LSCM1_07222|pseudogene|1/1|n.6062A>G|p.Asn2021Ser|6062/7644|6062/-1|2021/-1||	AAA_5	GO:0005737|GO:0005524|GO:0016887|GO:0016887
CM030403.1_388377_T_G	0.6	0	0	G|missense_variant|MODERATE|LSCM1_07222|LSCM1_07222|transcript|TRANSCRIPT_LSCM1_07222|pseudogene|1/1|n.5323A>C|p.Met1775Leu|5323/7644|5323/-1|1775/-1||	AAA_5	GO:0005737|GO:0005524|GO:0016887|GO:0016887
CM030403.1_388795_T_C	0.357143	0	0	C|synonymous_variant|LOW|LSCM1_07222|LSCM1_07222|transcript|TRANSCRIPT_LSCM1_07222|pseudogene|1/1|n.4905A>G|p.Glu1635Glu|4905/7644|4905/-1|1635/-1||	AAA_5	GO:0005737|GO:0005524|GO:0016887|GO:0016887
CM030403.1_388933_A_G	0.333333	0	0	G|synonymous_variant|LOW|LSCM1_07222|LSCM1_07222|transcript|TRANSCRIPT_LSCM1_07222|pseudogene|1/1|n.4767T>C|p.Thr1589Thr|4767/7644|4767/-1|1589/-1||	AAA_5	GO:0005737|GO:0005524|GO:0016887|GO:0016887
CM030403.1_389147_T_C	0.371429	1	1	C|missense_variant|MODERATE|LSCM1_07222|LSCM1_07222|transcript|TRANSCRIPT_LSCM1_07222|pseudogene|1/1|n.4553A>G|p.His1518Arg|4553/7644|4553/-1|1518/-1||	AAA_5	GO:0005737|GO:0005524|GO:0016887|GO:0016887
CM030403.1_389967_C_T	0.442308	1	1	T|missense_variant|MODERATE|LSCM1_07222|LSCM1_07222|transcript|TRANSCRIPT_LSCM1_07222|pseudogene|1/1|n.3733G>A|p.Gly1245Ser|3733/7644|3733/-1|1245/-1||	AAA_5	GO:0005737|GO:0005524|GO:0016887|GO:0016887
CM030403.1_391135_A_G	0.40625	0	0	G|synonymous_variant|LOW|LSCM1_07222|LSCM1_07222|transcript|TRANSCRIPT_LSCM1_07222|pseudogene|1/1|n.2565T>C|p.Ala855Ala|2565/7644|2565/-1|855/-1||	AAA_5	GO:0005737|GO:0005524|GO:0016887|GO:0016887
CM030403.1_392632_G_A	0.65625	0	0	A|synonymous_variant|LOW|LSCM1_07222|LSCM1_07222|transcript|TRANSCRIPT_LSCM1_07222|pseudogene|1/1|n.1068C>T|p.Gly356Gly|1068/7644|1068/-1|356/-1||	AAA_5	GO:0005737|GO:0005524|GO:0016887|GO:0016887
CM030403.1_392642_T_C	0.666667	0	0	C|missense_variant|MODERATE|LSCM1_07222|LSCM1_07222|transcript|TRANSCRIPT_LSCM1_07222|pseudogene|1/1|n.1058A>G|p.His353Arg|1058/7644|1058/-1|353/-1||	AAA_5	GO:0005737|GO:0005524|GO:0016887|GO:0016887
CM030403.1_392741_T_C	0.730769	0	0	C|missense_variant|MODERATE|LSCM1_07222|LSCM1_07222|transcript|TRANSCRIPT_LSCM1_07222|pseudogene|1/1|n.959A>G|p.Gln320Arg|959/7644|959/-1|320/-1||	AAA_5	GO:0005737|GO:0005524|GO:0016887|GO:0016887
CM030403.1_393030_T_G	0.515152	0	0	G|missense_variant|MODERATE|LSCM1_07222|LSCM1_07222|transcript|TRANSCRIPT_LSCM1_07222|pseudogene|1/1|n.670A>C|p.Asn224His|670/7644|670/-1|224/-1||	AAA_5	GO:0005737|GO:0005524|GO:0016887|GO:0016887
CM030403.1_393226_G_A	0.5	0	0	A|synonymous_variant|LOW|LSCM1_07222|LSCM1_07222|transcript|TRANSCRIPT_LSCM1_07222|pseudogene|1/1|n.474C>T|p.Ser158Ser|474/7644|474/-1|158/-1||	AAA_5	GO:0005737|GO:0005524|GO:0016887|GO:0016887
CM030403.1_393231_G_A	0.5	0	0	A|missense_variant|MODERATE|LSCM1_07222|LSCM1_07222|transcript|TRANSCRIPT_LSCM1_07222|pseudogene|1/1|n.469C>T|p.Pro157Ser|469/7644|469/-1|157/-1||	AAA_5	GO:0005737|GO:0005524|GO:0016887|GO:0016887
CM030403.1_393292_G_A	0.477273	0	0	A|synonymous_variant|LOW|LSCM1_07222|LSCM1_07222|transcript|TRANSCRIPT_LSCM1_07222|pseudogene|1/1|n.408C>T|p.Tyr136Tyr|408/7644|408/-1|136/-1||	AAA_5	GO:0005737|GO:0005524|GO:0016887|GO:0016887
CM030403.1_393387_A_T	0.454545	0	0	T|missense_variant|MODERATE|LSCM1_07222|LSCM1_07222|transcript|TRANSCRIPT_LSCM1_07222|pseudogene|1/1|n.313T>A|p.Ser105Thr|313/7644|313/-1|105/-1||	AAA_5	GO:0005737|GO:0005524|GO:0016887|GO:0016887
CM030403.1_393470_G_A	0.526316	0	0	A|missense_variant|MODERATE|LSCM1_07222|LSCM1_07222|transcript|TRANSCRIPT_LSCM1_07222|pseudogene|1/1|n.230C>T|p.Ala77Val|230/7644|230/-1|77/-1||	AAA_5	GO:0005737|GO:0005524|GO:0016887|GO:0016887
CM030403.1_393517_C_T	0.428571	0	0	T|synonymous_variant|LOW|LSCM1_07222|LSCM1_07222|transcript|TRANSCRIPT_LSCM1_07222|pseudogene|1/1|n.183G>A|p.Glu61Glu|183/7644|183/-1|61/-1||	AAA_5	GO:0005737|GO:0005524|GO:0016887|GO:0016887
CM030403.1_395706_A_G	0.525	0	0	INTERGENIC	NA	NA
CM030403.1_395718_G_A	0.45	1	1	INTERGENIC	NA	NA
CM030403.1_395796_T_G	0.521739	0	0	INTERGENIC	NA	NA
CM030403.1_395808_T_A	0.531915	0	0	INTERGENIC	NA	NA
CM030403.1_395860_A_G	0.487179	1	1	G|missense_variant|MODERATE|LSCM1_07223|LSCM1_07223|transcript|TRANSCRIPT_LSCM1_07223|pseudogene|1/1|n.1289T>C|p.Leu430Ser|1289/1335|1289/-1|430/-1||	DUF3586,Inhibitor_I29,Peptidase_C1	GO:0006508|GO:0008234|GO:0004197|GO:0005615|GO:0005764|GO:0008234|GO:0051603|GO:0004197
CM030403.1_396008_C_T	0.26087	0	0	T|missense_variant|MODERATE|LSCM1_07223|LSCM1_07223|transcript|TRANSCRIPT_LSCM1_07223|pseudogene|1/1|n.1141G>A|p.Val381Met|1141/1335|1141/-1|381/-1||	DUF3586,Inhibitor_I29,Peptidase_C1	GO:0006508|GO:0008234|GO:0004197|GO:0005615|GO:0005764|GO:0008234|GO:0051603|GO:0004197
CM030403.1_396644_T_G	1	1	1	G|missense_variant|MODERATE|LSCM1_07223|LSCM1_07223|transcript|TRANSCRIPT_LSCM1_07223|pseudogene|1/1|n.505A>C|p.Thr169Pro|505/1335|505/-1|169/-1||	DUF3586,Inhibitor_I29,Peptidase_C1	GO:0006508|GO:0008234|GO:0004197|GO:0005615|GO:0005764|GO:0008234|GO:0051603|GO:0004197
CM030403.1_396768_A_G	0.625	1	1	G|synonymous_variant|LOW|LSCM1_07223|LSCM1_07223|transcript|TRANSCRIPT_LSCM1_07223|pseudogene|1/1|n.381T>C|p.Pro127Pro|381/1335|381/-1|127/-1||	DUF3586,Inhibitor_I29,Peptidase_C1	GO:0006508|GO:0008234|GO:0004197|GO:0005615|GO:0005764|GO:0008234|GO:0051603|GO:0004197
CM030403.1_396888_G_A	0.444444	0	0	A|synonymous_variant|LOW|LSCM1_07223|LSCM1_07223|transcript|TRANSCRIPT_LSCM1_07223|pseudogene|1/1|n.261C>T|p.Phe87Phe|261/1335|261/-1|87/-1||	DUF3586,Inhibitor_I29,Peptidase_C1	GO:0006508|GO:0008234|GO:0004197|GO:0005615|GO:0005764|GO:0008234|GO:0051603|GO:0004197
CM030403.1_397575_A_G	0.69697	1	1	INTERGENIC	NA	NA
CM030403.1_397628_C_T	0.611111	1	1	INTERGENIC	NA	NA
CM030403.1_397688_A_G	0.590909	1	1	INTERGENIC	NA	NA
CM030403.1_398166_A_G	0.615385	1	1	G|missense_variant|MODERATE|LSCM1_07224|LSCM1_07224|transcript|TRANSCRIPT_LSCM1_07224|pseudogene|1/1|n.1673T>C|p.Ile558Thr|1673/1824|1673/-1|558/-1||	Hist_deacetyl	GO:0000118|GO:0000122|GO:0004407|GO:0008134|GO:0016575
CM030403.1_398264_T_C	0.511111	1	1	C|synonymous_variant|LOW|LSCM1_07224|LSCM1_07224|transcript|TRANSCRIPT_LSCM1_07224|pseudogene|1/1|n.1575A>G|p.Pro525Pro|1575/1824|1575/-1|525/-1||	Hist_deacetyl	GO:0000118|GO:0000122|GO:0004407|GO:0008134|GO:0016575
CM030403.1_398456_A_G	0.525	0	0	G|synonymous_variant|LOW|LSCM1_07224|LSCM1_07224|transcript|TRANSCRIPT_LSCM1_07224|pseudogene|1/1|n.1383T>C|p.Gly461Gly|1383/1824|1383/-1|461/-1||	Hist_deacetyl	GO:0000118|GO:0000122|GO:0004407|GO:0008134|GO:0016575
CM030403.1_398479_G_T	0.513514	0	0	T|missense_variant|MODERATE|LSCM1_07224|LSCM1_07224|transcript|TRANSCRIPT_LSCM1_07224|pseudogene|1/1|n.1360C>A|p.Leu454Ile|1360/1824|1360/-1|454/-1||	Hist_deacetyl	GO:0000118|GO:0000122|GO:0004407|GO:0008134|GO:0016575
CM030403.1_398633_G_T	0.567568	0	0	T|missense_variant|MODERATE|LSCM1_07224|LSCM1_07224|transcript|TRANSCRIPT_LSCM1_07224|pseudogene|1/1|n.1206C>A|p.His402Gln|1206/1824|1206/-1|402/-1||	Hist_deacetyl	GO:0000118|GO:0000122|GO:0004407|GO:0008134|GO:0016575
CM030403.1_398676_C_T	0.567568	1	1	T|missense_variant|MODERATE|LSCM1_07224|LSCM1_07224|transcript|TRANSCRIPT_LSCM1_07224|pseudogene|1/1|n.1163G>A|p.Arg388Gln|1163/1824|1163/-1|388/-1||	Hist_deacetyl	GO:0000118|GO:0000122|GO:0004407|GO:0008134|GO:0016575
CM030403.1_398744_A_G	0.515152	0	0	G|synonymous_variant|LOW|LSCM1_07224|LSCM1_07224|transcript|TRANSCRIPT_LSCM1_07224|pseudogene|1/1|n.1095T>C|p.His365His|1095/1824|1095/-1|365/-1||	Hist_deacetyl	GO:0000118|GO:0000122|GO:0004407|GO:0008134|GO:0016575
CM030403.1_398866_C_A	0.516129	0	0	A|missense_variant|MODERATE|LSCM1_07224|LSCM1_07224|transcript|TRANSCRIPT_LSCM1_07224|pseudogene|1/1|n.973G>T|p.Val325Leu|973/1824|973/-1|325/-1||	Hist_deacetyl	GO:0000118|GO:0000122|GO:0004407|GO:0008134|GO:0016575
CM030403.1_399254_C_T	0.571429	0	0	T|synonymous_variant|LOW|LSCM1_07224|LSCM1_07224|transcript|TRANSCRIPT_LSCM1_07224|pseudogene|1/1|n.585G>A|p.Ala195Ala|585/1824|585/-1|195/-1||	Hist_deacetyl	GO:0000118|GO:0000122|GO:0004407|GO:0008134|GO:0016575
CM030403.1_399309_A_G	0.5	0	0	G|missense_variant|MODERATE|LSCM1_07224|LSCM1_07224|transcript|TRANSCRIPT_LSCM1_07224|pseudogene|1/1|n.530T>C|p.Met177Thr|530/1824|530/-1|177/-1||	Hist_deacetyl	GO:0000118|GO:0000122|GO:0004407|GO:0008134|GO:0016575
CM030403.1_399452_G_A	0.606061	0	0	A|synonymous_variant|LOW|LSCM1_07224|LSCM1_07224|transcript|TRANSCRIPT_LSCM1_07224|pseudogene|1/1|n.387C>T|p.Ala129Ala|387/1824|387/-1|129/-1||	Hist_deacetyl	GO:0000118|GO:0000122|GO:0004407|GO:0008134|GO:0016575
CM030403.1_399527_G_A	0.558824	0	0	A|synonymous_variant|LOW|LSCM1_07224|LSCM1_07224|transcript|TRANSCRIPT_LSCM1_07224|pseudogene|1/1|n.312C>T|p.Ala104Ala|312/1824|312/-1|104/-1||	Hist_deacetyl	GO:0000118|GO:0000122|GO:0004407|GO:0008134|GO:0016575
CM030403.1_400012_A_G	0.521739	0	0	INTERGENIC	NA	NA
CM030403.1_400039_C_T	0.541667	0	0	INTERGENIC	NA	NA
CM030403.1_400295_T_A	0.571429	0	0	INTERGENIC	NA	NA
CM030403.1_400352_A_G	0.384615	0	0	INTERGENIC	NA	NA
CM030403.1_400458_T_C	0.25	0	0	INTERGENIC	NA	NA
CM030403.1_400738_C_T	0.40625	0	0	INTERGENIC	NA	NA
CM030403.1_400769_C_T	0.310345	0	0	INTERGENIC	NA	NA
CM030403.1_401073_C_A	0.37931	0	0	INTERGENIC	NA	NA
CM030403.1_401752_A_G	0.411765	0	0	INTERGENIC	NA	NA
CM030403.1_401809_G_T	0.130435	0	0	INTERGENIC	NA	NA
CM030403.1_402228_C_T	0.230769	0	0	INTERGENIC	NA	NA
CM030403.1_402289_A_G	0.136364	0	0	INTERGENIC	NA	NA
CM030403.1_402454_T_C	0.136364	0	0	INTERGENIC	NA	NA
CM030403.1_402836_A_G	0.52381	0	0	INTERGENIC	NA	NA
CM030403.1_402848_G_A	0.5	0	0	INTERGENIC	NA	NA
CM030403.1_402968_C_G	0.461538	0	0	INTERGENIC	NA	NA
CM030403.1_403089_G_A	0.657895	0	0	INTERGENIC	NA	NA
CM030403.1_403190_C_T	0.567568	0	0	INTERGENIC	NA	NA
CM030403.1_403580_C_T	0.6	0	0	INTERGENIC	NA	NA
CM030403.1_403598_C_T	0.535714	0	0	INTERGENIC	NA	NA
CM030403.1_403920_C_T	0.368421	0	0	INTERGENIC	NA	NA
CM030403.1_404160_G_A	0.35	0	0	INTERGENIC	NA	NA
CM030403.1_404212_C_T	0.266667	0	0	INTERGENIC	NA	NA
CM030403.1_404313_T_C	0.272727	0	0	INTERGENIC	NA	NA
CM030403.1_404522_C_T	0.481481	0	0	INTERGENIC	NA	NA
CM030403.1_404560_A_G	0.428571	0	0	INTERGENIC	NA	NA
CM030403.1_404737_T_C	1	0	1	INTERGENIC	NA	NA
CM030403.1_412271_G_C	0.324324	0	0	INTERGENIC	NA	NA
CM030403.1_412673_A_G	0.428571	0	0	INTERGENIC	NA	NA
CM030403.1_412767_A_G	0.655172	0	0	INTERGENIC	NA	NA
CM030403.1_412976_T_C	0.272727	1	1	INTERGENIC	NA	NA
CM030403.1_413378_A_G	0.4	0	0	INTERGENIC	NA	NA
CM030403.1_413395_A_G	0.571429	1	1	INTERGENIC	NA	NA
CM030403.1_413636_A_G	0.354839	0	0	INTERGENIC	NA	NA
CM030403.1_413688_C_T	0.321429	0	0	INTERGENIC	NA	NA
CM030403.1_414170_T_C	0.4	0	0	INTERGENIC	NA	NA
CM030403.1_414328_C_T	0.592593	1	1	INTERGENIC	NA	NA
CM030403.1_414330_G_A	0.423077	0	0	INTERGENIC	NA	NA
CM030403.1_414414_C_T	0.555556	0	0	INTERGENIC	NA	NA
CM030403.1_414468_T_G	0.368421	1	1	INTERGENIC	NA	NA
CM030403.1_414588_A_T	0.594595	0	0	INTERGENIC	NA	NA
CM030403.1_414720_A_G	0.6	1	1	INTERGENIC	NA	NA
CM030403.1_414985_T_A	0.538462	0	0	INTERGENIC	NA	NA
CM030403.1_415286_T_C	0.489362	0	0	INTERGENIC	NA	NA
CM030403.1_415577_T_C	0.454545	0	0	INTERGENIC	NA	NA
CM030403.1_415921_T_C	0.571429	0	0	INTERGENIC	NA	NA
CM030403.1_415969_T_C	0.46875	1	1	INTERGENIC	NA	NA
CM030403.1_416077_A_G	0.583333	0	0	INTERGENIC	NA	NA
CM030403.1_416088_C_T	0.428571	1	1	INTERGENIC	NA	NA
CM030403.1_416123_G_A	0.53125	0	0	INTERGENIC	NA	NA
CM030403.1_416195_G_A	0.586207	1	1	A|missense_variant|MODERATE|LSCM1_07226|LSCM1_07226|transcript|TRANSCRIPT_LSCM1_07226|pseudogene|1/1|n.46G>A|p.Val16Met|46/483|46/-1|16/-1||	NA	NA
CM030403.1_416299_T_C	0.666667	1	1	C|synonymous_variant|LOW|LSCM1_07226|LSCM1_07226|transcript|TRANSCRIPT_LSCM1_07226|pseudogene|1/1|n.150T>C|p.Tyr50Tyr|150/483|150/-1|50/-1||	NA	NA
CM030403.1_416668_C_T	0.241379	0	0	INTERGENIC	NA	NA
CM030403.1_416685_G_A	0.724138	1	1	INTERGENIC	NA	NA
CM030403.1_417475_C_G	0.619048	1	1	G|missense_variant|MODERATE|LSCM1_07227|LSCM1_07227|transcript|TRANSCRIPT_LSCM1_07227|pseudogene|1/1|n.555C>G|p.Asp185Glu|555/1107|555/-1|185/-1||	zf-RING_2	GO:0008270|GO:0061630
CM030403.1_417799_G_A	0.538462	1	1	A|synonymous_variant|LOW|LSCM1_07227|LSCM1_07227|transcript|TRANSCRIPT_LSCM1_07227|pseudogene|1/1|n.879G>A|p.Gly293Gly|879/1107|879/-1|293/-1||	zf-RING_2	GO:0008270|GO:0061630
CM030403.1_417862_C_T	0.564103	0	0	T|synonymous_variant|LOW|LSCM1_07227|LSCM1_07227|transcript|TRANSCRIPT_LSCM1_07227|pseudogene|1/1|n.942C>T|p.Val314Val|942/1107|942/-1|314/-1||	zf-RING_2	GO:0008270|GO:0061630
CM030403.1_418000_C_T	0.44	1	1	T|synonymous_variant|LOW|LSCM1_07227|LSCM1_07227|transcript|TRANSCRIPT_LSCM1_07227|pseudogene|1/1|n.1080C>T|p.Pro360Pro|1080/1107|1080/-1|360/-1||	zf-RING_2	GO:0008270|GO:0061630
CM030403.1_418033_T_C	0.375	1	1	INTERGENIC	NA	NA
CM030403.1_418034_C_T	0.6	0	0	INTERGENIC	NA	NA
CM030403.1_418327_G_A	0.571429	1	1	INTERGENIC	NA	NA
CM030403.1_419360_C_G	0.478261	0	0	INTERGENIC	NA	NA
CM030403.1_420333_T_C	0.464286	1	1	C|synonymous_variant|LOW|LSCM1_07228|LSCM1_07228|transcript|TRANSCRIPT_LSCM1_07228|pseudogene|1/1|n.951T>C|p.Ala317Ala|951/1095|951/-1|317/-1||	NA	NA
CM030403.1_421315_C_G	0.517241	0	0	INTERGENIC	NA	NA
CM030403.1_428126_T_C	0.655172	0	0	INTERGENIC	NA	NA
CM030403.1_459325_G_C	0.589744	0	0	INTERGENIC	NA	NA
CM030404.1_230675_T_G	0.136364	0	0	INTERGENIC	NA	NA
CM030404.1_283159_T_G	0.130435	0	0	INTERGENIC	NA	NA
CM030404.1_354556_T_G	0.133333	0	0	INTERGENIC	NA	NA
CM030404.1_407111_G_T	0.107143	0	0	INTERGENIC	NA	NA
CM030404.1_408127_C_A	0.111111	0	0	A|missense_variant|MODERATE|LSCM1_07620|LSCM1_07620|transcript|TRANSCRIPT_LSCM1_07620|pseudogene|1/1|n.282G>T|p.Met94Ile|282/939|282/-1|94/-1||	PUB	NA
CM030404.1_422725_T_A	0.111111	0	0	INTERGENIC	NA	NA
CM030404.1_466828_T_A	0.12	0	0	INTERGENIC	NA	NA
CM030404.1_469766_T_A	0.125	0	0	A|missense_variant|MODERATE|LSCM1_07641|LSCM1_07641|transcript|TRANSCRIPT_LSCM1_07641|pseudogene|1/1|n.441A>T|p.Glu147Asp|441/1830|441/-1|147/-1||	NA	NA
CM030404.1_498988_A_C	0.103448	0	0	INTERGENIC	NA	NA
CM030396.1_83557_T_G	0	0.125	0	INTERGENIC	NA	NA
CM030396.1_90168_G_T	0	0.157895	0	T|missense_variant|MODERATE|LSCM1_08174|LSCM1_08174|transcript|TRANSCRIPT_LSCM1_08174|pseudogene|1/1|n.24G>T|p.Leu8Phe|24/2235|24/-1|8/-1||	NA	NA
CM030396.1_96863_A_C	0	0.146341	0	C|missense_variant|MODERATE|LSCM1_08177|LSCM1_08177|transcript|TRANSCRIPT_LSCM1_08177|pseudogene|1/1|n.40A>C|p.Thr14Pro|40/2514|40/-1|14/-1||	Dymeclin	GO:0005794|GO:0007030
CM030396.1_185007_A_C	0	0.1	0	C|initiator_codon_variant|LOW|LSCM1_08203|LSCM1_08203|transcript|TRANSCRIPT_LSCM1_08203|pseudogene|1/1|n.1A>C|p.Met1?|1/1503|1/-1|1/-1||	Peptidase_M16,Peptidase_M16_C	GO:0004222|GO:0006508|GO:0046872|GO:0005739
CM030396.1_220826_T_G	0	0.115385	0	G|synonymous_variant|LOW|LSCM1_08212|LSCM1_08212|transcript|TRANSCRIPT_LSCM1_08212|pseudogene|1/1|n.696T>G|p.Ala232Ala|696/2295|696/-1|232/-1||	NA	NA
CM030405.1_64815_A_C	0	0.107143	0	INTERGENIC	NA	NA
CM030405.1_75482_T_G	0	0.1	0	INTERGENIC	NA	NA
CM030405.1_78348_T_G	0	0.111111	0	INTERGENIC	NA	NA
CM030405.1_221574_A_C	0	0.111111	0	INTERGENIC	NA	NA
CM030405.1_382149_A_C	0	0.1	0	C|synonymous_variant|LOW|LSCM1_07058|LSCM1_07058|transcript|TRANSCRIPT_LSCM1_07058|pseudogene|1/1|n.99T>G|p.Ala33Ala|99/1788|99/-1|33/-1||	ABC1	NA
CM030405.1_400576_T_G	0	0.142857	0	INTERGENIC	NA	NA
CM030405.1_400593_T_G	0	0.115385	0	INTERGENIC	NA	NA
CM030405.1_428246_G_A	0	1	1	INTERGENIC	NA	NA
CM030405.1_443239_T_A	0	0.115385	0	A|missense_variant|MODERATE|LSCM1_07073|LSCM1_07073|transcript|TRANSCRIPT_LSCM1_07073|pseudogene|1/1|n.772A>T|p.Ser258Cys|772/5811|772/-1|258/-1||	NA	NA
CM030405.1_520943_T_A	0	0.103448	0	A|missense_variant|MODERATE|LSCM1_07094|LSCM1_07094|transcript|TRANSCRIPT_LSCM1_07094|pseudogene|1/1|n.83A>T|p.Lys28Met|83/1602|83/-1|28/-1||	IF-2B	GO:0044237|GO:0003743|GO:0005085|GO:0005851|GO:0006413
CM030405.1_552833_A_G	0	1	1	G|synonymous_variant|LOW|LSCM1_07107|LSCM1_07107|transcript|TRANSCRIPT_LSCM1_07107|pseudogene|1/1|n.1227T>C|p.Asn409Asn|1227/2319|1227/-1|409/-1||	MIF4G	GO:0003723|GO:0005515|GO:0003729|GO:0003743|GO:0003743|GO:0016281
CM030405.1_554284_A_G	0	1	1	INTERGENIC	NA	NA
CM030405.1_555845_T_A	0	0.115385	0	A|missense_variant|MODERATE|LSCM1_07108|LSCM1_07108|transcript|TRANSCRIPT_LSCM1_07108|pseudogene|1/1|n.1025A>T|p.Gln342Leu|1025/1344|1025/-1|342/-1||	NDK	NA
CM030405.1_557073_G_A	0	1	1	INTERGENIC	NA	NA
CM030406.1_14853_A_C	0	0.111111	0	INTERGENIC	NA	NA
CM030406.1_76403_T_G	0	0.1	0	INTERGENIC	NA	NA
CM030406.1_205706_T_G	0	0.157895	0	G|synonymous_variant|LOW|LSCM1_06568|LSCM1_06568|transcript|TRANSCRIPT_LSCM1_06568|pseudogene|1/1|n.1362T>G|p.Pro454Pro|1362/1656|1362/-1|454/-1||	Nucleoside_tran	GO:0005337|GO:0005337|GO:0005886|GO:0016020|GO:1901642|GO:0005337|GO:0016020|GO:1901642
CM030406.1_242791_T_G	0	0.125	0	G|missense_variant|MODERATE|LSCM1_06574|LSCM1_06574|transcript|TRANSCRIPT_LSCM1_06574|pseudogene|1/1|n.107T>G|p.Val36Gly|107/3483|107/-1|36/-1||	NA	NA
CM030406.1_245785_T_G	0	0.111111	0	G|missense_variant|MODERATE|LSCM1_06574|LSCM1_06574|transcript|TRANSCRIPT_LSCM1_06574|pseudogene|1/1|n.3101T>G|p.Leu1034Arg|3101/3483|3101/-1|1034/-1||	NA	NA
CM030406.1_357227_A_C	0	0.103448	0	C|missense_variant|MODERATE|LSCM1_06592|LSCM1_06592|transcript|TRANSCRIPT_LSCM1_06592|pseudogene|1/1|n.1555A>C|p.Met519Leu|1555/5436|1555/-1|519/-1||	NA	GO:0000785|GO:0005634|GO:0006281|GO:0007064|GO:0007064
CM030406.1_376591_A_C	0	0.142857	0	INTERGENIC	NA	NA
CM030406.1_483012_A_C	0	0.107143	0	C|synonymous_variant|LOW|LSCM1_06619|LSCM1_06619|transcript|TRANSCRIPT_LSCM1_06619|pseudogene|1/1|n.1372A>C|p.Arg458Arg|1372/3501|1372/-1|458/-1||	Sec16_C,WD40	GO:0005515|GO:0005198|GO:0006886|GO:0006888|GO:0007029|GO:0030127|GO:0070971|GO:0090110
CM030406.1_492981_G_T	0	0.111111	0	T|stop_gained|HIGH|LSCM1_06621|LSCM1_06621|transcript|TRANSCRIPT_LSCM1_06621|pseudogene|1/1|n.1321G>T|p.Glu441*|1321/1335|1321/-1|441/-1||	60KD_IMP	GO:0016020|GO:0031305|GO:0032977|GO:0032977|GO:0032979|GO:0051205
CM030406.1_513206_A_C	0	0.125	0	C|missense_variant|MODERATE|LSCM1_06625|LSCM1_06625|transcript|TRANSCRIPT_LSCM1_06625|pseudogene|1/1|n.4897A>C|p.Ile1633Leu|4897/5229|4897/-1|1633/-1||	ABC2_membrane_3,ABC_tran	GO:0016020|GO:0140359|GO:0005524|GO:0016887|GO:0005319|GO:0006869|GO:0016020|GO:0042626|GO:0043231|GO:0055085|GO:0140359|GO:0016887
CM030406.1_571283_A_C	0	0.1	0.130435	INTERGENIC	NA	NA
CM030407.1_43756_A_C	0	0.133333	0	INTERGENIC	NA	NA
CM030407.1_44765_T_G	0	0.121212	0	INTERGENIC	NA	NA
CM030407.1_59712_T_G	0	0.115385	0	G|missense_variant|MODERATE|LSCM1_07826|LSCM1_07826|transcript|TRANSCRIPT_LSCM1_07826|pseudogene|1/1|n.1571T>G|p.Phe524Cys|1571/2373|1571/-1|524/-1||	Glyco_transf_22	GO:0000026|GO:0000030|GO:0005789|GO:0006487|GO:0016757|GO:0016757
CM030407.1_108131_A_C	0	0.111111	0	INTERGENIC	NA	NA
CM030407.1_235965_A_C	0	0.103448	0	INTERGENIC	NA	NA
CM030407.1_244775_A_C	0	0.117647	0	C|missense_variant|MODERATE|LSCM1_07859|LSCM1_07859|transcript|TRANSCRIPT_LSCM1_07859|pseudogene|1/1|n.2565T>G|p.Ser855Arg|2565/2976|2565/-1|855/-1||	WW	GO:0005515
CM030407.1_275174_A_C	0	0.192308	0	INTERGENIC	NA	NA
CM030407.1_280797_A_C	0	0.117647	0	C|missense_variant|MODERATE|LSCM1_07866|LSCM1_07866|transcript|TRANSCRIPT_LSCM1_07866|pseudogene|1/1|n.4997A>C|p.Asn1666Thr|4997/7002|4997/-1|1666/-1||	FUSC_2	GO:0005886
CM030407.1_380354_T_A	0	0.147059	0	INTERGENIC	NA	NA
CM030408.1_45973_T_A	0	0.1	0	A|missense_variant|MODERATE|LSCM1_05829|LSCM1_05829|transcript|TRANSCRIPT_LSCM1_05829|pseudogene|1/1|n.1481A>T|p.Glu494Val|1481/1863|1481/-1|494/-1||	MOZ_SAS	GO:0004402|GO:0006355|GO:0016573|GO:0000790|GO:0003712|GO:0045892|GO:0045944
CM030408.1_129153_T_G	0	0.133333	0	G|missense_variant|MODERATE|LSCM1_05854|LSCM1_05854|transcript|TRANSCRIPT_LSCM1_05854|pseudogene|1/1|n.1747A>C|p.Ser583Arg|1747/3267|1747/-1|583/-1||	NA	GO:0005737|GO:0006338|GO:0070209
CM030408.1_141329_T_A	0	0.111111	0	A|missense_variant|MODERATE|LSCM1_05857|LSCM1_05857|transcript|TRANSCRIPT_LSCM1_05857|pseudogene|1/1|n.653A>T|p.Lys218Met|653/3261|653/-1|218/-1||	Pkinase	GO:0004672|GO:0005524|GO:0006468|GO:0005737|GO:0005515|GO:0005524|GO:0004672|GO:0006468
CM030408.1_183529_A_C	0	0.103448	0	C|stop_lost&splice_region_variant|HIGH|LSCM1_05867|LSCM1_05867|transcript|TRANSCRIPT_LSCM1_05867|pseudogene|1/1|n.3725A>C|p.Ter1242Serext*?|3725/3726|3725/-1|1242/-1||	NA	NA
CM030408.1_199899_T_A	0	0.103448	0	A|missense_variant|MODERATE|LSCM1_05873|LSCM1_05873|transcript|TRANSCRIPT_LSCM1_05873|pseudogene|1/1|n.442T>A|p.Ser148Thr|442/975|442/-1|148/-1||	NA	NA
CM030408.1_199909_T_A	0	0.111111	0	A|missense_variant|MODERATE|LSCM1_05873|LSCM1_05873|transcript|TRANSCRIPT_LSCM1_05873|pseudogene|1/1|n.452T>A|p.Leu151His|452/975|452/-1|151/-1||	NA	NA
CM030408.1_287228_A_C	0	0.15	0	INTERGENIC	NA	NA
CM030408.1_304682_T_G	0	0.115385	0	INTERGENIC	NA	NA
CM030408.1_397279_T_G	0	0.103448	0	G|missense_variant|MODERATE|LSCM1_05931|LSCM1_05931|transcript|TRANSCRIPT_LSCM1_05931|pseudogene|1/1|n.307A>C|p.Asn103His|307/357|307/-1|103/-1||	Tctex-1	GO:0005737|GO:0005868|GO:0007018|GO:0045505
CM030408.1_401932_A_T	0	0.133333	0	INTERGENIC	NA	NA
CM030408.1_533676_A_T	0	0.121212	0	T|synonymous_variant|LOW|LSCM1_05965|LSCM1_05965|transcript|TRANSCRIPT_LSCM1_05965|pseudogene|1/1|n.300T>A|p.Thr100Thr|300/2079|300/-1|100/-1||	Metallophos	GO:0016787|GO:0004722|GO:0005634|GO:0005737
CM030408.1_593348_C_A	0	0.103448	0	INTERGENIC	NA	NA
CM030408.1_632913_T_A	0	0.130435	0	A|missense_variant|MODERATE|LSCM1_05986|LSCM1_05986|transcript|TRANSCRIPT_LSCM1_05986|pseudogene|1/1|n.730A>T|p.Ser244Cys|730/1617|730/-1|244/-1||	Cpn60_TCP1	GO:0005524|GO:0006457|GO:0016887|GO:0051082|GO:0005524|GO:0140662|GO:0005832|GO:0006457|GO:0051082|GO:0140662
CM030409.1_87882_T_G	0	0.136364	0	INTERGENIC	NA	NA
CM030409.1_216942_A_C	0	0.107143	0	INTERGENIC	NA	NA
CM030409.1_218442_T_G	0	0.103448	0	G|missense_variant|MODERATE|LSCM1_04863|LSCM1_04863|transcript|TRANSCRIPT_LSCM1_04863|pseudogene|1/1|n.385A>C|p.Lys129Gln|385/657|385/-1|129/-1||	zf-LSD1	NA
CM030409.1_278114_T_G	0	0.107143	0	G|missense_variant|MODERATE|LSCM1_04867|LSCM1_04867|transcript|TRANSCRIPT_LSCM1_04867|pseudogene|1/1|n.5115A>C|p.Gln1705His|5115/5931|5115/-1|1705/-1||	NA	NA
CM030409.1_290652_A_C	0	0.111111	0.115385	INTERGENIC	NA	NA
CM030409.1_414560_T_G	0	0.25	0	INTERGENIC	NA	NA
CM030409.1_542978_T_A	0	0.111111	0	INTERGENIC	NA	NA
CM030409.1_573652_T_G	0	0.121212	0.114286	INTERGENIC	NA	NA
CM030410.1_10892_T_G	0	0.121951	0	INTERGENIC	NA	NA
CM030410.1_47709_T_A	0	0.142857	0	INTERGENIC	NA	NA
CM030410.1_48001_T_G	0	0.115385	0.137931	INTERGENIC	NA	NA
CM030410.1_66001_A_C	0	0.1	0.142857	INTERGENIC	NA	NA
CM030410.1_100515_G_T	0	0.1	0	T|missense_variant|MODERATE|LSCM1_06837|LSCM1_06837|transcript|TRANSCRIPT_LSCM1_06837|pseudogene|1/1|n.765G>T|p.Leu255Phe|765/5769|765/-1|255/-1||	NA	NA
CM030410.1_136369_T_G	0	0.1	0.16	G|missense_variant|MODERATE|LSCM1_06847|LSCM1_06847|transcript|TRANSCRIPT_LSCM1_06847|pseudogene|1/1|n.1001T>G|p.Leu334Arg|1001/1470|1001/-1|334/-1||	NA	NA
CM030410.1_138532_G_T	0	1	0	INTERGENIC	NA	NA
CM030410.1_278502_A_C	0	0.107143	0.1	C|missense_variant|MODERATE|LSCM1_06896|LSCM1_06896|transcript|TRANSCRIPT_LSCM1_06896|pseudogene|1/1|n.70A>C|p.Ser24Arg|70/3426|70/-1|24/-1||	NA	NA
CM030410.1_286006_A_C	0	0.111111	0.142857	INTERGENIC	NA	NA
CM030410.1_331857_A_C	0	0.119048	0	C|synonymous_variant|LOW|LSCM1_06905|LSCM1_06905|transcript|TRANSCRIPT_LSCM1_06905|pseudogene|1/1|n.624A>C|p.Ala208Ala|624/3174|624/-1|208/-1||	NA	GO:0005634
CM030410.1_334584_T_G	0	0.129032	0.103448	INTERGENIC	NA	NA
CM030410.1_381711_T_G	0	0.117647	0	INTERGENIC	NA	NA
CM030410.1_490540_A_C	0	0.12	0	INTERGENIC	NA	NA
CM030410.1_499011_A_C	0	0.1	0	C|missense_variant|MODERATE|LSCM1_06953|LSCM1_06953|transcript|TRANSCRIPT_LSCM1_06953|pseudogene|1/1|n.3219T>G|p.Asp1073Glu|3219/9270|3219/-1|1073/-1||	NA	NA
CM030410.1_547026_A_C	0	0.107143	0	C|missense_variant|MODERATE|LSCM1_06967|LSCM1_06967|transcript|TRANSCRIPT_LSCM1_06967|pseudogene|1/1|n.2510T>G|p.Phe837Cys|2510/3720|2510/-1|837/-1||	DNA_gyraseB,DNA_topoisoIV,HATPase_c,TOPRIM_C,Toprim	GO:0000712|GO:0000819|GO:0005634|GO:0003677|GO:0003918|GO:0005524|GO:0006265|GO:0003918|GO:0005524|GO:0003677|GO:0003918|GO:0005524|GO:0006259|GO:0006265|GO:0003677|GO:0003918|GO:0005524
CM030410.1_613263_T_G	0	0.121212	0	G|missense_variant|MODERATE|LSCM1_06989|LSCM1_06989|transcript|TRANSCRIPT_LSCM1_06989|pseudogene|1/1|n.85A>C|p.Ser29Arg|85/381|85/-1|29/-1||	Ribosomal_L7Ae	GO:0042254|GO:1990904|GO:0000398|GO:0000470|GO:0003723|GO:0022625|GO:0030490|GO:0031428|GO:0032040|GO:0046540|GO:0071011|GO:0003723|GO:0005730
CM030411.1_12037_C_T	0	1	1	INTERGENIC	NA	NA
CM030411.1_14243_G_C	0	1	1	C|synonymous_variant|LOW|LSCM1_05638|LSCM1_05638|transcript|TRANSCRIPT_LSCM1_05638|pseudogene|1/1|n.354C>G|p.Val118Val|354/1974|354/-1|118/-1||	DEAD,Helicase_C	GO:0000463|GO:0005730|GO:0003676|GO:0005524
CM030411.1_15321_G_A	0	1	1	INTERGENIC	NA	NA
CM030411.1_29217_T_A	0	0.107143	0	A|missense_variant|MODERATE|LSCM1_05644|LSCM1_05644|transcript|TRANSCRIPT_LSCM1_05644|pseudogene|1/1|n.1751A>T|p.Lys584Met|1751/2100|1751/-1|584/-1||	MORN	NA
CM030411.1_32239_G_A	0	1	1	INTERGENIC	NA	NA
CM030411.1_36696_A_G	0	1	1	G|missense_variant|MODERATE|LSCM1_05646|LSCM1_05646|transcript|TRANSCRIPT_LSCM1_05646|pseudogene|1/1|n.2186T>C|p.Val729Ala|2186/2373|2186/-1|729/-1||	NA	NA
CM030411.1_41890_G_A	0	1	1	INTERGENIC	NA	NA
CM030411.1_49938_G_C	0	0.108108	0	C|missense_variant|MODERATE|LSCM1_05651|LSCM1_05651|transcript|TRANSCRIPT_LSCM1_05651|pseudogene|1/1|n.11506C>G|p.Arg3836Gly|11506/13311|11506/-1|3836/-1||	NA	GO:0006113|GO:0016020
CM030411.1_56028_A_G	0	1	1	G|missense_variant|MODERATE|LSCM1_05651|LSCM1_05651|transcript|TRANSCRIPT_LSCM1_05651|pseudogene|1/1|n.5416T>C|p.Ser1806Pro|5416/13311|5416/-1|1806/-1||	NA	GO:0006113|GO:0016020
CM030411.1_59521_A_G	0	1	0	G|synonymous_variant|LOW|LSCM1_05651|LSCM1_05651|transcript|TRANSCRIPT_LSCM1_05651|pseudogene|1/1|n.1923T>C|p.Val641Val|1923/13311|1923/-1|641/-1||	NA	GO:0006113|GO:0016020
CM030411.1_59527_G_A	0	1	0	A|synonymous_variant|LOW|LSCM1_05651|LSCM1_05651|transcript|TRANSCRIPT_LSCM1_05651|pseudogene|1/1|n.1917C>T|p.Thr639Thr|1917/13311|1917/-1|639/-1||	NA	GO:0006113|GO:0016020
CM030411.1_62204_A_G	0	1	1	INTERGENIC	NA	NA
CM030411.1_62217_A_C	0	0.115385	0	INTERGENIC	NA	NA
CM030411.1_63300_C_T	0	1	1	INTERGENIC	NA	NA
CM030411.1_74309_A_C	0	1	1	INTERGENIC	NA	NA
CM030411.1_96870_A_G	0	1	1	INTERGENIC	NA	NA
CM030411.1_97915_T_C	0	1	1	C|missense_variant|MODERATE|LSCM1_05662|LSCM1_05662|transcript|TRANSCRIPT_LSCM1_05662|pseudogene|1/1|n.7783A>G|p.Asn2595Asp|7783/8562|7783/-1|2595/-1||	Ins145_P3_rec,Ion_trans,RIH_assoc,RYDR_ITPR	GO:0005262|GO:0016020|GO:0070588|GO:0005216|GO:0006811|GO:0016020|GO:0055085|GO:0006816
CM030411.1_109995_A_C	0	0.103448	0	INTERGENIC	NA	NA
CM030411.1_138290_A_C	0	0.125	0	INTERGENIC	NA	NA
CM030411.1_161939_G_C	0	1	1	C|synonymous_variant|LOW|LSCM1_05678|LSCM1_05678|transcript|TRANSCRIPT_LSCM1_05678|pseudogene|1/1|n.891C>G|p.Val297Val|891/3654|891/-1|297/-1||	Fucokinase,GHMP_kinases_C,GHMP_kinases_N	GO:0005524|GO:0016301|GO:0042352|GO:0050201|GO:0005524
CM030411.1_194022_A_C	0	1	1	C|synonymous_variant|LOW|LSCM1_05689|LSCM1_05689|transcript|TRANSCRIPT_LSCM1_05689|pseudogene|1/1|n.9T>G|p.Thr3Thr|9/984|9/-1|3/-1||	OTCace,OTCace_N	GO:0004070|GO:0006207|GO:0006520|GO:0016597|GO:0016743|GO:0006520|GO:0016743
CM030411.1_211424_C_G	0	0.104167	0	INTERGENIC	NA	NA
CM030411.1_227153_C_G	0	1	1	G|missense_variant|MODERATE|LSCM1_05701|LSCM1_05701|transcript|TRANSCRIPT_LSCM1_05701|pseudogene|1/1|n.1340G>C|p.Gly447Ala|1340/1887|1340/-1|447/-1||	NA	NA
CM030411.1_265496_T_G	0	0.1	0.133333	INTERGENIC	NA	NA
CM030411.1_290887_G_T	0	1	1	T|synonymous_variant|LOW|LSCM1_05715|LSCM1_05715|transcript|TRANSCRIPT_LSCM1_05715|pseudogene|1/1|n.1197C>A|p.Pro399Pro|1197/1371|1197/-1|399/-1||	Glyco_hydro_18	GO:0004553|GO:0005975|GO:0005975|GO:0004568|GO:0005576|GO:0006032|GO:0008061|GO:0008061
CM030411.1_324235_T_G	0	0.157895	0	INTERGENIC	NA	NA
CM030411.1_337665_A_G	0	1	1	INTERGENIC	NA	NA
[truncated: 1,614 more rows]

## Sheet: Table S4
Supplementary Table S4: SNVs Specific to the AmpB-Resistant Group (Frequency = 1)
[truncated: 224 more rows]
